# Supplementary material for: Med12 cooperates with multiple differentiation signals to facilitate efficient lineage transitions in embryonic stem cells
Source: J Cell Sci. 2025 Apr 30;138(8):jcs263794. doi: 10.1242/jcs.263794 (PMC12079664; doi:10.1242/jcs.263794)
Supplement: Table S1. Raw and processed data from CRISPR screen including detected counts of gRNAs and enriched genes. [file joces-138-263794-TableS1.xlsx]

## Sheet: Raw_Counts
sgRNA	Gene	L11	L12	L51	L52	H11	H12	H51	H52	Nons1	Nons2	LC
g_25037_Ylpm1	Ylpm1	165	61	147	39	205	84	210	120	284	410	290
g_36742_Krtap7-1	Krtap7-1	366	4	230	1	370	522	561	146	353	368	594
g_13068_Prkacb	Prkacb	134	125	82	223	335	114	476	99	370	382	520
g_54246_Fam20b	Fam20b	246	151	203	1178	371	321	1067	345	632	796	1147
g_48570_Slc25a45	Slc25a45	345	215	14	40	0	106	254	172	376	417	687
g_24175_Cldn14	Cldn14	247	158	273	814	480	168	1120	294	657	635	1354
g_50344_Ly6g5c	Ly6g5c	152	94	122	268	56	50	342	80	319	524	807
g_41095_Tbc1d30	Tbc1d30	195	0	117	0	41	392	359	11	274	192	252
g_60230_Vac14	Vac14	290	3	3	70	44	171	577	8	243	350	354
g_18676_Vcam1	Vcam1	209	1	116	64	91	390	538	102	334	410	383
g_73476_Msantd1	Msantd1	529	45	346	135	369	59	605	55	554	646	543
g_29630_Trappc13	Trappc13	161	1	178	1	234	163	641	93	219	303	513
g_39376_Actrt2	Actrt2	151	0	83	1	188	239	502	171	317	245	450
g_47429_Bbs4	Bbs4	649	85	47	193	70	177	890	111	342	408	715
g_46590_Qser1	Qser1	139	51	70	68	100	99	492	110	381	387	483
g_16006_Slc22a12	Slc22a12	195	216	77	32	46	295	396	135	389	279	519
g_27580_Necap2	Necap2	213	0	137	9	190	50	317	145	423	214	429
g_05436_Ms4a2	Ms4a2	476	3	77	197	15	418	643	157	792	526	758
g_02632_Cdk4	Cdk4	239	119	389	148	148	723	468	185	433	403	700
g_74525_Gm13177	Gm13177	308	44	89	109	9	68	381	11	175	189	325
g_36743_Krtap7-1	Krtap7-1	367	2	166	102	204	219	11	145	257	450	471
g_48115_Ppp1r3e	Ppp1r3e	189	0	188	261	301	157	492	37	393	442	558
g_12453_P4ha1	P4ha1	356	1	67	84	186	115	321	33	452	424	430
g_39124_Slc22a23	Slc22a23	387	1	128	183	252	239	328	157	589	713	959
g_56881_Peo1	Peo1	210	1	40	0	141	249	743	126	307	274	494
g_21680_Mlf2	Mlf2	211	2	105	0	170	129	220	24	313	416	470
g_62784_Ssu2	Ssu2	95	299	138	71	23	562	508	197	480	493	751
g_77123_Fam129c	Fam129c	408	2	125	199	200	390	320	124	234	360	481
g_47918_Aspg	Aspg	223	292	169	419	249	447	840	146	400	474	484
g_13107_Prkcz	Prkcz	253	1	48	0	214	84	196	62	305	348	509
g_14222_Pxmp2	Pxmp2	328	218	168	31	165	656	926	184	413	470	751
g_07825_Hoxb7	Hoxb7	412	2	6	107	179	100	128	64	234	213	497
g_07396_Serpind1	Serpind1	441	187	31	507	129	97	614	4	354	507	969
g_03143_Coch	Coch	389	0	18	335	122	161	474	203	361	394	480
g_64736_Olfr420	Olfr420	331	800	50	36	263	99	261	76	265	458	386
g_49753_Manba	Manba	103	127	110	56	110	132	342	77	437	420	587
g_65441_Olfr328	Olfr328	536	2	134	81	49	297	712	186	535	570	628
g_40724_Gle1	Gle1	384	0	386	388	1	59	545	177	281	376	742
g_20845_Olfr154	Olfr154	317	1	117	1	235	0	430	51	403	350	572
g_35709_Ttc9c	Ttc9c	372	150	390	285	409	4	2009	85	573	498	885
g_07499_Hes5	Hes5	443	62	139	827	461	380	933	87	482	571	662
g_26319_Sumf1	Sumf1	247	3	3	112	241	87	284	99	344	379	458
g_43324_Ndufaf6	Ndufaf6	401	0	201	18	107	157	678	200	367	435	671
g_23174_Slc7a10	Slc7a10	720	4	195	216	116	200	441	22	232	379	409
g_05812_Fosl2	Fosl2	203	87	33	72	182	216	468	59	348	328	590
g_69665_Tigar	Tigar	577	102	24	10	49	130	367	49	271	295	339
g_64027_Olfr735	Olfr735	615	1	127	301	10	0	107	41	208	399	375
g_41813_Paqr9	Paqr9	307	105	225	18	1	0	289	198	274	466	542
g_12957_Piga	Piga	103	138	1	439	364	303	312	79	341	406	454
g_01328_Slc7a1	Slc7a1	206	103	145	163	158	0	250	135	473	433	457
g_41164_Dhcr24	Dhcr24	274	882	544	191	227	590	947	417	925	973	1349
g_34809_Mif4gd	Mif4gd	330	95	144	0	139	17	340	45	303	406	524
g_40908_Morc2a	Morc2a	435	138	141	28	629	231	676	181	434	579	645
g_04638_Edar	Edar	1025	385	176	184	36	1	405	99	333	531	526
g_04044_Dbx1	Dbx1	303	141	358	312	347	240	661	447	448	641	836
g_14063_Ptpn11	Ptpn11	4480	2255	163	15	39	1	6	36	216	142	403
g_46134_Col4a6	Col4a6	79	42	56	484	99	225	106	196	449	547	659
g_25535_Olfr870	Olfr870	342	123	10	15	13	1	139	21	153	136	395
g_51835_Hps4	Hps4	295	1	260	573	239	140	574	182	449	405	524
g_51036_Mfn2	Mfn2	323	2	1	2	238	0	754	116	236	184	709
g_21957_Fbxo18	Fbxo18	80	40	117	203	357	28	519	79	308	421	653
g_50498_Iltifb	Iltifb	494	669	268	422	707	971	2086	370	1387	1536	1477
g_12748_Pdgfra	Pdgfra	176	1	131	282	83	343	136	191	349	338	683
g_70173_Idi2	Idi2	493	223	46	54	177	0	13	71	136	211	257
g_23069_Cldn7	Cldn7	64	1	61	190	365	178	680	265	507	680	995
g_08044_Hsf2	Hsf2	161	100	438	39	665	557	1438	320	721	612	1165
g_05733_Flot2	Flot2	144	23	175	15	155	128	350	207	321	315	640
g_38338_Xpo5	Xpo5	230	142	89	175	107	168	447	178	414	249	742
g_33319_Trim37	Trim37	191	1	170	129	56	117	185	1	278	284	313
g_72574_Zcwpw1	Zcwpw1	473	0	18	174	46	98	401	8	262	318	377
g_20664_Zw10	Zw10	498	88	328	111	181	323	371	143	493	392	747
g_32335_Apool	Apool	459	144	198	161	237	180	161	144	380	428	513
g_68441_Pon3	Pon3	119	134	216	644	277	100	926	219	658	638	945
g_29729_Mettl6	Mettl6	245	26	233	99	116	236	709	134	436	445	679
g_15246_Satb1	Satb1	583	3	171	0	27	226	624	97	327	348	567
g_31214_Ctdp1	Ctdp1	355	181	121	159	215	168	177	94	229	258	853
g_55208_Rhbdf2	Rhbdf2	633	77	130	0	172	262	334	150	398	299	480
g_71095_4933411G11Rik	4933411G11Rik	355	99	437	148	267	65	543	164	424	403	709
g_43510_Il33	Il33	117	0	116	72	43	0	918	90	251	384	763
g_08363_Ifrd2	Ifrd2	464	115	210	37	135	379	474	169	520	593	574
g_18408_Ubr1	Ubr1	636	201	285	306	218	340	468	252	532	500	655
g_40753_4930452B06Rik	4930452B06Rik	667	70	78	193	96	46	462	231	332	432	542
g_72629_Clec4b2	Clec4b2	666	137	159	587	71	203	606	33	445	591	691
g_23913_Dclre1a	Dclre1a	281	260	311	112	206	255	448	111	365	505	597
g_67679_Olfr427	Olfr427	89	364	241	429	175	135	952	300	451	440	742
g_21600_Reg3d	Reg3d	296	41	450	235	239	84	1406	251	681	661	761
g_19155_Zscan2	Zscan2	526	10	479	549	375	117	1639	248	843	1002	1507
g_62732_Svs1	Svs1	266	3	128	226	224	108	837	153	404	407	538
g_74491_Adgrf2	Adgrf2	15	0	29	57	46	0	170	0	58	104	143
g_02775_Cfl2	Cfl2	596	390	30	78	94	134	96	112	376	427	335
g_45633_Lmod1	Lmod1	677	1	108	10	737	99	975	59	463	493	897
g_20051_Avpr1b	Avpr1b	315	0	8	0	0	0	0	71	239	206	242
g_44404_Clip4	Clip4	283	1	232	370	168	156	200	151	377	307	502
g_42059_Eif4b	Eif4b	256	1	168	1	463	220	1058	94	332	292	749
g_04395_Reep5	Reep5	142	624	83	497	107	102	846	416	540	496	898
g_25988_Gsdma	Gsdma	1181	676	169	802	319	833	1278	124	820	771	1444
g_11933_Nrxn2	Nrxn2	287	189	80	12	58	230	476	65	293	331	308
g_40804_Cfap53	Cfap53	233	0	81	151	122	218	364	82	500	420	657
g_58343_Cyp2j13	Cyp2j13	497	0	33	221	192	0	523	102	463	390	594
g_23930_Ebag9	Ebag9	151	226	284	61	1	78	456	2	258	349	359
g_68839_Prss43	Prss43	317	0	102	1	147	209	663	118	243	313	430
g_47820_Bap1	Bap1	225	0	9	0	87	0	0	0	111	60	253
g_25100_Rps6ka4	Rps6ka4	631	139	252	5	215	198	887	90	414	540	979
g_70014_Lypd6	Lypd6	485	521	474	700	63	266	734	210	566	472	1025
g_11885_Nr1i2	Nr1i2	354	360	256	446	75	243	745	44	481	382	838
g_45842_Dach2	Dach2	271	119	41	132	80	111	59	57	287	394	336
g_46156_Olig3	Olig3	521	86	242	468	385	291	1196	250	617	697	1024
g_17265_Tcf3	Tcf3	277	207	227	40	89	76	709	107	520	358	610
g_53338_Dsg1c	Dsg1c	872	290	246	205	433	205	685	502	664	947	964
g_46838_Tmem64	Tmem64	505	2	18	1	345	145	328	117	467	479	682
g_58167_Lppr4	Lppr4	34	4	87	259	418	422	334	202	473	581	933
g_04821_Eif4ebp1	Eif4ebp1	315	100	26	57	51	582	617	114	468	342	634
g_61283_Spata31d1b	Spata31d1b	222	2	36	127	86	0	50	0	130	204	291
g_59959_Armc5	Armc5	360	502	169	124	315	407	336	79	365	384	545
g_30418_Ift22	Ift22	198	247	244	345	198	1	764	146	446	621	1020
g_67372_Olfr679	Olfr679	355	152	339	129	233	291	272	154	372	448	714
g_29814_Syap1	Syap1	582	54	303	183	236	357	756	455	687	623	723
g_70895_Bpi	Bpi	263	173	156	180	137	218	996	43	482	530	835
g_56508_Fbxo11	Fbxo11	398	732	268	972	189	72	1031	88	657	698	952
g_06423_Gpr83	Gpr83	550	1	76	62	0	0	51	108	272	232	549
g_21815_Aass	Aass	169	0	34	64	30	96	134	4	312	193	267
g_22430_Kcnk6	Kcnk6	362	26	86	20	226	53	146	84	264	364	558
g_19067_Zbtb17	Zbtb17	357	149	84	0	113	200	84	19	309	223	664
g_33468_Dock5	Dock5	256	233	126	1	169	250	490	39	337	383	477
g_46148_Cnnm4	Cnnm4	1116	742	111	210	235	29	858	149	243	508	664
g_16156_Kdm5d	Kdm5d	699	231	151	2	285	381	540	244	536	531	678
g_65624_Olfr803	Olfr803	164	132	147	136	296	91	418	431	379	430	863
g_02980_Clk1	Clk1	226	48	101	173	210	0	301	106	363	522	564
g_69134_Klk15	Klk15	129	1	132	157	433	103	187	193	360	396	893
g_48605_Ssr1	Ssr1	268	41	161	94	214	237	470	278	588	775	1082
g_17970_Tph1	Tph1	222	213	108	282	152	546	184	124	306	306	623
g_05409_Fbn1	Fbn1	208	330	14	172	85	138	439	31	300	287	477
g_16382_Sox4	Sox4	360	27	102	46	0	238	359	64	365	276	547
g_67994_Fam107a	Fam107a	335	383	126	83	66	210	471	68	433	527	492
g_17553_Tgif1	Tgif1	291	228	192	256	106	348	466	86	453	341	766
g_00812_Fabp4	Fabp4	454	15	375	1	97	0	1004	207	715	582	914
g_42500_Stard3nl	Stard3nl	808	214	180	80	150	457	1057	208	564	645	698
g_55179_Llgl2	Llgl2	87	59	44	1	224	80	486	99	200	238	495
g_77985_Vmn1r112	Vmn1r112	150	3	283	154	317	9	776	214	419	457	557
g_61928_Pik3c2b	Pik3c2b	822	54	136	191	268	93	144	19	360	298	617
g_15815_St3gal5	St3gal5	301	2	172	51	103	254	525	49	228	281	575
g_71207_Gm5113	Gm5113	405	397	330	1	440	187	870	12	386	385	485
g_44052_Ralgps2	Ralgps2	175	1	0	126	0	171	254	202	212	189	263
g_48662_Rdh1	Rdh1	99	209	199	7	569	469	542	71	346	387	639
g_70563_Zfp616	Zfp616	165	2	32	135	203	156	438	191	243	374	401
g_03589_Csf2ra	Csf2ra	110	281	69	234	197	61	1477	465	670	638	1286
g_11488_Nes	Nes	227	268	45	272	3	273	620	72	435	558	576
g_37969_Entpd8	Entpd8	326	1	72	228	48	2	409	106	187	278	346
g_71939_Obscn	Obscn	70	61	10	1	66	0	846	39	276	264	553
g_22922_Prdx4	Prdx4	1924	68	232	530	263	168	1097	60	502	1095	707
g_32700_Zmym1	Zmym1	170	2	19	441	144	331	408	93	417	353	828
g_20586_Map4k4	Map4k4	399	421	71	298	103	328	315	140	487	395	526
g_75216_Vmn1r34	Vmn1r34	428	714	192	360	174	546	400	5	470	574	735
g_19899_Slc35a1	Slc35a1	278	1	75	158	37	290	492	31	251	272	397
g_35927_Ipo5	Ipo5	256	349	71	6	111	129	247	63	351	250	620
g_51729_Pcdha9	Pcdha9	203	178	163	172	121	38	43	0	248	240	433
g_59059_Radil	Radil	482	3	222	173	33	130	29	236	365	386	706
g_54637_Slc17a8	Slc17a8	321	2	116	83	120	93	993	178	449	395	739
g_60323_Med17	Med17	316	71	260	147	78	0	199	157	334	251	452
g_75793_Fam43b	Fam43b	437	276	177	320	485	100	1446	175	639	772	954
g_44227_Arhgap10	Arhgap10	149	2	243	117	242	580	282	102	360	250	370
g_46339_C86695	C86695	624	127	435	652	892	582	1277	398	1099	1086	1474
g_69491_Dusp4	Dusp4	237	152	139	1	241	91	393	241	296	377	577
g_27591_Uqcr10	Uqcr10	197	1	0	1	193	61	359	47	157	182	351
g_14705_Rgl1	Rgl1	547	292	134	7	142	133	909	165	443	738	602
g_47439_Pls3	Pls3	436	78	11	4	114	153	519	117	268	352	547
g_00981_Aqp5	Aqp5	314	1	91	1	54	240	559	116	335	445	568
g_27575_Tmem57	Tmem57	81	256	32	115	189	48	315	59	393	671	680
g_37158_Mamdc2	Mamdc2	189	2	139	138	261	212	686	67	714	545	846
g_39864_Tmem202	Tmem202	153	193	263	206	93	90	823	229	420	615	586
g_02090_Casp1	Casp1	322	60	279	126	198	0	940	214	551	588	834
g_02093_Casp12	Casp12	716	1	114	291	220	176	486	104	456	701	660
g_56414_Rrp36	Rrp36	264	135	224	0	163	1	106	52	222	110	803
g_12104_Ogn	Ogn	339	3	91	0	308	171	343	43	414	411	438
g_31173_Mxra7	Mxra7	206	100	190	135	156	289	636	203	528	853	919
g_63935_Olfr835	Olfr835	713	108	252	192	183	81	416	139	495	534	552
g_44611_Mrps34	Mrps34	431	69	106	1	380	831	1767	368	723	589	1006
g_53717_Dnd1	Dnd1	210	1	18	163	330	116	499	228	379	398	706
g_68553_Vat1l	Vat1l	103	314	204	289	569	401	720	360	422	311	763
g_00437_Crisp1	Crisp1	265	26	59	68	107	2	84	48	299	205	609
g_46416_Txndc9	Txndc9	664	17	1	681	105	242	243	160	322	415	504
g_49510_Tbx10	Tbx10	229	107	132	235	208	133	427	378	426	380	951
g_09976_Lrp1	Lrp1	227	46	1	443	173	138	585	39	222	280	642
g_51344_Vmn1r30	Vmn1r30	272	1	188	279	156	332	189	28	404	404	583
g_62057_Cntnap5b	Cntnap5b	149	126	195	152	369	315	1098	100	377	432	754
g_67122_Olfr1233	Olfr1233	592	516	167	234	123	537	363	19	516	508	467
g_12487_Prdx1	Prdx1	85	76	155	0	28	101	262	77	347	217	408
g_73699_Krt83	Krt83	117	2	260	49	291	296	364	316	382	499	472
g_61857_Ccdc85b	Ccdc85b	97	0	63	0	112	7	97	0	241	232	365
g_47647_Try5	Try5	165	219	166	374	209	2	1881	271	814	826	1064
g_48658_Mylk	Mylk	131	274	204	132	294	248	1083	282	598	570	870
g_00191_Actn2	Actn2	330	443	80	184	126	279	934	65	461	451	595
g_61742_H2-M5	H2-M5	578	75	287	688	232	250	1256	229	792	828	1588
g_06060_Gabrg1	Gabrg1	152	1	194	330	367	128	648	138	726	743	683
g_01650_Bmp8b	Bmp8b	356	3	55	84	542	153	694	124	398	356	863
g_72550_Cep135	Cep135	473	4	108	58	205	356	767	225	562	744	749
g_02787_Cga	Cga	90	3	109	55	166	101	211	89	299	379	356
g_18071_Trhr	Trhr	123	1	231	156	4	3	127	85	358	313	415
g_05972_Xrcc6	Xrcc6	482	1	393	7	186	837	1131	1	501	527	912
g_71834_Zranb1	Zranb1	202	132	276	0	219	254	232	60	402	470	659
g_73907_Trim80	Trim80	447	1021	312	744	354	551	887	367	512	660	752
g_64436_Olfr406	Olfr406	211	652	178	429	586	104	970	89	585	553	609
g_02555_Cdc37	Cdc37	188	2	63	1	246	0	291	90	211	158	611
g_48184_Lmf2	Lmf2	633	108	191	222	107	197	454	28	464	384	631
g_48936_Rnf144a	Rnf144a	68	131	73	343	150	139	410	108	323	436	462
g_41074_Ptchd3	Ptchd3	150	303	119	20	170	23	240	107	247	305	237
g_63597_Rbm47	Rbm47	422	51	156	91	405	62	1247	315	416	617	819
g_41897_Ndufaf2	Ndufaf2	406	3	73	222	239	169	761	135	549	497	672
g_03866_Cyp2c37	Cyp2c37	605	181	47	26	392	249	862	79	409	469	584
g_16095_Slfn1	Slfn1	256	2	95	70	155	279	540	111	366	452	511
g_00802_Ap1m2	Ap1m2	541	0	107	349	317	121	843	97	432	567	746
g_36241_Lrrc63	Lrrc63	282	19	98	653	73	163	1662	31	693	729	904
g_07932_Hpn	Hpn	490	616	101	579	451	35	683	188	772	609	1282
g_67169_Olfr447	Olfr447	187	0	29	232	197	25	553	123	402	467	510
g_21637_Slc39a1	Slc39a1	250	376	115	619	85	232	362	193	558	523	773
g_50018_Kcnq3	Kcnq3	657	5	102	313	245	86	991	87	400	702	839
g_58941_Ssh1	Ssh1	482	1	102	0	106	1	856	175	384	333	713
g_06400_Ghr	Ghr	766	4	216	441	242	365	1637	416	654	745	1111
g_73848_Tmprss9	Tmprss9	815	320	112	146	314	69	367	80	428	276	539
g_50584_Scgb3a2	Scgb3a2	356	109	41	10	80	147	198	168	281	383	390
g_76336_Skint8	Skint8	179	1	50	110	94	418	818	190	514	388	643
g_38912_Mon1a	Mon1a	408	38	137	230	290	835	698	77	514	503	717
g_06311_Gdf9	Gdf9	359	12	42	692	177	169	763	85	521	513	1053
g_21249_Rsrp1	Rsrp1	276	155	200	76	100	0	479	271	428	447	907
g_37046_Tmem25	Tmem25	561	226	134	229	161	47	504	181	254	300	572
g_28466_Usmg5	Usmg5	214	0	104	257	292	357	637	192	427	546	830
g_66806_Olfr1294	Olfr1294	203	45	20	2	88	255	626	21	477	341	653
g_62292_Ppm1l	Ppm1l	80	2	150	0	5	112	262	109	265	249	391
g_18472_Ulk1	Ulk1	133	2	220	53	90	105	611	80	389	556	527
g_05001_Epha4	Epha4	162	0	145	409	32	177	614	247	652	628	891
g_57953_Gpr171	Gpr171	231	33	121	485	94	256	855	57	492	470	700
g_57502_Lrsam1	Lrsam1	812	158	23	68	106	86	779	26	252	270	372
g_51053_Arr3	Arr3	470	316	8	63	83	192	625	140	337	227	475
g_57880_Ythdf1	Ythdf1	220	324	171	36	209	414	499	156	615	533	671
g_50313_Prdm15	Prdm15	217	213	223	78	101	1	81	285	483	319	741
g_28813_Thg1l	Thg1l	297	89	36	143	275	507	347	158	571	575	767
g_18185_Tst	Tst	211	268	86	216	325	328	649	156	545	468	812
g_71493_Cngb1	Cngb1	640	54	323	352	119	235	1184	142	418	369	757
g_01683_Bnip3	Bnip3	515	275	102	225	60	329	470	125	242	287	687
g_52994_BC048679	BC048679	184	54	146	253	120	355	706	123	382	552	766
g_62852_Fam71e2	Fam71e2	220	68	105	23	289	84	533	118	459	513	655
g_70523_Ppfia2	Ppfia2	252	0	120	0	167	48	289	31	224	371	454
g_38273_Oraov1	Oraov1	74	191	13	1	199	0	23	41	205	218	644
g_05175_Khdrbs3	Khdrbs3	479	172	103	580	237	301	902	170	337	538	659
g_52728_Igsf1	Igsf1	880	2	82	35	392	399	1942	219	645	724	631
g_33538_Arv1	Arv1	416	355	122	254	165	119	404	194	308	472	552
g_71947_Shisa6	Shisa6	283	0	184	7	21	0	43	56	275	380	369
g_22697_Txndc17	Txndc17	138	1	221	228	129	86	451	206	493	538	810
g_50632_B3galt6	B3galt6	960	472	148	498	103	91	205	16	490	264	530
g_42937_Lrrc27	Lrrc27	97	66	276	28	303	1	967	157	439	466	801
g_66769_Olfr911-ps1	Olfr911-ps1	327	69	142	11	383	111	488	178	511	549	672
g_05250_Ext2	Ext2	1070	1299	593	830	28	3	377	128	322	434	472
g_20995_Rps26	Rps26	166	0	0	36	0	0	56	0	68	60	500
g_41181_Naa60	Naa60	197	84	54	90	232	81	366	295	509	500	764
g_77684_Gm10639	Gm10639	341	735	185	133	159	233	495	100	552	530	1243
g_13126_Pkib	Pkib	392	3	68	376	131	64	886	76	312	280	575
g_71160_Gm766	Gm766	360	6	71	22	246	42	407	303	311	355	565
g_05509_Fgf1	Fgf1	796	1033	113	254	142	584	537	164	412	495	892
g_33495_Pdcl3	Pdcl3	349	0	99	199	108	124	270	69	135	178	263
g_62380_Lingo2	Lingo2	429	316	69	175	124	60	150	63	542	429	611
g_29537_Aagab	Aagab	705	112	0	551	72	0	832	102	427	463	742
g_65248_Olfr1317	Olfr1317	36	313	308	17	734	186	609	201	480	665	787
g_57691_4930402H24Rik	4930402H24Rik	110	2	66	320	239	351	462	255	354	604	560
g_28062_1700001K19Rik	1700001K19Rik	178	207	2	91	151	195	115	55	393	248	564
g_04401_Dpep1	Dpep1	491	43	167	315	134	152	420	168	414	352	692
g_70241_Iffo1	Iffo1	274	68	188	324	432	155	334	61	316	550	688
g_10784_Mmp3	Mmp3	323	4	127	189	9	123	363	74	366	380	653
g_55194_Srp68	Srp68	315	0	3	28	0	1	2	0	81	41	303
g_76367_Gm7325	Gm7325	181	61	119	34	93	158	314	43	286	259	417
g_05713_Foxl1	Foxl1	310	1	3	39	176	41	361	83	205	196	422
g_76833_Gm8909	Gm8909	156	148	107	481	75	240	654	102	500	391	743
g_15336_Scnn1a	Scnn1a	123	3	156	155	198	316	1483	216	803	769	1079
g_17801_Tnfaip3	Tnfaip3	260	475	248	65	38	96	319	28	514	488	932
g_18550_Urod	Urod	75	2	86	1	493	467	1085	2	237	111	654
g_22888_Gosr1	Gosr1	175	0	100	399	124	341	531	85	298	442	456
g_75256_Trim43a	Trim43a	239	12	111	116	277	211	1048	74	583	607	1220
g_72983_Neil2	Neil2	330	4	192	0	324	223	592	69	352	512	476
g_31954_Mesdc2	Mesdc2	291	0	130	4	227	241	339	75	377	354	671
g_08919_Ivl	Ivl	159	4	136	1	294	339	475	54	247	248	401
g_71302_AI593442	AI593442	92	2	16	0	48	0	65	0	152	149	66
g_56209_E330017A01Rik	E330017A01Rik	240	168	192	148	423	1	534	102	309	344	478
g_52492_Mterf1b	Mterf1b	109	106	82	470	170	674	463	31	332	411	502
g_27660_Med11	Med11	283	40	1	72	22	83	327	0	150	110	521
g_24283_Scamp4	Scamp4	256	30	300	236	64	180	101	151	364	334	480
g_10625_Foxc1	Foxc1	176	1	52	41	251	0	218	43	286	354	417
g_07331_Hsd17b10	Hsd17b10	285	2	155	0	401	171	1243	184	526	534	1130
g_42222_Nln	Nln	216	0	164	143	54	307	329	99	326	345	683
g_48600_Eprs	Eprs	180	0	5	0	151	0	64	14	65	82	398
g_61409_C1qtnf9	C1qtnf9	419	2	121	232	222	89	274	190	393	316	492
g_47454_Sept10	2010-09-01	304	44	389	5	431	482	1225	91	646	628	841
g_31391_Nudt13	Nudt13	222	0	189	34	40	199	105	101	340	364	859
g_41414_Rasd2	Rasd2	253	159	150	344	88	221	1413	18	362	311	537
g_34057_Dyrk2	Dyrk2	171	22	90	231	132	0	338	127	331	430	454
g_42269_Tex26	Tex26	241	98	14	53	141	0	171	26	184	201	255
g_08420_Il18bp	Il18bp	272	46	203	362	771	414	623	232	540	655	765
g_26064_Vstm2b	Vstm2b	121	1	69	113	253	420	618	251	347	460	665
g_60678_Zfp709	Zfp709	189	287	71	244	0	231	272	55	509	418	836
g_12642_Pcsk6	Pcsk6	322	86	469	331	264	125	940	167	557	673	994
g_35801_Dhrs13	Dhrs13	144	102	68	249	495	43	323	182	363	384	831
g_12262_Olfr65	Olfr65	502	241	12	749	77	174	938	122	357	330	660
g_66146_Olfr1445	Olfr1445	386	456	502	42	502	504	1360	187	815	739	1079
g_04759_Egr1	Egr1	767	113	68	0	74	390	59	88	276	285	401
g_15061_Rras	Rras	827	335	208	113	427	107	348	172	468	363	862
g_26090_Pdcd1lg2	Pdcd1lg2	464	291	390	365	175	75	897	115	631	634	794
g_01616_Bmp1	Bmp1	256	0	181	48	20	216	57	66	182	299	288
g_57057_Fmo6	Fmo6	623	479	147	208	258	329	1442	285	831	819	842
g_43329_Nt5c2	Nt5c2	408	0	15	317	111	0	399	116	294	367	414
g_47935_Spata7	Spata7	351	184	5	183	67	0	251	42	261	401	351
g_74495_Rufy4	Rufy4	206	73	167	347	255	52	540	342	510	632	709
g_21331_Prl5a1	Prl5a1	417	365	114	9	251	0	522	107	480	455	490
g_33100_Cthrc1	Cthrc1	418	215	147	35	417	406	743	83	719	705	920
g_70123_Cachd1	Cachd1	196	244	139	2	172	144	91	73	292	353	619
g_14688_Rfx3	Rfx3	298	116	107	308	60	281	464	179	267	497	706
g_58045_Pogz	Pogz	150	169	1	103	176	2	638	57	214	194	432
g_72864_Fdxacb1	Fdxacb1	279	19	152	44	303	3	492	113	479	757	996
g_70543_Dnah2	Dnah2	104	95	1	235	176	194	227	226	383	413	571
g_43720_Sphkap	Sphkap	275	0	143	387	83	388	140	87	449	388	569
g_49696_Bmp3	Bmp3	202	0	60	18	143	2	357	86	295	278	491
g_68044_Adck5	Adck5	477	264	144	52	223	191	690	91	458	460	850
g_35380_Ube2q1	Ube2q1	126	53	101	21	245	612	551	107	447	420	617
g_60030_Sorbs2	Sorbs2	387	207	162	20	145	69	805	80	511	334	671
g_21078_Mrpl15	Mrpl15	533	331	126	138	244	193	215	39	239	376	371
g_11861_Ctnnd2	Ctnnd2	434	26	154	220	85	223	317	203	353	636	392
g_39822_Slc35b2	Slc35b2	618	839	388	298	43	3	363	7	472	418	542
g_39484_Ms4a13	Ms4a13	551	81	125	13	264	69	847	223	620	736	857
g_12140_Olfr18	Olfr18	466	1	172	71	189	437	1003	137	508	515	737
g_08394_Cyr61	Cyr61	226	34	100	62	77	76	1625	140	466	753	821
g_75868_Gm6710	Gm6710	224	0	1	0	18	28	672	75	93	138	583
g_15646_Sftpc	Sftpc	593	80	251	220	259	530	681	330	565	478	792
g_69830_Zbtb39	Zbtb39	52	96	104	329	164	314	321	207	384	533	849
g_60837_Nxt2	Nxt2	158	0	9	39	90	51	339	78	235	452	287
g_01529_Bdkrb2	Bdkrb2	470	1	48	35	155	320	40	158	310	260	340
g_50668_Cspg4	Cspg4	276	126	68	264	197	4	317	228	185	341	413
g_19225_Zfp61	Zfp61	81	2	118	231	403	166	432	15	549	558	826
g_45078_Dnajb1	Dnajb1	907	94	218	450	310	286	1630	394	585	571	1079
g_68487_Ttll13	Ttll13	380	1	124	35	61	67	275	0	290	239	430
g_13822_Cyth1	Cyth1	240	59	135	77	456	1	850	85	512	530	763
g_48222_Sharpin	Sharpin	396	292	123	246	112	41	451	114	455	400	538
g_12859_Cfp	Cfp	296	2	224	134	19	156	409	147	443	453	680
g_42256_Rnf139	Rnf139	171	1	217	66	172	164	278	256	487	460	642
g_07952_Agfg1	Agfg1	418	2	0	92	188	182	191	112	270	277	458
g_53068_Kcnk12	Kcnk12	202	118	261	236	432	141	651	167	514	495	685
g_64944_Olfr731	Olfr731	198	119	83	22	199	468	220	366	428	520	508
g_01704_Bpgm	Bpgm	308	407	107	51	156	168	510	97	346	413	929
g_24774_Vps29	Vps29	176	1	0	12	207	50	409	1	287	278	661
g_60007_Tpte	Tpte	433	2	28	8	64	42	374	53	306	410	467
g_56424_AI661453	AI661453	59	0	11	40	134	25	433	175	303	426	526
g_07077_Gstt2	Gstt2	203	345	193	761	229	568	552	139	473	641	924
g_21491_Olfr156	Olfr156	418	1	161	107	200	332	290	60	329	421	818
g_28835_Sike1	Sike1	165	243	203	119	96	17	987	168	317	410	812
g_56520_Gjd4	Gjd4	334	272	57	300	144	57	572	9	294	289	546
g_47138_Mob2	Mob2	137	6	171	293	578	105	165	202	494	571	701
g_24619_Tmem59	Tmem59	308	2	177	379	113	76	264	80	471	496	556
g_68463_Zfp446	Zfp446	496	122	147	33	308	0	348	214	524	470	630
g_38124_Aifm3	Aifm3	232	37	61	0	51	0	350	88	355	320	353
g_18844_Wfs1	Wfs1	241	164	156	0	139	0	224	37	359	257	471
g_47851_Ccdc117	Ccdc117	265	3	66	156	421	259	757	104	407	489	726
g_16653_Tmie	Tmie	54	382	146	71	182	139	441	81	500	617	950
g_25404_Dkk2	Dkk2	57	92	724	373	409	242	1116	99	515	544	787
g_43801_Elp4	Elp4	262	69	224	151	0	0	25	31	192	169	406
g_58521_Adgrb2	Adgrb2	263	102	75	22	189	76	180	168	280	256	392
g_13372_Sept4	2004-09-01	315	137	48	111	473	457	688	343	583	576	857
g_52658_Ulk4	Ulk4	89	214	65	132	94	1	180	99	363	264	391
g_74752_Tex24	Tex24	398	225	147	290	355	121	568	209	617	619	748
g_39506_1700074P13Rik	1700074P13Rik	14	0	51	13	118	68	65	40	251	267	282
g_32843_Steap3	Steap3	308	2	114	411	124	243	720	94	375	476	803
g_51647_Il17rd	Il17rd	374	2	130	0	66	73	536	187	373	292	562
g_49942_H2-M10.3	H2-M10.3	220	2	150	5	199	274	704	271	422	536	529
g_77477_G630090E17Rik	G630090E17Rik	774	2	275	68	208	242	362	222	576	425	788
g_00604_Alb	Alb	362	4	144	436	84	110	1150	184	393	563	623
g_54830_Trim58	Trim58	303	682	127	244	0	15	322	16	348	290	472
g_03216_Col5a2	Col5a2	725	157	249	102	258	316	505	97	651	774	922
g_63561_Spag4	Spag4	504	370	157	28	388	197	970	1	588	798	921
g_30200_Spats2l	Spats2l	276	124	161	269	244	182	394	262	503	542	810
g_11273_Myo5b	Myo5b	239	3	291	148	68	0	374	9	245	322	495
g_77382_Olfr157	Olfr157	518	288	67	66	69	71	445	29	391	419	495
g_72429_Stpg2	Stpg2	208	206	81	152	163	173	293	106	314	400	576
g_50780_Elmo1	Elmo1	252	83	135	36	156	106	842	161	473	472	713
g_59102_Urad	Urad	409	65	272	0	524	212	1009	44	506	657	769
g_26033_Klrc3	Klrc3	242	2	46	35	145	60	336	63	355	357	357
g_33093_Tmed10	Tmed10	726	44	30	276	133	198	380	208	268	249	706
g_14065_Ptpn11	Ptpn11	6309	4078	247	443	126	6	25	82	311	398	711
g_11106_Mup1	Mup1	286	35	0	0	54	1	11	38	265	158	590
g_63906_Sdsl	Sdsl	272	0	125	3	457	64	371	82	230	409	378
g_27083_Krt81	Krt81	442	96	110	380	243	447	1249	89	570	420	926
g_40755_Sohlh2	Sohlh2	322	251	124	195	330	344	513	61	481	427	652
g_17915_Tnr	Tnr	392	39	365	377	237	0	378	196	635	573	916
g_29903_Tex40	Tex40	393	0	114	9	107	0	407	13	430	300	482
g_13574_Ppp2cb	Ppp2cb	252	1	37	16	387	94	326	136	421	414	718
g_00824_Ap2m1	Ap2m1	265	43	170	0	213	381	340	149	456	312	675
g_06069_Gabrr1	Gabrr1	171	1	108	103	99	224	522	276	441	525	843
g_56603_Apbb3	Apbb3	435	306	131	193	254	15	751	119	584	558	1024
g_17356_Sry	Sry	478	4	308	193	237	248	1193	355	684	909	841
g_43755_Ehmt1	Ehmt1	303	1	15	170	46	210	211	25	196	174	551
g_03325_Cp	Cp	145	226	295	1	153	328	843	54	364	294	561
g_60005_Tpte	Tpte	75	74	189	53	74	0	1146	54	352	465	514
g_61050_Rtn4rl1	Rtn4rl1	433	1	287	3	183	215	1038	118	338	519	686
g_51295_Syt12	Syt12	774	2	148	170	328	285	812	168	535	522	1096
g_32508_Urm1	Urm1	103	0	178	2	41	0	127	113	375	469	526
g_45711_Pcdhga5	Pcdhga5	377	0	117	134	135	117	437	144	335	367	636
g_58238_Arhgef39	Arhgef39	184	166	203	2	225	91	517	59	438	483	642
g_17297_Tcof1	Tcof1	461	128	104	70	406	41	522	125	365	482	621
g_58134_Ahcyl1	Ahcyl1	185	551	121	245	383	475	205	435	738	646	1238
g_37962_Ush1c	Ush1c	484	106	240	126	36	198	734	177	591	836	1079
g_65789_Olfr716	Olfr716	435	364	69	137	522	196	618	114	571	693	819
g_42678_Pbp2	Pbp2	289	3	204	145	210	413	445	53	333	441	498
g_21437_Tpk1	Tpk1	299	1	103	287	160	247	602	66	436	357	812
g_41791_Nme5	Nme5	830	13	145	25	186	78	293	28	347	362	684
g_42425_Gpsm2	Gpsm2	279	2	138	1	299	396	485	196	439	444	663
g_05120_Ereg	Ereg	433	21	35	16	303	105	148	257	399	570	731
g_76146_Dcpp2	Dcpp2	137	4	466	138	389	262	411	225	381	585	682
g_41911_Kdm5b	Kdm5b	337	212	151	277	167	0	235	168	308	151	401
g_48944_Prkab2	Prkab2	289	1	224	1	173	148	648	0	295	299	544
g_16669_Srebf2	Srebf2	220	300	102	0	73	421	164	0	242	204	615
g_26342_Pole3	Pole3	44	2	53	5	184	61	776	1	262	195	363
g_43431_Atg16l1	Atg16l1	187	2	156	288	234	187	432	37	597	847	833
g_26120_Trem1	Trem1	99	395	13	93	94	114	114	1	189	247	355
g_00995_Aqp8	Aqp8	250	90	272	332	278	47	453	165	509	607	957
g_30715_Nudcd1	Nudcd1	267	8	130	48	198	551	326	119	503	302	492
g_60512_Rab8b	Rab8b	522	168	245	136	567	76	167	112	417	384	565
g_75607_Krtap20-2	Krtap20-2	139	1	92	0	124	0	705	143	467	314	911
g_55256_Trib2	Trib2	295	334	235	243	72	45	605	208	406	419	673
g_52177_Stxbp5l	Stxbp5l	288	254	123	7	12	108	121	71	400	414	553
g_42226_Saxo1	Saxo1	358	1	82	131	117	172	371	7	466	391	504
g_12003_Ntsr1	Ntsr1	207	192	215	274	564	262	1320	293	676	714	1002
g_36287_Ttll7	Ttll7	186	153	9	92	142	80	168	314	406	529	452
g_19625_Sh2b2	Sh2b2	305	389	327	355	267	377	1106	204	691	708	1016
g_10922_Msc	Msc	210	55	324	329	217	133	841	77	552	552	1006
g_42031_Fam65a	Fam65a	567	1	275	426	392	387	704	202	471	589	758
g_53513_Sh3bgrl2	Sh3bgrl2	577	0	215	28	94	108	626	117	469	446	591
g_19352_Zp1	Zp1	152	332	282	22	325	21	257	158	405	568	804
g_69710_Zcchc7	Zcchc7	112	75	93	2	57	183	448	70	293	311	457
g_49512_Lmo3	Lmo3	257	134	246	61	127	179	435	157	304	549	675
g_00795_Ap1g2	Ap1g2	237	1	226	118	272	168	757	38	567	602	683
g_33986_Gsdmd	Gsdmd	167	189	140	103	21	1	694	33	356	217	682
g_10594_Meox2	Meox2	677	183	150	231	487	143	327	96	390	444	563
g_70039_Cenpt	Cenpt	348	23	251	441	106	307	379	67	259	280	671
g_40657_Gcc1	Gcc1	566	0	274	465	702	212	1115	189	564	545	807
g_40840_4933427D14Rik	4933427D14Rik	752	0	82	216	1	27	141	70	365	432	448
g_59333_Dera	Dera	335	14	95	420	506	201	996	249	567	862	1049
g_61176_Rpl10l	Rpl10l	149	1	179	570	405	164	1372	319	676	641	811
g_46660_Cul4a	Cul4a	370	207	69	397	53	351	835	84	435	380	671
g_36125_Dclk2	Dclk2	215	1	191	3	369	515	543	59	461	285	762
g_04882_Mark2	Mark2	528	19	198	77	13	0	58	89	277	393	552
g_71416_Grxcr2	Grxcr2	290	264	267	137	121	1	510	211	574	685	902
g_12413_Oxt	Oxt	463	263	31	0	42	0	99	89	274	286	394
g_42047_Rilpl1	Rilpl1	427	1	292	115	292	124	206	87	320	240	499
g_45920_Pcdhb14	Pcdhb14	556	1	62	115	153	554	883	166	471	594	850
g_73541_Mrgprx1	Mrgprx1	278	146	183	77	55	245	249	186	370	371	364
g_55509_Ofcc1	Ofcc1	84	184	126	131	183	256	283	120	405	351	456
g_11382_Ncam1	Ncam1	216	72	19	135	114	111	592	173	412	413	619
g_19858_Ccl19	Ccl19	716	0	17	35	144	193	99	0	311	230	563
g_47411_Oaf	Oaf	369	1	42	234	228	323	291	129	232	211	421
g_62013_Gpr1	Gpr1	404	2	145	282	411	322	974	65	521	397	788
g_75445_Fam150a	Fam150a	410	296	415	48	201	381	497	78	321	355	451
g_40321_P2ry13	P2ry13	464	669	221	317	184	240	920	195	456	452	761
g_68713_Rab5a	Rab5a	362	114	78	30	330	23	157	44	365	416	747
g_53677_Tmem71	Tmem71	463	28	122	124	103	283	137	29	202	259	299
g_41581_Sirt4	Sirt4	172	224	109	107	322	206	253	58	244	261	530
g_60074_Gatad2a	Gatad2a	536	603	257	175	456	325	1113	200	551	793	988
g_22145_Chek2	Chek2	626	508	14	38	159	296	634	262	509	421	726
g_20261_Nr5a2	Nr5a2	279	166	100	248	248	532	255	166	489	530	899
g_21477_Hspb7	Hspb7	732	74	302	110	288	321	1268	289	784	686	759
g_73008_Kctd16	Kctd16	140	1	23	1	179	155	288	104	333	258	350
g_36111_Tspan2	Tspan2	225	118	238	32	425	210	1	23	347	473	578
g_59709_Luzp2	Luzp2	487	126	201	232	319	376	850	29	507	630	730
g_26418_Med12	Med12	2063	152	820	156	1	0	189	0	306	179	298
g_24640_Arid3b	Arid3b	385	650	246	3	446	411	809	166	703	742	774
g_45290_Tex13	Tex13	146	190	20	824	91	104	666	147	445	431	692
g_74895_Gm16432	Gm16432	151	0	49	47	193	89	53	137	296	149	364
g_29267_0610009O20Rik	0610009O20Rik	326	0	72	0	177	35	5	43	143	154	283
g_12253_Olfr60	Olfr60	174	165	135	80	310	326	774	1	362	504	536
g_32726_Rab13	Rab13	102	540	140	159	313	487	398	89	521	373	570
g_59878_Tnrc6a	Tnrc6a	458	223	525	147	184	184	1009	264	499	489	765
g_38358_Palld	Palld	201	2	236	0	240	277	764	90	420	656	942
g_44561_9130019O22Rik	9130019O22Rik	262	2	108	187	331	338	1147	331	693	770	1303
g_50896_Elovl6	Elovl6	464	152	199	518	228	176	820	166	612	592	1120
g_20286_Plod2	Plod2	157	351	76	432	169	22	452	82	330	406	612
g_45804_Arid1a	Arid1a	225	4	0	553	290	222	1003	61	152	151	421
g_10026_Ltb	Ltb	140	388	298	516	354	0	251	370	544	436	742
g_63152_Ces1a	Ces1a	313	1	0	0	0	0	68	69	129	147	179
g_40212_Zfp946	Zfp946	412	117	112	736	48	225	82	123	365	519	478
g_36104_6330409D20Rik	6330409D20Rik	435	476	41	125	135	551	371	172	275	257	450
g_17060_Taf1b	Taf1b	357	238	221	142	332	294	326	47	474	288	918
g_02314_Ccr6	Ccr6	363	0	155	96	29	163	402	49	398	407	457
g_36653_Lrrfip2	Lrrfip2	84	33	61	49	111	403	382	55	342	349	507
g_47678_Cdh22	Cdh22	221	148	82	0	179	113	505	192	469	403	617
g_76124_Wfdc10	Wfdc10	274	248	72	57	21	256	79	22	192	232	411
g_21860_Ebi3	Ebi3	145	3	158	59	454	1	412	181	377	497	670
g_74920_Arhgap40	Arhgap40	327	0	175	65	111	123	410	99	313	232	409
g_36914_Clmp	Clmp	384	63	55	31	80	95	382	16	289	148	334
g_45749_Ear10	Ear10	495	121	31	129	70	145	193	0	165	282	397
g_23048_Fut8	Fut8	267	338	185	311	128	228	389	99	363	464	367
g_48146_Tigd5	Tigd5	281	2	52	211	46	30	252	155	619	490	870
g_54358_Slc35e3	Slc35e3	71	2	53	34	172	89	501	31	364	341	978
g_01784_Bub3	Bub3	169	3	165	256	141	103	973	0	216	84	539
g_55049_Samd14	Samd14	438	357	50	3	96	177	693	235	332	286	658
g_20554_Eif2s3y	Eif2s3y	456	295	172	2	111	100	678	143	439	387	591
g_70434_Enpp6	Enpp6	100	133	127	204	223	76	909	513	417	553	653
g_32279_Dcakd	Dcakd	221	195	42	84	77	0	495	123	309	275	782
g_32076_Srsf6	Srsf6	151	413	119	411	220	148	460	272	530	590	777
g_19372_Zyx	Zyx	383	69	140	60	177	55	235	218	295	379	642
g_06511_Galk1	Galk1	456	635	127	472	282	1	323	129	382	348	968
g_61485_Tmem74	Tmem74	304	0	140	160	361	85	801	162	355	426	647
g_11676_Nkx2-5	Nkx2-5	862	84	192	176	262	283	886	80	520	592	653
g_70473_Cdv3	Cdv3	204	0	64	87	28	0	359	5	183	321	334
g_70812_Unc80	Unc80	107	354	86	1	258	243	469	46	558	582	899
g_09875_Lipg	Lipg	356	61	17	0	4	0	84	70	199	126	465
g_13290_Lcp1	Lcp1	62	376	169	210	146	79	597	162	524	635	714
g_66162_Olfr1447	Olfr1447	212	0	0	4	382	204	122	194	381	332	515
g_52581_Triqk	Triqk	167	4	199	394	341	203	953	179	431	398	565
g_62833_Chrm2	Chrm2	218	4	234	288	167	536	1719	362	581	560	837
g_35527_Dazap1	Dazap1	104	21	49	0	63	0	228	36	219	224	386
g_51423_Vmn1r225	Vmn1r225	169	169	29	0	8	168	369	37	284	201	513
g_72569_Vgf	Vgf	99	559	50	19	36	180	38	16	273	295	313
g_72756_Urb2	Urb2	163	1	10	0	171	122	10	12	187	125	415
g_57826_Ncoa5	Ncoa5	515	54	200	103	223	717	598	116	510	588	656
g_02791_Ch25h	Ch25h	533	3	148	2	354	91	548	92	432	566	594
g_76733_9930111J21Rik1	9930111J21Rik1	493	60	147	241	403	197	505	257	540	523	800
g_30660_Txndc8	Txndc8	949	207	340	469	1151	284	1243	382	960	991	1454
g_38048_Pex13	Pex13	279	3	40	70	109	176	539	32	271	333	394
g_14332_Rab7	Rab7	353	1	89	190	353	285	593	115	308	236	839
g_30377_Agtpbp1	Agtpbp1	493	1	239	41	67	120	254	143	368	462	465
g_63734_Defb19	Defb19	374	112	181	229	441	113	1390	117	602	572	960
g_61555_Slc2a13	Slc2a13	531	201	93	216	494	321	872	94	463	384	705
g_68961_Gm13088	Gm13088	276	34	152	0	159	64	588	134	504	396	608
g_07199_H13	H13	147	0	26	71	32	0	0	50	102	110	138
g_23545_Ncapg	Ncapg	257	105	50	1	197	227	718	128	377	244	491
g_70771_Mcc	Mcc	490	108	237	233	366	364	1261	197	603	774	1117
g_05043_Stx2	Stx2	272	272	114	10	38	416	370	89	467	825	555
g_54845_Prss38	Prss38	143	160	330	163	426	392	806	64	615	374	627
g_62303_Pglyrp3	Pglyrp3	302	319	44	338	185	347	292	58	343	475	718
g_07965_Prmt2	Prmt2	45	1	71	134	49	0	325	2	249	206	359
g_75131_Ccpg1os	Ccpg1os	252	0	159	167	339	232	534	223	302	452	567
g_33844_Pnlip	Pnlip	165	5	0	156	178	198	201	125	363	417	621
g_71323_Slc9a9	Slc9a9	364	304	193	1033	421	289	1520	409	693	956	1288
g_32693_Kdelc2	Kdelc2	71	86	7	18	74	71	226	251	374	493	566
g_66049_Olfr820	Olfr820	75	354	65	300	430	106	769	193	572	606	712
g_75829_Vmn1r12	Vmn1r12	386	360	165	1114	179	191	1865	126	522	710	835
g_60615_Scap	Scap	215	1	28	0	223	0	501	0	180	80	832
g_62724_Gimap8	Gimap8	381	46	125	85	172	142	444	197	438	484	718
g_36604_Otud1	Otud1	380	2	223	204	67	126	295	155	341	537	477
g_35571_Fuz	Fuz	72	19	165	238	302	1	541	188	398	504	725
g_09663_Lamp2	Lamp2	579	88	203	395	177	489	646	206	721	434	719
g_67598_Olfr974	Olfr974	302	142	1	46	144	591	1032	141	303	389	491
g_76887_Bin2	Bin2	101	0	207	207	63	49	400	167	280	431	299
g_78163_Gm14124	Gm14124	418	0	111	41	103	119	127	67	481	677	552
g_31867_Galntl5	Galntl5	352	1	13	0	110	66	199	122	237	361	454
g_65910_Olfr1141	Olfr1141	235	1	0	228	137	1	135	17	262	276	253
g_25775_Plin4	Plin4	335	76	145	0	56	140	505	148	383	408	441
g_37458_Fam217a	Fam217a	66	373	15	24	111	46	404	38	179	362	439
g_47222_AW146154	AW146154	151	29	144	29	27	145	335	76	215	271	297
g_16482_Serpini1	Serpini1	356	3	276	15	232	253	611	175	504	483	760
g_52924_Nlrp4b	Nlrp4b	413	0	79	238	118	35	711	222	363	428	673
g_45694_Pcdhgc5	Pcdhgc5	556	107	71	63	95	102	377	26	358	329	653
g_60370_Cypt4	Cypt4	415	42	261	10	345	335	717	114	353	587	845
g_76483_Cyp2j8	Cyp2j8	63	119	31	265	115	86	1018	97	234	279	551
g_22332_Fubp1	Fubp1	468	332	244	109	113	1	635	248	562	542	895
g_36312_4921504E06Rik	4921504E06Rik	409	0	15	1	44	0	612	152	196	300	358
g_13703_Prl4a1	Prl4a1	37	280	269	329	169	108	820	177	374	518	668
g_57762_Ccm2l	Ccm2l	236	204	16	128	224	122	165	48	344	277	408
g_02297_Ccni	Ccni	455	1	57	214	330	340	685	176	479	264	713
g_49621_Cbr3	Cbr3	189	269	32	362	106	251	604	199	377	416	694
g_41723_Hspb9	Hspb9	497	0	166	268	500	421	482	154	515	498	775
g_08972_Junb	Junb	359	748	243	182	250	137	766	163	493	519	1058
g_24165_Plac1	Plac1	72	0	82	0	106	127	136	25	193	225	250
g_21580_Zfp292	Zfp292	312	0	1	199	142	1	180	172	350	352	416
g_10191_Mxd4	Mxd4	232	119	295	221	460	223	799	151	593	617	1119
g_00508_Agxt	Agxt	120	0	67	0	15	0	24	1	286	262	321
g_33650_Aspscr1	Aspscr1	682	150	37	143	744	182	1008	117	421	411	746
g_75758_Tmem236	Tmem236	146	63	46	150	226	108	513	93	347	315	708
g_18027_Traf3	Traf3	145	1	230	359	463	271	1092	241	795	754	1285
g_26462_Dact1	Dact1	247	2	7	2	209	64	1384	103	394	448	580
g_01115_Art5	Art5	325	64	48	221	482	311	458	152	420	621	760
g_43211_Rhbdd1	Rhbdd1	366	183	144	135	261	202	570	231	555	431	853
g_35827_Atad2	Atad2	547	2	45	361	606	260	592	100	506	464	891
g_44894_Maged2	Maged2	445	192	16	24	99	517	181	167	340	418	360
g_55108_Nags	Nags	290	1	395	316	123	149	468	78	406	437	657
g_06396_Gh	Gh	814	16	96	265	307	181	706	168	540	445	716
g_39348_Slc25a31	Slc25a31	509	2	59	76	127	191	883	52	362	362	494
g_60651_Acaa1b	Acaa1b	531	1	83	178	193	395	954	146	490	565	657
g_73867_Cpsf6	Cpsf6	394	224	316	254	376	302	1249	168	637	935	825
g_01901_Cacng2	Cacng2	764	39	138	323	145	180	872	91	361	600	596
g_24062_Akr1e1	Akr1e1	88	1	57	0	145	0	814	75	245	237	384
g_47507_Tmem263	Tmem263	294	0	95	43	1	171	315	52	256	293	363
g_74386_Rhox2g	Rhox2g	159	1	215	124	255	71	439	15	468	419	675
g_47301_Taf5l	Taf5l	445	148	434	375	251	534	520	321	675	754	756
g_37175_Rgl3	Rgl3	547	3	105	373	332	209	168	36	476	397	682
g_46032_Clec2h	Clec2h	761	176	195	200	141	72	360	315	406	475	433
g_57430_Trub2	Trub2	115	44	19	218	234	161	1356	168	315	431	691
g_61264_Mtr	Mtr	160	3	203	90	36	90	656	82	347	504	531
g_72099_Nckap5l	Nckap5l	474	174	131	97	74	279	190	142	490	517	482
g_34287_1700007K13Rik	1700007K13Rik	217	275	34	0	113	276	85	76	236	221	361
g_54815_Nmur2	Nmur2	204	43	170	92	304	4	681	227	481	485	920
g_44099_Naa38	Naa38	417	243	75	130	23	219	296	91	351	360	595
g_44828_Klrb1b	Klrb1b	612	259	260	151	414	215	1183	243	884	719	800
g_02793_Chad	Chad	447	88	134	337	251	476	1690	182	686	549	1056
g_42543_Slc38a3	Slc38a3	304	31	110	77	171	0	934	20	395	559	616
g_29417_Eif4e3	Eif4e3	161	178	87	278	85	123	144	132	239	386	553
g_29094_4933415F23Rik	4933415F23Rik	422	124	143	24	176	272	32	51	242	241	403
g_16877_Stx4a	Stx4a	554	1	255	0	161	180	326	65	275	284	543
g_69523_Xkr5	Xkr5	535	114	186	177	249	558	1389	341	742	657	1006
g_48786_Mgat5	Mgat5	311	0	63	177	160	0	208	21	293	365	719
g_32649_2310057M21Rik	2310057M21Rik	407	1	13	0	251	1	131	146	150	147	405
g_32731_Sdhaf1	Sdhaf1	366	376	228	136	224	77	921	168	391	248	762
g_19449_C1ql1	C1ql1	109	0	0	100	254	43	149	101	390	492	707
g_45937_Pcdhb18	Pcdhb18	226	2	139	20	213	282	674	99	471	456	711
g_19335_Ikzf4	Ikzf4	201	0	312	168	301	127	339	91	357	355	598
g_39343_Ccdc30	Ccdc30	511	146	89	347	291	79	534	62	403	501	550
g_38981_March1	2001-03-01	172	4	42	202	150	119	428	151	289	542	450
g_77968_Zfp955b	Zfp955b	501	0	21	339	54	135	309	111	240	94	532
g_29291_Fuca2	Fuca2	109	0	135	292	145	219	744	194	535	513	846
g_60435_D630033O11Rik	D630033O11Rik	128	17	89	2	283	113	222	117	337	290	572
g_37367_Pdilt	Pdilt	491	35	180	106	223	102	1196	469	543	691	710
g_15842_Sin3a	Sin3a	139	1	28	0	221	0	998	223	275	214	771
g_12714_Pde6d	Pde6d	91	2	90	95	461	80	440	20	260	181	555
g_18142_Tsg101	Tsg101	780	46	199	46	91	78	250	26	282	146	463
g_58281_Aldob	Aldob	141	4	183	245	171	152	591	177	608	597	778
g_77002_H60c	H60c	117	1	120	0	141	429	1031	216	416	526	646
g_13531_Lgals3bp	Lgals3bp	82	0	80	157	88	0	154	0	158	213	357
g_01894_Cacnb4	Cacnb4	673	267	210	298	343	266	1528	205	692	555	1128
g_02121_Casq2	Casq2	592	0	64	239	151	1	771	144	437	479	628
g_58920_Chfr	Chfr	496	1	142	0	119	80	517	147	356	421	522
g_63824_Dusp15	Dusp15	431	105	413	516	210	120	299	372	608	758	1021
g_78275_Zfp729b	Zfp729b	393	2	186	273	665	277	126	171	647	742	870
g_70547_Vmo1	Vmo1	285	0	144	56	166	343	359	125	265	272	673
g_56621_Ticam2	Ticam2	547	36	71	186	21	0	371	170	228	190	415
g_20156_Map2k1	Map2k1	406	307	259	22	371	527	535	116	559	371	945
g_33733_Med27	Med27	829	50	207	32	345	265	694	82	676	403	817
g_55857_Stk24	Stk24	735	1	133	385	128	160	278	71	376	512	620
g_45068_Vmn1r63	Vmn1r63	85	277	273	86	117	186	184	97	409	408	786
g_23916_Sfn	Sfn	199	0	64	116	74	0	10	2	148	169	492
g_05596_Akr1b8	Akr1b8	489	4	209	34	23	525	511	24	317	415	575
g_02908_Cited1	Cited1	201	188	715	193	370	462	1953	175	771	711	949
g_18890_Wnt3	Wnt3	115	267	76	239	145	270	141	76	378	395	673
g_22678_Cd300lg	Cd300lg	506	107	240	1	191	178	1019	263	430	717	973
g_17946_Ppp1r13b	Ppp1r13b	483	258	44	133	478	339	1028	159	593	614	972
g_74873_Cfhr2	Cfhr2	433	1	64	192	134	256	631	61	706	527	832
g_14724_Rgs4	Rgs4	2210	153	153	22	390	223	450	183	568	719	645
g_64817_Olfr943	Olfr943	57	2	190	239	403	202	525	110	385	375	674
g_31545_Sfr1	Sfr1	138	43	63	2	183	73	345	175	173	293	343
g_56810_Trpm3	Trpm3	171	2	101	151	460	151	908	94	336	371	731
g_59501_Ppp1r37	Ppp1r37	189	292	108	62	5	0	402	121	471	266	490
g_74725_Aym1	Aym1	499	1	84	285	151	119	1153	226	658	752	1073
g_04928_Enc1	Enc1	495	161	311	212	257	167	1469	121	690	666	1188
g_68654_Bpifc	Bpifc	621	0	54	0	23	240	283	54	221	217	344
g_45865_Brwd1	Brwd1	432	139	54	127	46	68	440	17	268	168	357
g_65609_Olfr810	Olfr810	136	176	53	247	155	231	404	102	418	418	564
g_59655_Gm4884	Gm4884	212	216	91	408	148	120	320	135	290	299	588
g_02659_Cdkn1b	Cdkn1b	481	282	203	409	122	127	423	239	438	516	616
g_44443_Fbxo43	Fbxo43	78	1	57	121	1	134	66	101	303	279	457
g_76607_Vps13b	Vps13b	203	11	79	0	5	140	226	52	160	246	366
g_57176_Plekhb2	Plekhb2	270	16	9	0	264	42	213	44	272	344	612
g_61784_Ythdc2	Ythdc2	207	110	63	90	256	514	274	170	402	463	586
g_05380_Fasn	Fasn	297	121	209	92	98	2	592	101	415	421	643
g_43644_Tcaf1	Tcaf1	138	2	68	0	205	178	196	125	350	313	579
g_01152_Ass1	Ass1	704	6	80	105	368	133	753	347	664	830	938
g_50714_Igf2bp3	Igf2bp3	519	74	95	0	191	28	83	22	298	194	477
g_46787_Lrrc19	Lrrc19	238	50	37	0	88	155	6	8	300	325	368
g_72423_Crnn	Crnn	399	1	231	104	341	252	1970	176	553	494	901
g_55137_Abca8a	Abca8a	271	37	74	4	88	145	334	192	464	400	559
g_45523_Hamp	Hamp	423	52	44	235	112	0	623	7	261	320	409
g_36272_Ccdc81	Ccdc81	218	1	131	198	187	405	85	94	450	533	416
g_08221_Id2	Id2	923	2	35	18	46	190	110	54	238	334	308
g_75948_Vmn2r100	Vmn2r100	28	1	0	2	74	28	876	134	241	171	356
g_74941_Gm13298	Gm13298	571	502	220	100	267	34	270	85	394	469	507
g_43893_Yipf6	Yipf6	311	2	18	102	51	375	229	163	408	367	451
g_45458_Enpp5	Enpp5	388	273	62	0	243	143	306	14	394	368	668
g_35929_Ipo5	Ipo5	228	2	46	106	181	0	430	76	227	159	592
g_44445_Stpg1	Stpg1	179	129	117	104	288	65	731	91	526	610	812
g_64049_Olfr314	Olfr314	287	1	74	1	66	0	469	43	309	342	446
g_66838_Olfr1216	Olfr1216	409	149	148	360	286	53	485	320	539	625	810
g_68118_Arhgap28	Arhgap28	188	1	27	131	206	98	524	211	286	266	349
g_25352_Ralgapa1	Ralgapa1	353	134	30	382	307	275	50	3	300	406	484
g_69723_Dock6	Dock6	516	25	85	456	165	60	668	44	466	622	811
g_23853_Tyk2	Tyk2	321	144	216	85	261	127	229	55	410	277	656
g_52878_Dennd2a	Dennd2a	283	223	143	114	95	480	627	148	355	250	470
g_65829_Olfr305	Olfr305	98	134	141	254	287	152	681	143	471	455	829
g_69220_Hist1h4n	Hist1h4n	544	0	47	0	186	340	301	10	124	53	1151
g_06676_Gng4	Gng4	463	97	201	1	286	120	927	190	483	364	618
g_27705_Ier3ip1	Ier3ip1	196	256	313	731	315	162	653	106	389	438	760
g_00425_Adss	Adss	294	238	70	0	177	207	841	0	405	194	551
g_65933_Olfr1155	Olfr1155	342	190	149	259	61	1	1233	373	565	416	718
g_59900_Hirip3	Hirip3	314	68	144	47	244	222	586	108	502	546	734
g_32521_Gsto2	Gsto2	192	2	0	104	197	324	905	233	335	355	555
g_58023_Pbxip1	Pbxip1	496	105	680	44	718	94	489	221	591	636	834
g_78537_Mettl21b	Mettl21b	186	507	243	201	354	477	1026	505	501	632	931
g_32781_0610030E20Rik	0610030E20Rik	178	117	68	245	625	141	912	91	589	495	1413
g_09371_Serpina3c	Serpina3c	539	99	228	134	286	655	700	103	693	844	858
g_55746_Tmem55b	Tmem55b	224	58	105	139	299	333	435	220	392	401	421
g_37441_Wfdc3	Wfdc3	612	231	274	40	385	48	574	239	721	715	991
g_64680_Olfr1484	Olfr1484	225	8	247	268	150	264	365	90	435	797	700
g_45897_Pcdhb8	Pcdhb8	229	2	0	0	170	115	19	212	220	291	268
g_22612_Ncald	Ncald	810	311	108	255	443	107	828	163	696	760	1016
g_23417_Cd320	Cd320	109	244	37	93	416	1	916	64	571	405	752
g_59293_Klrb1f	Klrb1f	264	0	163	176	153	150	81	11	335	210	564
g_49200_Fam72a	Fam72a	189	216	38	229	12	210	299	192	297	256	596
g_44916_Fcrls	Fcrls	219	740	293	338	273	119	316	143	314	509	683
g_70512_Tmem26	Tmem26	217	1	72	0	113	64	240	41	268	376	471
g_07328_Hadh	Hadh	99	131	13	237	87	438	53	213	303	214	575
g_54543_Stox1	Stox1	211	1	42	330	134	350	401	111	310	336	557
g_38924_Dhx30	Dhx30	281	76	105	2	675	205	901	13	485	348	1039
g_75884_Vmn2r90	Vmn2r90	148	25	50	54	37	283	363	86	281	468	363
g_64582_Olfr117	Olfr117	383	293	111	69	152	75	718	232	552	457	722
g_33205_Fndc1	Fndc1	366	2	43	196	146	175	563	128	310	306	583
g_22706_Slc52a2	Slc52a2	81	139	94	377	259	117	244	97	279	270	587
g_13754_Prop1	Prop1	590	2	47	4	34	314	231	82	261	214	333
g_27428_Ndufa3	Ndufa3	60	284	15	0	384	229	666	120	168	277	342
g_57828_Slc35c2	Slc35c2	363	127	142	98	36	131	305	66	376	283	381
g_24716_Cbln3	Cbln3	213	171	44	24	126	263	312	67	367	494	376
g_02723_Cebpb	Cebpb	212	96	174	384	286	52	480	119	493	399	762
g_45011_Cemip	Cemip	395	323	110	109	154	36	247	209	538	488	914
g_49288_Sp110	Sp110	566	116	112	198	173	19	484	110	473	504	578
g_55096_Rundc1	Rundc1	233	201	24	97	187	804	1006	153	288	447	881
g_20312_Psg19	Psg19	321	0	70	9	36	0	219	48	153	264	508
g_26583_Ackr2	Ackr2	337	1	289	187	123	286	1427	392	480	704	881
g_25523_Ly6i	Ly6i	174	0	1	1	0	0	7	37	203	91	396
g_00914_Apoa1	Apoa1	201	1	50	101	107	394	242	176	265	509	539
g_17087_Taldo1	Taldo1	385	45	198	69	391	13	41	96	281	392	470
g_00027_Abcb7	Abcb7	161	0	23	1	174	0	85	0	257	193	495
g_06549_Glycam1	Glycam1	259	5	317	134	86	373	853	239	604	643	915
g_51681_Nme7	Nme7	112	21	75	543	59	176	207	66	360	397	511
g_16582_Spp1	Spp1	536	584	129	1	141	234	1220	117	486	446	1027
g_40486_Cldnd2	Cldnd2	407	0	133	10	289	221	1574	101	477	516	999
g_31584_Tprgl	Tprgl	162	202	143	139	557	92	1141	342	620	734	817
g_13176_Pla2g5	Pla2g5	469	4	184	11	424	202	426	124	414	340	586
g_68268_Ahcy	Ahcy	136	3	62	64	533	573	1272	393	534	653	831
g_53922_Ccdc186	Ccdc186	186	2	114	247	503	559	1631	327	767	633	956
g_63220_Olfm2	Olfm2	581	120	158	331	141	117	608	233	464	496	584
g_34800_Tmem52	Tmem52	228	5	258	151	102	294	853	133	618	561	1023
g_22086_Copb2	Copb2	545	1	119	336	31	79	301	16	360	243	994
g_07664_Hmgb3	Hmgb3	123	0	80	192	166	0	1126	133	304	428	683
g_72939_Poc1b	Poc1b	689	139	187	285	602	224	1298	142	526	643	1103
g_12114_Oit3	Oit3	473	96	89	18	190	1	170	144	337	351	771
g_58673_Arhgef16	Arhgef16	235	396	70	22	91	107	289	83	314	328	437
g_11811_Uhrf1	Uhrf1	461	1	56	0	1	34	154	52	68	142	227
g_38607_Reep4	Reep4	385	1	63	386	299	249	1245	148	437	485	595
g_48667_Nod1	Nod1	375	335	56	249	493	243	509	229	291	551	663
g_31540_Zmym4	Zmym4	538	326	201	248	304	134	261	363	373	381	755
g_36660_Ccdc57	Ccdc57	199	1	33	45	154	231	204	182	288	382	375
g_57961_Gpr149	Gpr149	95	3	63	3	191	197	454	49	259	308	402
g_51391_Asic3	Asic3	641	4	88	20	380	1	627	152	441	519	949
g_45771_Mpv17l	Mpv17l	255	37	121	279	59	99	388	220	399	330	710
g_51166_Khdrbs2	Khdrbs2	389	2	110	81	0	506	432	20	387	240	652
g_41720_1700003F12Rik	1700003F12Rik	421	2	413	101	142	98	1381	103	487	584	866
g_17882_Tnni1	Tnni1	170	2	207	122	126	0	197	79	289	375	502
g_17224_Tcf21	Tcf21	866	368	617	79	403	304	2305	137	831	919	1098
g_60912_Npffr1	Npffr1	42	89	159	48	28	193	186	33	338	141	643
g_00710_Ang	Ang	172	0	48	103	245	1	81	30	317	239	615
g_07925_Lipc	Lipc	853	1105	251	522	533	240	658	200	683	976	1769
g_36404_4931429I11Rik	4931429I11Rik	185	1	378	38	187	352	786	234	505	587	930
g_46277_Tprn	Tprn	454	1	148	20	215	195	368	38	226	310	391
g_34422_Dennd6b	Dennd6b	453	2	164	46	131	297	254	188	499	512	645
g_65358_Olfr90	Olfr90	53	0	78	2	256	0	362	29	296	184	459
g_74718_Taar9	Taar9	518	96	152	173	471	356	966	73	364	552	690
g_14704_Rgl1	Rgl1	304	80	278	2	191	95	597	89	408	396	760
g_65712_Olfr1020	Olfr1020	518	1	88	159	147	3	333	86	417	417	572
g_40390_Tex37	Tex37	185	0	57	0	86	144	373	37	156	109	373
g_65040_Olfr720	Olfr720	433	2	310	589	427	86	328	185	697	718	1046
g_36858_Bbs7	Bbs7	89	105	75	559	241	516	84	150	376	447	693
g_33992_2200002J24Rik	2200002J24Rik	162	167	0	8	328	31	314	159	369	359	537
g_36432_D7Ertd443e	D7Ertd443e	600	397	98	108	71	568	594	85	385	615	624
g_54592_Med16	Med16	97	375	258	423	61	1	241	2	278	345	494
g_65881_Olfr123	Olfr123	112	71	217	35	499	92	301	145	472	565	627
g_03276_Cort	Cort	223	244	163	104	287	139	575	125	413	428	455
g_38369_Elp6	Elp6	961	655	887	292	41	118	132	57	399	343	943
g_32936_Arel1	Arel1	235	313	147	107	95	230	225	143	306	409	314
g_44263_Pde6h	Pde6h	857	265	159	306	568	58	1170	407	623	649	928
g_33510_Tulp4	Tulp4	224	48	39	130	33	116	106	111	234	250	363
g_46479_Cnih4	Cnih4	325	180	105	453	381	540	719	322	634	951	663
g_61411_C1qtnf9	C1qtnf9	136	451	407	390	293	166	1401	204	636	701	675
g_70853_Ptrh1	Ptrh1	169	1	69	127	262	232	470	64	328	383	464
g_35713_Asb12	Asb12	278	18	20	853	277	392	442	154	611	961	746
g_31478_Slc38a2	Slc38a2	193	49	16	84	72	116	742	144	312	257	590
g_38848_Fam117b	Fam117b	114	1	94	33	421	370	785	19	408	411	821
g_46727_Sec24b	Sec24b	239	14	258	79	139	1	1126	132	441	765	1001
g_46918_Slc15a4	Slc15a4	622	523	325	129	812	215	920	190	566	912	1134
g_71500_Gpd1l	Gpd1l	85	0	127	232	118	273	333	140	434	397	659
g_71519_Fndc3c1	Fndc3c1	386	64	206	194	312	423	1242	214	772	656	1197
g_37653_2310067B10Rik	2310067B10Rik	754	575	127	502	470	36	624	30	359	530	726
g_48417_Tnfaip8	Tnfaip8	404	104	302	308	286	1	831	94	489	450	686
g_50635_B3galt6	B3galt6	460	450	170	1369	159	1	3	1	408	391	772
g_56635_Cep120	Cep120	360	323	226	630	340	0	540	184	510	362	956
g_75117_Ubtfl1	Ubtfl1	282	290	87	301	234	457	748	248	460	454	568
g_58426_Lrrc41	Lrrc41	231	155	166	21	247	51	31	107	386	358	589
g_20442_Slc27a4	Slc27a4	401	257	107	2	95	262	339	167	343	421	542
g_61746_Zfp119b	Zfp119b	491	330	135	70	448	177	429	42	546	614	654
g_42525_Dnttip1	Dnttip1	147	1	174	384	309	232	335	189	482	347	606
g_28830_Tsen15	Tsen15	314	213	121	191	253	90	542	178	480	494	604
g_68248_Ccdc32	Ccdc32	254	624	110	355	91	20	531	366	423	357	844
g_45031_Tbl1xr1	Tbl1xr1	749	319	157	663	90	155	719	304	567	583	1078
g_69001_Armcx6	Armcx6	496	139	92	89	134	255	216	101	416	432	804
g_43280_Flywch2	Flywch2	344	272	12	321	229	246	614	210	350	413	596
g_17323_Tcte3	Tcte3	426	1	11	695	283	130	237	53	198	157	495
g_45832_Amn	Amn	473	0	483	170	113	267	408	87	309	222	587
g_14042_Ptn	Ptn	48	0	240	1	155	226	237	72	431	480	693
g_62830_Slc13a4	Slc13a4	594	0	60	0	81	156	407	200	344	359	520
g_67518_Olfr639	Olfr639	526	171	62	51	248	77	243	157	628	513	673
g_64108_Olfr1039	Olfr1039	186	181	72	215	179	115	176	74	310	321	366
g_03079_Cnga1	Cnga1	730	221	120	517	134	159	1538	48	548	797	810
g_65585_Olfr1360	Olfr1360	271	485	232	616	224	103	970	30	441	432	980
g_61348_Cdc20b	Cdc20b	1049	2	216	191	166	163	368	1	260	266	412
g_12148_Olfr2	Olfr2	3	109	281	277	423	223	210	173	874	832	1266
g_40656_Gcc1	Gcc1	230	81	109	42	109	213	501	281	417	339	615
g_17905_Tnnt3	Tnnt3	259	1	145	382	485	276	267	110	431	469	474
g_76787_Gm8677	Gm8677	408	680	155	351	557	869	1868	367	881	1245	1075
g_10402_Mbd2	Mbd2	435	341	205	341	196	800	1258	182	740	816	1266
g_65316_Olfr165	Olfr165	335	65	106	366	185	129	347	137	421	480	631
g_64853_Olfr374	Olfr374	441	242	129	231	222	63	323	186	437	532	914
g_32148_Rpl22l1	Rpl22l1	436	219	91	187	658	358	461	53	373	566	706
g_09624_Lalba	Lalba	344	33	58	0	1	180	451	130	312	440	628
g_08910_Itpr3	Itpr3	680	146	78	100	260	267	865	130	507	567	753
g_71485_Trim75	Trim75	255	308	238	28	159	187	898	35	617	475	672
g_50457_Fgfrl1	Fgfrl1	267	133	260	307	616	359	723	54	469	482	1043
g_20938_Nbn	Nbn	351	5	62	1	302	0	461	6	239	174	781
g_00226_Ada	Ada	513	172	113	488	381	112	1093	211	630	609	1257
g_42715_Gid8	Gid8	166	389	112	155	218	350	608	162	413	424	427
g_52816_Rad51ap2	Rad51ap2	578	154	139	99	236	0	216	63	388	416	452
g_00423_Adssl1	Adssl1	76	33	212	30	190	139	418	123	356	478	690
g_44688_Sh3bp5l	Sh3bp5l	669	3	155	175	363	220	767	264	431	390	720
g_30903_Mettl16	Mettl16	450	1	256	111	233	36	409	221	293	444	836
g_10070_Blnk	Blnk	105	273	108	179	80	151	143	50	292	382	393
g_19438_Bpnt1	Bpnt1	594	0	83	173	0	52	106	150	242	223	580
g_24492_Stam2	Stam2	169	0	0	167	143	41	209	176	271	394	563
g_66220_Olfr424	Olfr424	541	360	169	21	444	354	420	27	585	626	716
g_39334_Clhc1	Clhc1	274	1	29	431	100	67	925	84	474	476	593
g_44820_Rnf34	Rnf34	206	3	252	180	161	151	1258	74	456	421	788
g_16471_Serpinb6b	Serpinb6b	450	4	354	675	557	460	1761	216	637	1192	938
g_44002_Trappc6b	Trappc6b	215	0	17	9	22	111	202	19	100	178	231
g_53422_Zswim4	Zswim4	145	47	61	9	161	0	610	0	558	506	913
g_37674_Ist1	Ist1	152	4	75	504	125	385	982	198	459	473	808
g_59712_Siglech	Siglech	359	176	114	0	154	77	880	107	363	428	558
g_40022_Asz1	Asz1	25	159	227	84	146	35	81	163	177	160	295
g_19029_Ywhae	Ywhae	277	190	257	140	105	0	277	46	285	371	616
g_47084_Brk1	Brk1	482	391	148	147	172	157	1416	134	450	409	1045
g_34680_Ap5s1	Ap5s1	268	70	339	127	188	139	394	102	315	297	399
g_75635_Gm6408	Gm6408	94	0	4	0	21	33	145	80	227	250	248
g_49615_Pgc	Pgc	128	0	33	72	98	170	367	151	286	193	353
g_01483_Bcl2a1b	Bcl2a1b	560	276	117	242	208	187	757	73	843	699	938
g_12219_Olfr50	Olfr50	504	4	41	172	410	275	1175	314	537	661	763
g_25376_Stap1	Stap1	113	106	105	20	35	0	311	30	299	278	392
g_20259_Nr5a2	Nr5a2	123	1	36	35	101	0	82	73	277	102	369
g_31418_Itgb3bp	Itgb3bp	460	249	88	49	428	266	1086	232	374	490	601
g_23519_Phc2	Phc2	451	0	218	72	276	311	1122	199	419	529	621
g_04095_Ddc	Ddc	453	87	149	83	242	0	504	93	407	478	748
g_21966_Fbxo17	Fbxo17	16	2	127	143	104	291	568	107	400	336	490
g_42490_Abhd12	Abhd12	413	2	131	1	265	358	298	72	517	601	880
g_24941_Cldn18	Cldn18	423	2	394	814	131	184	627	190	464	657	907
g_28956_Klhl28	Klhl28	368	2	99	148	62	84	453	59	316	305	452
g_27955_Klf15	Klf15	60	0	65	1	69	42	324	128	212	271	366
g_62134_Dhrs9	Dhrs9	87	320	113	844	252	137	566	134	529	537	709
g_63083_Defb14	Defb14	187	0	0	0	0	106	70	59	125	173	225
g_49213_Nusap1	Nusap1	386	67	83	204	201	113	831	26	213	371	553
g_20336_Psmb2	Psmb2	216	55	69	102	30	1	237	69	306	200	380
g_53254_Ccdc114	Ccdc114	279	0	22	61	93	0	212	61	478	353	816
g_45665_Pcdhgb1	Pcdhgb1	231	295	98	2	164	0	661	399	391	527	802
g_17631_Tial1	Tial1	269	2	97	7	292	417	2	150	250	292	335
g_01133_Asah1	Asah1	212	113	145	360	323	256	642	165	333	473	681
g_48032_Slc17a3	Slc17a3	438	238	271	493	30	282	1261	166	482	424	700
g_35293_Tspo2	Tspo2	293	1	193	121	582	130	188	119	513	289	589
g_62977_Mctp2	Mctp2	381	75	267	1	431	329	394	147	449	574	770
g_27592_Uqcr10	Uqcr10	295	1	103	79	267	388	774	9	262	347	654
g_09334_Klk1b16	Klk1b16	541	2	58	17	8	156	318	16	320	323	410
g_78486_Cmtm1	Cmtm1	493	146	87	50	782	659	1477	217	812	595	1119
g_09746_Ldhc	Ldhc	413	0	35	284	166	0	584	137	271	361	751
g_51105_Bco2	Bco2	208	201	99	424	62	273	1167	307	543	694	998
g_45577_Cd163	Cd163	107	1	37	54	95	154	231	24	250	371	445
g_59904_Kctd13	Kctd13	92	1	105	0	117	202	126	203	366	391	480
g_04636_Eda	Eda	610	90	71	860	97	163	795	95	582	568	679
g_52595_Dock3	Dock3	327	68	93	0	1	1	162	18	255	268	533
g_30742_Mtpap	Mtpap	403	4	14	665	308	366	879	190	483	514	817
g_05983_G6pc2	G6pc2	250	1	118	41	118	40	307	149	358	286	399
g_00332_Adh5	Adh5	191	162	94	67	368	195	470	95	364	487	642
g_54768_Ccdc85a	Ccdc85a	499	171	370	104	335	402	658	264	554	489	1283
g_03367_Cpt1a	Cpt1a	212	226	57	79	293	163	693	32	501	604	646
g_00950_Apoh	Apoh	807	338	190	381	77	254	173	118	297	455	639
g_70170_Atp8b5	Atp8b5	682	127	150	0	225	412	677	215	530	427	796
g_22887_Gosr1	Gosr1	196	1	4	79	76	242	229	3	222	236	523
g_20907_Zfp354b	Zfp354b	550	191	93	316	318	288	1515	152	692	1041	1166
g_54328_Slc36a3	Slc36a3	83	198	142	253	213	111	1145	128	547	545	863
g_14665_Bex1	Bex1	283	278	140	482	274	373	767	162	492	499	997
g_38176_Supt7l	Supt7l	151	137	323	586	123	378	510	267	658	610	993
g_02448_Cd4	Cd4	237	2	133	147	55	236	604	153	629	369	631
g_44499_Wsb1	Wsb1	130	1	156	182	253	1	586	248	502	639	527
g_59725_Mtmr10	Mtmr10	89	47	183	2	345	175	558	77	647	582	1020
g_65169_Olfr221	Olfr221	197	154	271	2	359	170	558	70	506	469	868
g_06870_Grb2	Grb2	6441	2777	132	143	68	3	113	63	330	333	728
g_65929_Olfr1140	Olfr1140	660	147	360	460	92	75	229	133	539	621	569
g_02425_Entpd5	Entpd5	714	199	110	0	222	345	748	51	642	476	904
g_57119_Wdr26	Wdr26	263	0	64	10	125	230	425	330	611	555	839
g_65369_Olfr890	Olfr890	220	57	202	75	292	158	807	212	509	538	741
g_33963_Pex11g	Pex11g	204	43	63	137	126	36	422	103	317	412	523
g_65544_Olfr1170	Olfr1170	294	453	154	9	238	67	469	92	436	408	638
g_52727_Gan	Gan	202	26	297	155	148	151	362	151	572	601	775
g_02383_Cd24a	Cd24a	259	5	176	128	99	0	554	240	334	446	589
g_72082_Olfm4	Olfm4	189	0	36	2	26	215	443	149	390	343	566
g_00633_Akr1b3	Akr1b3	198	127	63	32	477	56	516	168	386	341	603
g_71559_Cog3	Cog3	273	0	276	172	216	80	303	36	566	347	761
g_31658_Slc35a4	Slc35a4	255	507	138	22	547	386	1102	260	402	548	796
g_01019_Areg	Areg	405	0	53	38	359	447	327	50	372	460	599
g_29077_Cypt1	Cypt1	458	2	20	33	239	92	251	429	467	562	867
g_10635_Mfge8	Mfge8	419	0	17	67	31	55	270	91	268	231	355
g_16843_Wnt8a	Wnt8a	365	0	0	0	99	0	185	54	283	323	297
g_24310_Cited4	Cited4	409	62	204	433	667	402	571	393	483	672	999
g_49970_Tshz1	Tshz1	252	348	152	272	184	79	299	277	355	396	624
g_71297_Pate2	Pate2	146	709	374	181	345	534	858	421	959	912	1194
g_06039_Gabrb1	Gabrb1	664	223	167	372	72	146	1165	327	624	678	1055
g_78440_Gm5901	Gm5901	257	3	162	71	543	555	998	59	592	636	741
g_03115_Cnp	Cnp	101	0	57	30	152	296	130	224	374	493	655
g_75350_Gsk3a	Gsk3a	160	126	86	0	23	0	390	0	222	262	366
g_27670_Nat9	Nat9	440	3	235	275	375	438	914	11	454	406	497
g_77533_Gm11938	Gm11938	490	459	95	824	320	733	649	150	649	701	861
g_49661_Amy2a5	Amy2a5	452	13	146	30	94	323	107	47	249	403	273
g_04856_Elk3	Elk3	385	182	38	227	279	295	611	119	308	449	653
g_22267_Ppp2r1a	Ppp2r1a	136	7	267	1	220	346	1683	217	477	291	1059
g_77354_Gm20826	Gm20826	502	4	75	97	181	0	152	43	193	285	558
g_58279_Zfp189	Zfp189	463	156	229	110	165	317	629	270	259	378	565
g_35094_1810065E05Rik	1810065E05Rik	132	11	0	524	249	0	200	70	252	215	387
g_52898_Pgbd5	Pgbd5	47	116	53	22	57	166	340	144	564	260	501
g_35322_Degs2	Degs2	358	256	296	210	564	443	620	167	656	827	1181
g_47876_Pik3r6	Pik3r6	754	1	221	91	11	149	555	72	354	432	692
g_68423_Aak1	Aak1	867	5	151	298	451	428	642	171	775	637	864
g_61950_Teddm2	Teddm2	329	1	498	0	169	163	624	2	317	325	648
g_31929_Hcfc2	Hcfc2	359	76	45	19	110	97	331	36	339	323	413
g_20632_Slc9a3r1	Slc9a3r1	295	1	58	566	331	218	841	117	449	449	823
g_49358_Mmaa	Mmaa	309	5	140	1	88	207	1483	28	331	287	546
g_12733_Pde6b	Pde6b	403	388	287	146	214	212	512	264	421	594	867
g_35985_Tmem230	Tmem230	243	1	8	1	234	0	222	61	222	345	382
g_75417_Vmn2r116	Vmn2r116	155	810	214	175	147	159	573	0	447	403	631
g_61862_Peli3	Peli3	132	47	345	56	223	0	902	173	574	584	674
g_39424_Msl3l2	Msl3l2	401	76	59	105	125	103	810	102	506	502	982
g_40592_Lrrtm1	Lrrtm1	813	10	94	16	181	201	391	25	209	290	454
g_47609_Slc25a41	Slc25a41	370	2	59	307	158	345	286	52	185	143	399
g_42510_Arxes1	Arxes1	415	70	100	130	253	365	375	140	452	474	876
g_25844_Jmy	Jmy	436	100	108	348	220	241	471	131	412	468	651
g_42768_Pcolce2	Pcolce2	179	1	62	51	262	132	99	52	239	262	286
g_76657_Trim43b	Trim43b	122	2	87	519	11	250	265	105	374	352	557
g_62218_Dzank1	Dzank1	135	193	62	55	121	529	152	173	364	426	598
g_36995_Rarres2	Rarres2	185	681	140	336	68	207	411	114	301	457	451
g_23736_Extl3	Extl3	1428	2648	461	1758	2	126	135	147	565	414	751
g_61503_Colec10	Colec10	297	80	115	143	429	157	978	300	544	494	838
g_71430_Nanos1	Nanos1	289	1	113	293	1	1	305	73	195	535	493
g_43189_Catsper3	Catsper3	110	46	53	412	125	303	624	115	529	430	622
g_23321_Egfl6	Egfl6	213	0	185	171	283	620	206	315	620	648	928
g_72274_A630095N17Rik	A630095N17Rik	602	95	272	252	642	218	590	285	740	587	1003
g_65866_Olfr355	Olfr355	201	406	137	98	141	82	1157	99	401	364	488
g_41822_1700026D08Rik	1700026D08Rik	525	195	50	82	170	205	279	82	313	400	282
g_66705_Olfr295	Olfr295	163	2	148	177	95	94	580	36	392	462	648
g_44397_Brpf1	Brpf1	299	3	186	61	244	2	975	164	535	366	998
g_36036_Prdm16	Prdm16	616	36	42	89	177	376	1304	126	511	660	741
g_40536_Rnf145	Rnf145	275	272	170	170	195	115	505	20	352	370	771
g_62160_Lrrc55	Lrrc55	821	597	140	1	147	149	650	252	510	442	910
g_18424_Ucn	Ucn	294	393	171	0	207	102	361	137	452	600	1038
g_15823_Stil	Stil	209	151	199	279	83	79	150	23	354	246	471
g_74145_Minos1	Minos1	532	2	8	69	33	247	594	195	436	444	795
g_41124_Tmem114	Tmem114	388	159	151	23	306	251	144	96	425	406	488
g_50913_Stard4	Stard4	389	31	61	113	119	62	368	34	303	379	378
g_26793_Slc5a7	Slc5a7	304	2	226	700	127	1	532	13	386	313	520
g_37238_Ugt2b1	Ugt2b1	142	4	131	181	180	61	965	295	566	640	749
g_74094_Gm5538	Gm5538	179	0	131	454	374	276	381	247	403	504	788
g_78157_Mup19	Mup19	233	399	264	342	305	262	779	157	634	686	1032
g_69678_Rc3h2	Rc3h2	366	61	111	2	121	0	53	36	233	258	219
g_57883_Ythdf1	Ythdf1	221	2	85	23	194	249	340	203	428	409	505
g_73754_Baz2b	Baz2b	76	1	136	73	85	90	186	114	260	360	307
g_15381_Ccl17	Ccl17	375	63	69	77	119	123	916	101	295	454	441
g_61691_Gm4944	Gm4944	583	1	37	24	273	282	407	284	528	448	553
g_13918_Pspn	Pspn	470	111	177	44	249	102	290	79	586	364	755
g_57300_Farp2	Farp2	274	30	296	494	83	55	532	215	463	456	799
g_10706_Mknk1	Mknk1	637	365	180	2	118	49	892	186	365	548	714
g_21104_Pdhx	Pdhx	191	92	62	160	246	96	227	153	268	332	602
g_14446_Rara	Rara	617	135	476	432	513	290	892	172	909	882	1129
g_24868_Pkp3	Pkp3	357	366	95	225	64	252	311	99	289	412	511
g_61970_Tnfsf18	Tnfsf18	758	4	162	416	222	133	1287	205	584	582	883
g_45187_Glis2	Glis2	217	0	60	9	147	0	666	0	243	294	411
g_74179_3110082J24Rik	3110082J24Rik	309	1	139	60	261	104	294	56	154	281	481
g_06850_Gpx2	Gpx2	500	110	126	1	90	53	446	120	458	267	782
g_21785_Adat1	Adat1	181	0	128	31	78	204	70	69	377	305	309
g_76718_Vmn1r103	Vmn1r103	113	0	48	0	0	0	262	8	180	152	646
g_02161_Runx1	Runx1	301	167	143	23	104	390	485	205	349	358	679
g_76877_Gm13288	Gm13288	129	143	102	17	484	580	1025	296	390	523	710
g_65435_Olfr319	Olfr319	76	72	20	109	13	1	169	227	249	314	495
g_05689_Foxc2	Foxc2	375	0	97	326	104	549	395	219	377	206	517
g_46068_Med15	Med15	880	678	553	458	28	4	153	9	333	208	543
g_46627_Anapc2	Anapc2	263	1	5	0	66	91	103	0	100	38	344
g_39078_3110007F17Rik	3110007F17Rik	473	3	148	58	324	75	115	0	247	262	517
g_73741_BC053393	BC053393	507	189	56	162	306	163	1202	158	429	438	805
g_60924_Mex3d	Mex3d	136	3	123	388	156	384	331	89	241	407	770
g_03686_Ctbp1	Ctbp1	216	567	245	205	116	114	471	184	511	539	1063
g_05824_Fpr-rs3	Fpr-rs3	371	57	121	1	263	244	961	71	429	284	573
g_14568_Pitpnm2	Pitpnm2	84	85	123	11	448	161	509	230	433	540	750
g_69795_Tmem198	Tmem198	140	223	121	196	291	1	456	115	342	376	597
g_56150_Atp13a4	Atp13a4	108	1	90	289	200	461	264	21	283	332	379
g_62206_Lzts3	Lzts3	88	81	113	109	162	111	1003	169	300	356	622
g_23934_Slc13a1	Slc13a1	410	3	240	220	169	486	722	111	474	403	609
g_06435_Gja3	Gja3	222	145	222	196	501	254	1046	118	479	569	770
g_01626_Bmp2	Bmp2	491	88	190	165	510	579	739	234	823	717	1048
g_62687_Adgrd1	Adgrd1	77	204	135	82	639	312	1153	27	504	398	949
g_57789_Phf20	Phf20	78	24	98	40	0	6	229	40	267	232	379
g_63959_Olfr744	Olfr744	105	0	21	215	14	378	166	25	254	271	399
g_49304_Pfdn4	Pfdn4	157	138	0	178	240	250	659	138	382	235	610
g_38329_Ccdc74a	Ccdc74a	179	3	218	288	207	220	671	260	808	681	1046
g_00602_Alb	Alb	449	6	110	395	141	304	1000	18	289	259	399
g_02180_Runx3	Runx3	221	149	27	77	108	244	516	275	367	393	614
g_29926_Ctnnbip1	Ctnnbip1	426	329	72	168	186	193	1113	94	635	520	959
g_22720_Ccdc43	Ccdc43	178	235	150	494	247	285	570	459	569	754	854
g_09490_Krt17	Krt17	43	68	104	10	61	151	321	81	308	306	610
g_72362_Sp9	Sp9	324	88	133	216	138	42	631	284	419	585	682
g_17993_Tpo	Tpo	161	154	151	102	1	14	439	63	265	409	439
g_28761_Ms4a4d	Ms4a4d	109	173	78	15	148	265	194	107	184	320	273
g_37165_Pvrl4	Pvrl4	160	1	156	12	0	280	172	188	180	254	331
g_74555_Vmn1r122	Vmn1r122	206	470	98	249	83	1	274	180	244	397	321
g_40584_Slc6a19	Slc6a19	372	158	67	306	181	340	274	380	411	415	509
g_44629_Hdac9	Hdac9	187	109	170	231	143	0	778	137	367	531	519
g_58615_Crocc	Crocc	181	3	94	240	116	120	513	83	234	320	484
g_08122_Htr1f	Htr1f	109	23	38	12	103	14	170	0	262	268	210
g_13267_Serpinf2	Serpinf2	227	0	81	0	229	148	445	125	314	252	580
g_13591_Ppp3r2	Ppp3r2	574	467	37	446	389	37	234	271	719	737	839
g_33250_Kansl1l	Kansl1l	649	88	176	147	269	489	528	135	572	611	981
g_51542_Vmn1r89	Vmn1r89	633	1	85	268	154	76	864	154	350	359	583
g_37710_Zbed5	Zbed5	147	273	112	177	161	89	150	108	330	324	595
g_43462_Tmco4	Tmco4	266	36	87	13	184	367	258	119	353	363	358
g_32167_Rbm42	Rbm42	385	4	35	52	70	0	348	85	160	120	468
g_61972_Mettl11b	Mettl11b	392	311	83	21	217	221	1352	257	651	619	1213
g_36074_Nipal1	Nipal1	715	1	97	362	34	0	332	25	536	532	767
g_75328_Psg26	Psg26	278	0	29	34	95	308	212	61	318	369	432
g_76933_2410002F23Rik	2410002F23Rik	134	143	121	282	220	413	407	149	273	324	865
g_53175_Lrrc25	Lrrc25	428	210	84	209	20	0	174	61	371	396	491
g_48875_Chrnb3	Chrnb3	189	128	163	133	583	540	802	231	481	465	981
g_66294_Olfr502	Olfr502	279	1	23	220	231	146	58	1	314	196	514
g_04016_Dazl	Dazl	335	1	24	0	36	93	70	85	198	290	242
g_56311_D17Wsu92e	D17Wsu92e	293	2	55	0	124	333	564	238	380	413	790
g_07506_Hexa	Hexa	167	181	212	140	277	187	972	71	402	522	801
g_45061_Vmn1r56	Vmn1r56	445	88	151	109	238	274	1052	226	527	624	941
g_04915_En2	En2	548	0	26	98	20	0	71	87	153	202	334
g_03420_Crem	Crem	374	2	95	396	56	124	185	112	435	430	646
g_47428_Bbs4	Bbs4	118	227	118	85	85	65	464	46	379	415	389
g_14662_Bex1	Bex1	258	154	197	38	241	84	152	83	346	442	436
g_28290_Sac3d1	Sac3d1	262	2	70	0	113	88	964	7	311	484	557
g_70857_Nostrin	Nostrin	269	3	65	141	160	109	574	45	265	504	653
g_62715_Sspo	Sspo	615	3	113	65	405	95	376	136	463	497	564
g_35799_Dhrs13	Dhrs13	898	2	120	1	272	177	333	124	333	373	545
g_57387_Lcn11	Lcn11	427	2	88	264	166	0	740	136	405	486	609
g_65124_Olfr463	Olfr463	67	137	63	621	148	0	168	54	467	344	429
g_03369_Cpt1b	Cpt1b	287	67	185	612	474	154	1558	328	496	540	901
g_54793_Clint1	Clint1	139	211	159	171	101	112	593	118	331	366	596
g_08040_Hsf1	Hsf1	290	2	41	320	284	179	130	58	321	344	478
g_51458_Vmn1r80	Vmn1r80	254	50	165	1	236	164	459	72	221	299	404
g_33259_Lce1e	Lce1e	249	0	192	107	251	129	66	87	403	429	686
g_45521_Hamp	Hamp	385	55	35	74	151	378	223	482	503	471	597
g_11931_Nrxn2	Nrxn2	312	233	341	113	301	667	631	163	601	684	1068
g_57855_Cbln4	Cbln4	270	150	59	402	449	135	645	227	658	481	761
g_23247_Cks1b	Cks1b	79	78	179	192	37	69	426	98	444	327	769
g_49645_Rap1a	Rap1a	607	3	38	266	139	208	329	113	482	732	822
g_65409_Olfr730	Olfr730	45	3	39	119	161	85	339	198	419	270	598
g_23573_Stk19	Stk19	181	0	1	1	134	184	439	117	258	194	404
g_19032_Ywhag	Ywhag	1	125	177	103	228	276	434	118	397	371	617
g_42306_Fam184a	Fam184a	616	2	109	37	225	269	487	179	341	454	420
g_56657_Onecut2	Onecut2	64	1	22	9	126	235	188	74	161	331	294
g_61098_Phospho1	Phospho1	397	4	191	871	111	317	1178	319	461	498	854
g_35593_Ndufab1	Ndufab1	129	264	16	106	33	1	263	0	124	151	233
g_38655_Cul4b	Cul4b	589	290	248	453	311	1	539	236	345	393	875
g_19519_Ets1	Ets1	317	2	307	116	365	348	315	425	556	346	840
g_14647_Resp18	Resp18	563	486	240	242	288	175	270	62	452	315	793
g_05155_Gnb1l	Gnb1l	323	132	0	65	0	0	46	12	207	143	481
g_73085_Gm5294	Gm5294	264	584	67	3	502	200	1076	329	683	706	1166
g_31013_Slc39a8	Slc39a8	433	340	176	70	75	261	484	76	516	501	726
g_32284_Arpc4	Arpc4	181	1	42	70	273	246	792	228	410	325	901
g_47982_Arrdc3	Arrdc3	170	270	167	348	480	89	588	53	453	535	578
g_54949_Spns2	Spns2	736	168	178	351	132	154	539	246	370	459	538
g_28921_Spryd7	Spryd7	274	631	138	419	644	677	1677	308	1154	1157	1582
g_42857_Tmem101	Tmem101	538	362	96	121	318	0	1136	255	580	860	878
g_31572_Pllp	Pllp	299	0	28	62	53	479	558	18	350	461	573
g_41614_Arhgap12	Arhgap12	823	106	4	244	757	202	867	55	500	435	710
g_61451_Oxgr1	Oxgr1	324	238	91	296	318	203	651	71	368	793	735
g_55223_Tmc8	Tmc8	292	109	195	35	264	442	310	457	425	372	594
g_36353_Wdr20rt	Wdr20rt	322	316	27	247	168	1	200	1	221	285	457
g_23857_Dfna5	Dfna5	765	219	51	3	151	210	350	126	411	319	561
g_19181_Zfp39	Zfp39	452	175	299	522	117	208	1335	418	713	748	839
g_62858_Zfp128	Zfp128	856	265	52	129	192	320	699	241	575	717	722
g_59338_Pyroxd1	Pyroxd1	913	1	275	288	170	100	11	3	259	225	666
g_72851_Slc22a14	Slc22a14	572	303	47	58	232	298	841	42	456	411	522
g_03925_Cyp46a1	Cyp46a1	560	197	164	581	329	112	1873	141	629	641	1017
g_23190_Phgr1	Phgr1	312	85	152	140	232	114	348	148	451	415	461
g_72325_Gal3st2	Gal3st2	644	0	39	176	148	101	662	0	468	625	962
g_42926_Dnajc18	Dnajc18	326	191	155	300	653	300	353	68	411	362	743
g_61712_Zfp799	Zfp799	524	2	50	53	55	163	416	61	295	282	454
g_78361_1700015G11Rik	1700015G11Rik	224	1	60	160	298	0	576	131	384	400	781
g_15268_Serpinb3a	Serpinb3a	359	91	171	196	132	1	271	49	338	569	394
g_35212_Rnf113a1	Rnf113a1	213	0	117	278	122	85	239	19	243	282	580
g_68845_Taar7e	Taar7e	472	1	146	96	258	687	956	87	451	369	948
g_25915_Bin3	Bin3	179	16	109	120	205	367	327	309	348	600	634
g_60313_9230110C19Rik	9230110C19Rik	615	245	78	120	311	283	410	130	476	765	617
g_34925_Nup37	Nup37	161	96	82	0	142	167	262	128	377	404	960
g_66698_Olfr1161	Olfr1161	370	44	318	440	204	541	502	148	382	599	478
g_12156_Olfr24	Olfr24	176	0	61	0	19	0	2	40	160	130	242
g_56411_Abcc10	Abcc10	573	36	10	128	225	34	263	117	352	519	652
g_46113_Adarb2	Adarb2	256	573	110	290	126	189	256	64	378	323	572
g_78052_R3hdml	R3hdml	164	1	192	279	93	84	324	170	471	378	721
g_74033_Mettl21c	Mettl21c	185	53	29	85	402	24	907	216	472	578	805
g_20141_Hsf4	Hsf4	783	239	189	110	65	959	1598	130	487	471	946
g_52489_Nek11	Nek11	332	54	160	184	240	83	976	289	460	479	536
g_28005_Haus2	Haus2	488	2	75	15	139	128	337	67	239	244	253
g_45824_Serpinb9g	Serpinb9g	476	26	323	23	114	582	589	98	338	260	743
g_21814_Aass	Aass	138	305	116	101	115	278	227	246	233	363	371
g_74641_Znhit3	Znhit3	282	4	177	0	526	210	421	178	422	211	937
g_41860_2310007L24Rik	2310007L24Rik	332	2	39	272	131	116	749	97	426	372	601
g_60629_Prss50	Prss50	213	30	45	0	175	247	137	118	383	490	578
g_64950_Olfr495	Olfr495	157	222	54	0	27	84	385	124	297	388	528
g_01331_Slc7a2	Slc7a2	211	28	71	28	227	387	153	61	298	420	671
g_26152_Stk4	Stk4	80	0	73	249	75	0	521	7	394	315	604
g_29292_Fuca2	Fuca2	114	348	124	113	469	340	937	625	532	551	890
g_49612_Pgc	Pgc	94	125	131	48	278	235	723	48	358	537	614
g_27656_Pgls	Pgls	455	122	104	25	131	247	476	262	345	327	475
g_34397_1700019A02Rik	1700019A02Rik	489	229	25	210	96	0	817	204	500	709	628
g_24778_Tspan3	Tspan3	540	263	44	141	48	253	328	70	384	288	660
g_52918_Tmem194	Tmem194	113	1	100	441	0	116	372	46	360	286	557
g_13374_Pola1	Pola1	345	0	67	0	47	75	35	59	158	65	786
g_07806_Hoxb13	Hoxb13	848	668	505	781	897	322	1684	673	999	1011	1519
g_69524_6430573F11Rik	6430573F11Rik	343	110	221	388	184	134	589	70	540	529	982
g_67570_Olfr613	Olfr613	228	262	370	182	80	1	506	106	491	351	470
g_09129_Kcnmb1	Kcnmb1	404	56	181	157	187	1	331	91	223	305	442
g_66279_Olfr483	Olfr483	570	194	62	118	74	0	456	29	300	348	483
g_50258_Aipl1	Aipl1	66	25	165	1	86	216	388	20	419	441	440
g_00641_Alox12	Alox12	265	122	13	69	268	212	153	44	249	132	473
g_03492_Cr1l	Cr1l	566	3	91	50	143	352	1128	329	628	709	868
g_60526_Zfp280d	Zfp280d	185	85	96	0	142	154	363	23	365	395	491
g_46051_Trim16	Trim16	216	1	153	828	157	86	656	45	378	384	792
g_44116_Fam219b	Fam219b	960	283	297	535	316	20	1157	294	654	883	1113
g_09603_Lad1	Lad1	137	0	56	21	160	132	225	233	210	203	352
g_66936_Olfr1	Olfr1	209	1	74	168	39	156	49	53	292	314	788
g_35720_Asnsd1	Asnsd1	224	2	129	587	92	163	455	16	239	242	332
g_06797_Gpm6b	Gpm6b	364	376	237	126	249	301	821	173	575	740	798
g_12158_Olfr25	Olfr25	287	55	152	66	52	1	188	26	257	196	304
g_64648_Olfr1366	Olfr1366	367	2	120	144	94	193	387	96	302	384	394
g_45125_Tfcp2l1	Tfcp2l1	131	385	260	340	233	107	577	140	433	536	848
g_04220_Dffb	Dffb	275	195	132	504	454	180	1141	329	623	692	1196
g_22851_Folh1	Folh1	31	150	108	162	40	289	375	0	244	361	313
g_45485_Kremen1	Kremen1	303	2	12	182	122	0	341	264	334	380	636
g_04490_Dsg2	Dsg2	141	126	191	244	142	0	954	307	392	339	769
g_66861_Olfr1219	Olfr1219	88	256	140	399	364	179	172	304	512	608	753
g_28627_Adamtsl5	Adamtsl5	283	200	288	517	295	329	539	128	633	606	535
g_65214_Olfr937	Olfr937	113	0	116	80	180	0	306	104	272	367	455
g_13051_Pitx3	Pitx3	126	214	112	46	470	2	546	84	356	509	452
g_05650_Fjx1	Fjx1	672	72	27	252	168	35	221	127	433	272	695
g_34424_Dennd6b	Dennd6b	326	39	167	2	90	194	760	40	312	312	340
g_48569_Slc25a45	Slc25a45	229	2	333	56	244	260	677	231	449	551	819
g_49638_Cela1	Cela1	450	2	80	80	30	66	317	51	213	254	354
g_29709_Polr3k	Polr3k	109	0	51	0	149	1	98	8	258	141	554
g_61458_Card6	Card6	345	139	316	611	465	237	593	185	704	769	1241
g_50256_Aipl1	Aipl1	526	294	65	1	308	268	270	166	351	401	563
g_45216_Il23a	Il23a	208	2	149	427	426	0	509	142	431	462	715
g_62800_Ano2	Ano2	431	748	92	280	198	188	660	233	446	550	620
g_54875_Mmgt2	Mmgt2	144	1	79	9	0	447	430	47	205	342	568
g_05369_Fas	Fas	247	426	73	200	141	182	290	63	266	223	377
g_73016_Serpinb3b	Serpinb3b	204	27	157	270	483	275	617	178	557	412	885
g_42022_Ippk	Ippk	378	32	95	523	157	278	775	137	365	487	768
g_02753_Ces1g	Ces1g	170	4	138	200	84	150	446	133	512	377	779
g_16901_Suclg2	Suclg2	431	151	347	111	306	243	757	138	675	781	720
g_49442_Ssc4d	Ssc4d	297	72	70	72	294	309	508	120	594	404	806
g_71071_Ccdc63	Ccdc63	381	1	115	0	253	32	187	65	279	337	381
g_12033_Nup62	Nup62	215	21	95	1	62	0	331	10	147	75	782
g_09620_Dsg4	Dsg4	810	2	118	368	501	47	513	210	572	382	858
g_37813_Zfyve19	Zfyve19	435	4	284	307	282	107	318	234	575	558	653
g_27099_Bhmt2	Bhmt2	252	136	135	335	194	95	363	194	545	572	601
g_47060_Parp11	Parp11	602	19	170	2	78	61	450	21	356	317	677
g_27820_Mrps28	Mrps28	71	1	29	11	106	38	371	265	325	384	550
g_00325_Adh7	Adh7	489	1	109	239	118	134	1260	143	470	528	704
g_32663_Mto1	Mto1	453	80	54	50	83	119	503	201	347	343	592
g_26264_Slco1c1	Slco1c1	297	183	10	388	272	131	998	187	472	410	1003
g_01865_Cacna1e	Cacna1e	628	165	136	144	308	487	423	143	478	529	869
g_48553_Tm9sf3	Tm9sf3	122	326	127	18	128	63	184	119	245	336	418
g_36565_4933413G19Rik	4933413G19Rik	224	2	1	0	201	104	171	122	251	265	453
g_59516_Zfp428	Zfp428	100	0	48	333	0	0	143	47	241	285	351
g_33456_Elovl5	Elovl5	324	308	5	1	33	74	795	159	380	538	636
g_67540_Olfr561	Olfr561	572	164	197	126	152	305	733	221	440	350	588
g_74010_Spink11	Spink11	128	57	103	195	50	0	218	59	262	279	249
g_31346_Reg4	Reg4	4	612	213	338	555	580	914	309	642	671	1143
g_72172_Dnph1	Dnph1	308	355	167	190	146	686	1237	260	747	713	1258
g_40691_Map10	Map10	270	190	392	32	139	125	717	98	498	575	566
g_13956_Ptdss1	Ptdss1	162	0	114	165	125	0	134	73	316	305	453
g_14290_Rab33a	Rab33a	378	102	164	167	144	38	392	166	422	349	571
g_68652_Bpifc	Bpifc	377	86	96	419	128	219	279	5	500	383	656
g_44394_Zc3hav1	Zc3hav1	266	81	134	373	329	101	639	70	555	441	698
g_72990_Enthd1	Enthd1	120	1	95	1	175	299	602	5	294	172	334
g_70191_Ccdc169	Ccdc169	327	3	216	69	241	327	212	123	350	312	508
g_13142_Pkp1	Pkp1	134	1	0	5	237	251	323	83	389	195	654
g_46474_Nucks1	Nucks1	580	41	45	14	93	334	318	121	520	626	624
g_46912_Ugt2b38	Ugt2b38	167	3	205	163	360	169	354	304	320	565	617
g_13414_Cnot7	Cnot7	138	4	303	333	299	204	1159	277	516	573	1053
g_50538_Pnpla3	Pnpla3	327	2	412	3	353	247	688	250	533	528	804
g_02362_Cd19	Cd19	271	1	105	140	468	221	1078	47	595	812	852
g_68266_Slc4a11	Slc4a11	447	397	187	740	247	381	480	172	442	494	726
g_37900_Cyp4f18	Cyp4f18	289	531	258	35	288	440	1616	222	976	908	1387
g_41672_Phpt1	Phpt1	373	447	78	154	89	110	471	214	377	425	719
g_07237_H2-M10.1	H2-M10.1	120	33	221	302	411	206	764	78	459	415	823
g_44151_Sapcd1	Sapcd1	227	36	21	0	333	39	70	102	332	279	510
g_44323_Nol3	Nol3	77	2	97	214	670	78	1173	419	562	470	913
g_49367_Chd9	Chd9	209	0	3	106	19	1	639	101	210	334	308
g_18100_Trpc2	Trpc2	762	114	274	469	148	617	903	283	735	837	1074
g_71263_Hapln4	Hapln4	138	135	97	235	153	76	647	194	391	374	524
g_31009_Fam120b	Fam120b	1019	121	138	152	152	115	569	182	558	478	785
g_67698_Tubgcp3	Tubgcp3	301	128	40	121	79	42	925	106	528	505	730
g_27631_Bccip	Bccip	529	1	49	4	111	166	192	1	261	97	697
g_11481_Nek2	Nek2	268	285	109	168	252	136	346	186	424	491	644
g_01790_Tspo	Tspo	131	131	136	357	251	51	1328	242	548	603	771
g_16164_Smpd1	Smpd1	276	205	136	383	318	219	260	229	448	476	861
g_17520_Tgfb1i1	Tgfb1i1	139	96	96	338	117	202	734	90	406	301	376
g_37580_Ppapdc1b	Ppapdc1b	41	230	69	122	148	2	476	92	472	403	749
g_54138_Slc25a29	Slc25a29	320	1	64	0	223	0	413	13	321	270	521
g_33692_Srrm4	Srrm4	111	292	49	490	43	438	724	168	417	303	419
g_74979_Gm13279	Gm13279	152	2	60	82	164	61	179	22	148	134	365
g_38692_Pih1d2	Pih1d2	364	3	189	487	257	456	918	247	557	656	897
g_20724_G3bp1	G3bp1	325	3	111	400	195	345	713	411	482	519	717
g_17698_Tkt	Tkt	376	469	90	78	136	217	1122	8	344	407	881
g_31771_Naa20	Naa20	312	2	160	0	349	381	585	79	347	249	1037
g_54695_Agap2	Agap2	310	12	110	1	372	401	628	351	649	553	657
g_65088_Olfr1289	Olfr1289	94	303	2	0	160	256	436	26	279	262	456
g_05728_Flii	Flii	325	48	79	47	43	204	224	231	302	329	414
g_47577_Pnpo	Pnpo	326	33	43	1	73	263	735	9	323	234	583
g_31119_Necap1	Necap1	263	163	151	1	248	131	668	215	494	567	812
g_77259_Gm10436	Gm10436	203	41	128	143	90	103	982	27	381	326	570
g_66711_Olfr1339	Olfr1339	313	0	50	268	409	158	1138	101	434	433	780
g_69143_C1s2	C1s2	272	642	250	234	448	6	451	152	520	647	702
g_42263_4930568D16Rik	4930568D16Rik	356	15	178	340	564	306	485	201	580	493	775
g_69965_Ccdc66	Ccdc66	362	1	110	582	191	62	260	37	386	272	742
g_12366_Osm	Osm	375	276	345	82	204	471	1179	38	443	539	826
g_48841_Ap4e1	Ap4e1	150	1	139	0	0	193	398	67	213	166	295
g_09260_Kif9	Kif9	114	171	94	46	131	231	377	178	443	354	640
g_45705_Pcdhga4	Pcdhga4	442	109	140	29	113	54	1065	34	315	385	573
g_76390_Kncn	Kncn	287	5	139	244	286	26	420	183	351	476	652
g_20564_Figla	Figla	160	0	81	1	45	169	94	26	195	179	206
g_31962_Rpl41	Rpl41	1052	6	422	363	761	348	2432	177	595	957	964
g_43174_Hyls1	Hyls1	140	343	5	14	0	254	392	61	331	402	459
g_08104_Ndst1	Ndst1	1014	131	216	308	95	557	442	39	375	543	679
g_15860_Six2	Six2	347	1	3	1	236	125	970	97	433	370	638
g_00960_App	App	113	4	31	52	208	495	254	62	407	490	597
g_06227_Usp15	Usp15	121	200	61	76	273	119	604	81	269	397	515
g_37403_Osgin1	Osgin1	166	177	130	48	187	25	355	93	524	549	761
g_68437_Zfp384	Zfp384	1098	504	205	10	125	106	52	1	234	303	604
g_03638_Dnajc5	Dnajc5	170	197	78	24	128	176	663	57	180	244	273
g_53535_Zfp273	Zfp273	339	59	82	464	94	376	1228	236	736	784	924
g_41544_Parpbp	Parpbp	557	1	126	129	9	2	872	34	371	400	610
g_15982_Slc20a1	Slc20a1	170	13	140	0	94	57	190	86	278	277	349
g_26005_Tbc1d1	Tbc1d1	120	0	0	0	58	63	76	129	258	152	317
g_78099_5430421N21Rik	5430421N21Rik	309	2	20	367	231	159	174	29	260	252	620
g_53639_Ifitm6	Ifitm6	109	0	137	1	92	214	625	1	412	379	873
g_54713_Rdh19	Rdh19	224	141	166	0	188	350	549	83	460	438	431
g_73827_Zyg11b	Zyg11b	364	1	66	89	321	357	440	102	513	336	641
g_12231_Olfr54	Olfr54	256	3	113	30	226	0	321	14	241	330	638
g_45504_Gpr87	Gpr87	651	4	148	514	72	96	189	181	507	624	908
g_08991_Kcna3	Kcna3	192	25	6	20	1	26	109	66	238	295	330
g_23566_Ywhab	Ywhab	544	98	33	457	259	44	366	190	378	365	508
g_12746_Pdgfra	Pdgfra	152	21	8	269	247	142	186	40	130	193	313
g_34334_1700012P22Rik	1700012P22Rik	78	200	155	164	162	207	559	144	362	402	614
g_14685_Rfx2	Rfx2	155	90	113	52	54	121	493	148	276	269	498
g_52229_Thsd4	Thsd4	665	89	168	104	449	283	584	120	663	710	1175
g_60015_Whsc1l1	Whsc1l1	161	171	112	0	124	219	774	66	331	332	533
g_59606_Syne4	Syne4	536	452	280	489	236	143	390	130	556	448	897
g_55385_Pomt2	Pomt2	246	1	40	313	63	103	312	164	314	269	427
g_56627_Fam170a	Fam170a	557	42	24	267	154	652	285	150	412	666	643
g_24919_Gabarap	Gabarap	26	137	14	183	42	136	179	3	223	334	351
g_27237_Tmem176b	Tmem176b	103	0	74	149	280	49	246	188	356	283	445
g_65233_Olfr458	Olfr458	363	2	256	1	192	1	548	11	310	266	389
g_73021_Gpr25	Gpr25	323	183	130	588	279	46	1035	139	627	660	870
g_60708_Olfr366	Olfr366	217	124	73	183	419	230	538	133	504	655	555
g_50144_2610305D13Rik	2610305D13Rik	30	0	12	0	81	60	188	0	126	100	749
g_37677_Ist1	Ist1	108	201	181	19	164	66	629	259	427	460	678
g_57485_Slc25a25	Slc25a25	116	1	60	128	101	34	212	80	261	365	411
g_20398_Homer1	Homer1	576	355	247	147	153	0	629	195	488	456	577
g_08637_Lrig1	Lrig1	300	0	232	58	185	45	200	119	344	389	674
g_17804_Tnfaip6	Tnfaip6	416	1	181	488	254	389	324	463	522	694	835
g_35352_Nol7	Nol7	171	1	90	2	194	103	1157	73	300	215	713
g_68157_Ctif	Ctif	217	109	21	1	72	181	251	43	254	316	467
g_60389_Nfrkb	Nfrkb	573	6	185	62	342	252	328	40	279	282	744
g_48187_Lmf2	Lmf2	423	0	120	66	269	455	266	153	275	243	343
g_05993_Slc37a4	Slc37a4	245	1	230	191	213	0	351	43	490	407	642
g_53964_Trim38	Trim38	218	225	166	134	191	131	885	419	416	502	1010
g_71350_Gm773	Gm773	174	0	30	2	93	0	530	54	243	251	363
g_57177_Plekhb2	Plekhb2	444	142	216	111	366	278	521	241	625	702	1241
g_62386_Rgp1	Rgp1	206	155	233	309	215	148	972	142	866	697	1245
g_12670_Pdcd2	Pdcd2	120	0	3	2	0	119	366	10	199	133	279
g_49833_Rap1gap	Rap1gap	403	0	0	44	172	34	338	13	231	191	389
g_21110_Abca8b	Abca8b	487	283	87	11	85	79	17	83	203	396	238
g_22637_Esyt2	Esyt2	343	371	172	1	279	224	226	114	530	495	755
g_45090_Chia1	Chia1	119	227	31	174	177	0	248	71	293	346	417
g_25957_Adck2	Adck2	383	32	242	103	257	149	506	93	439	433	855
g_28201_Ndufc1	Ndufc1	545	0	63	238	317	158	1415	184	350	403	884
g_47698_Nxph4	Nxph4	390	124	140	86	256	286	652	48	442	383	637
g_28993_Dnase1l2	Dnase1l2	265	264	111	276	3	60	291	232	339	510	624
g_25785_Golga7	Golga7	518	82	99	80	153	0	194	109	260	346	388
g_37002_Fuca1	Fuca1	530	8	116	439	656	422	1099	191	521	797	1046
g_10028_Ltb	Ltb	421	259	321	580	598	167	1433	646	822	906	1664
g_06869_Grb2	Grb2	5863	3615	149	1	3	4	207	5	228	182	723
g_62161_Lrrc55	Lrrc55	322	3	128	125	654	64	579	103	427	470	672
g_26381_Sqrdl	Sqrdl	424	1	308	86	109	230	468	190	566	501	635
g_18849_Zmat3	Zmat3	312	1	132	215	51	466	791	163	482	442	575
g_28820_Hiatl1	Hiatl1	234	0	146	371	260	0	755	35	310	405	549
g_08760_Irx3	Irx3	663	131	65	339	168	172	975	241	325	531	730
g_40749_Eaf1	Eaf1	82	0	0	1	150	0	22	10	167	151	337
g_01924_Calb1	Calb1	28	138	77	75	288	81	481	97	447	600	565
g_31744_Paip2	Paip2	986	454	45	255	421	349	619	150	486	489	644
g_36705_Treml1	Treml1	619	384	177	36	191	108	1138	248	570	366	859
g_14211_Pex19	Pex19	447	32	83	71	206	141	131	93	220	308	236
g_31497_Gpatch2	Gpatch2	540	579	132	585	158	59	531	115	361	487	830
g_08748_Irs4	Irs4	327	147	188	116	154	563	1076	41	477	546	693
g_53339_Dsg1c	Dsg1c	955	210	141	581	240	459	816	159	556	559	552
g_34701_Mtfmt	Mtfmt	460	3	141	123	260	328	633	19	565	489	628
g_04105_Ddit3	Ddit3	78	117	213	7	283	94	560	116	475	378	483
g_30165_Zmat5	Zmat5	216	0	411	36	38	0	115	105	289	207	540
g_41152_Ddit4	Ddit4	127	1	191	47	138	448	190	178	478	518	563
g_57900_Samd10	Samd10	354	1	235	22	1	62	379	46	428	398	640
g_36987_Optn	Optn	239	1	31	0	177	203	493	43	162	215	325
g_06457_Gjb1	Gjb1	254	238	334	116	198	419	698	270	616	593	1068
g_52227_Tbc1d16	Tbc1d16	165	279	213	11	171	114	1050	190	541	492	742
g_26911_Itm2c	Itm2c	383	238	81	78	148	0	5	27	288	218	406
g_08734_Irg1	Irg1	287	556	52	0	148	507	393	102	315	339	499
g_60022_Mboat4	Mboat4	141	2	92	123	139	390	803	217	439	377	725
g_06827_Adgrg1	Adgrg1	97	1	205	131	159	2	315	115	309	270	441
g_69376_Pcmtd1	Pcmtd1	155	261	120	45	335	194	862	68	398	436	772
g_64929_Olfr564	Olfr564	372	6	147	377	173	551	980	62	434	481	549
g_42119_Egfem1	Egfem1	438	81	110	462	91	154	635	203	462	662	581
g_38835_Ttc39c	Ttc39c	395	49	149	247	61	163	884	106	371	317	699
g_60210_Nrn1l	Nrn1l	151	289	109	0	148	1	172	49	220	300	430
g_41505_Ppp1r1c	Ppp1r1c	195	226	99	242	168	131	33	50	427	430	632
g_29146_4933436I01Rik	4933436I01Rik	293	2	127	1	79	337	833	117	341	511	584
g_46596_Pomt1	Pomt1	421	0	251	44	204	5	467	64	357	389	594
g_11484_Neo1	Neo1	533	662	152	155	280	86	1806	266	548	615	901
g_60850_Adgrg2	Adgrg2	827	39	295	257	229	304	752	198	529	694	587
g_25747_Atp5j2	Atp5j2	294	130	40	1	250	93	930	28	239	112	699
g_16663_Srebf1	Srebf1	525	134	2	90	681	2	270	149	377	293	603
g_53652_Pdlim2	Pdlim2	470	445	202	122	346	52	941	128	448	706	829
g_58809_Cwh43	Cwh43	338	30	297	107	199	136	617	79	366	509	808
g_37934_Ogfr	Ogfr	524	111	184	11	385	393	709	112	692	759	787
g_68038_Klhl38	Klhl38	183	46	134	82	128	66	123	0	202	209	241
g_70871_Accs	Accs	194	4	56	88	226	173	791	100	382	382	542
g_02623_Cdh9	Cdh9	543	172	172	389	424	315	955	204	848	846	1304
g_50735_Atp6v0a4	Atp6v0a4	98	1	116	186	87	0	344	11	238	300	404
g_65967_Olfr435	Olfr435	418	38	284	0	706	663	520	174	454	636	610
g_27450_Cxcl16	Cxcl16	198	864	184	0	639	21	839	240	706	421	900
g_23786_Ppp1r3f	Ppp1r3f	52	0	26	161	104	116	399	135	337	223	499
g_22677_Ncaph2	Ncaph2	91	0	55	46	89	0	664	4	174	158	1023
g_27624_Mrpl4	Mrpl4	351	514	309	43	241	582	730	197	427	234	636
g_53967_Trim38	Trim38	301	0	126	140	63	212	431	124	421	364	512
g_39076_Camk2n2	Camk2n2	399	541	535	0	144	267	528	42	617	636	596
g_16784_Sult2a1	Sult2a1	473	2	229	88	101	178	1033	132	570	679	1102
g_71897_Fastkd5	Fastkd5	106	1	58	47	100	367	517	76	265	242	537
g_52518_Slc25a38	Slc25a38	194	0	30	47	197	179	636	91	291	265	555
g_33814_Tmem258	Tmem258	172	28	168	113	172	67	496	89	354	133	963
g_10557_Mef2a	Mef2a	101	2	100	5	106	1	586	58	278	422	637
g_72870_Fbxw22	Fbxw22	367	32	133	1	224	0	501	250	306	446	627
g_05087_Nr2f6	Nr2f6	226	279	91	0	26	124	125	113	395	365	590
g_07075_Gstt1	Gstt1	179	51	74	0	112	75	299	51	372	439	665
g_11643_Nid1	Nid1	182	3	158	75	240	322	693	142	424	478	614
g_25436_Aldh1a3	Aldh1a3	427	4	209	206	169	75	473	43	571	315	511
g_77270_Tgif2lx2	Tgif2lx2	663	245	241	286	192	278	543	118	680	555	791
g_36449_4933403O08Rik	4933403O08Rik	374	189	108	199	41	107	661	150	631	758	1055
g_39981_Sdr42e1	Sdr42e1	237	188	170	357	390	76	812	87	488	449	625
g_06871_Grb2	Grb2	6231	2952	21	1	3	2	2	2	162	212	382
g_32618_Zdhhc21	Zdhhc21	460	284	205	155	320	51	852	26	581	518	835
g_37688_Myh14	Myh14	169	177	25	349	356	80	692	63	399	549	720
g_65174_Olfr223	Olfr223	182	361	133	38	20	1	444	71	316	251	496
g_58106_St7l	St7l	293	299	140	186	143	183	827	346	475	457	744
g_57118_Wdr26	Wdr26	514	27	115	35	113	88	837	175	621	563	993
g_07190_Gzmg	Gzmg	613	95	141	386	276	71	1048	243	722	760	1013
g_14268_Rab18	Rab18	779	63	144	48	40	161	870	172	427	480	561
g_61621_Mb21d2	Mb21d2	522	281	156	29	157	324	457	78	409	375	823
g_24206_Rabggta	Rabggta	126	1	12	0	93	67	236	0	374	84	991
g_60415_Olfr149	Olfr149	152	2	0	160	355	222	176	87	361	359	422
g_45720_Pcdhga8	Pcdhga8	442	22	244	169	132	59	939	309	469	513	639
g_24824_Cyp2d22	Cyp2d22	221	335	173	162	170	408	275	212	496	544	633
g_71218_Saxo2	Saxo2	289	168	309	35	443	378	982	234	549	618	570
g_13619_Mob4	Mob4	437	0	76	286	165	17	372	122	437	271	522
g_46475_Nucks1	Nucks1	187	149	49	119	192	321	741	217	331	434	589
g_62274_Bbs12	Bbs12	349	47	181	30	383	455	632	141	392	373	557
g_05727_Flii	Flii	293	129	64	181	511	396	591	30	526	706	873
g_51284_Fut10	Fut10	472	92	186	115	214	1	605	153	610	543	906
g_69605_Ankar	Ankar	110	23	34	39	0	0	266	0	267	208	589
g_49230_Lhfp	Lhfp	90	47	186	255	260	388	753	229	469	657	859
g_33961_1810022K09Rik	1810022K09Rik	414	128	157	16	117	4	491	145	438	350	706
g_33941_Ubr4	Ubr4	221	0	6	0	2	39	249	84	338	298	730
g_36846_Usp19	Usp19	429	2	163	159	88	99	242	68	229	383	678
g_06061_Gabrg2	Gabrg2	304	2	437	610	37	0	532	113	450	416	787
g_76051_Gm11437	Gm11437	612	327	102	56	45	170	171	6	312	265	328
g_43294_1700015E13Rik	1700015E13Rik	182	118	126	201	30	23	1054	188	629	547	447
g_03553_Cryge	Cryge	313	2	90	72	268	44	214	274	397	375	607
g_76117_Wfdc9	Wfdc9	119	0	63	234	201	175	377	118	207	274	370
g_57627_Gyltl1b	Gyltl1b	227	160	91	236	86	67	501	333	517	408	694
g_32036_Trabd	Trabd	237	367	150	13	349	485	1007	126	746	765	1124
g_33294_Lce1b	Lce1b	177	26	11	23	70	38	52	53	253	249	392
g_09914_Psmb8	Psmb8	126	1	298	276	288	2	401	48	439	365	877
g_04050_Dcc	Dcc	343	376	131	379	270	0	684	62	322	259	564
g_70081_Vwc2l	Vwc2l	46	65	135	23	252	86	1050	38	277	398	410
g_52688_Snx30	Snx30	397	394	338	368	253	12	1549	261	593	583	725
g_54145_Chadl	Chadl	360	616	44	132	293	204	246	50	359	426	738
g_71157_Tmem52b	Tmem52b	335	263	204	43	221	270	456	94	492	528	620
g_39510_Mipol1	Mipol1	160	62	139	52	26	1	365	37	360	226	401
g_57245_Cps1	Cps1	153	429	61	186	178	460	1334	146	475	464	868
g_35641_St13	St13	251	183	24	233	179	159	315	3	358	326	538
g_45571_Sec16b	Sec16b	917	235	185	245	367	432	868	197	627	492	862
g_39549_Camkmt	Camkmt	178	274	68	5	175	77	403	61	378	574	535
g_08697_Ins2	Ins2	91	0	60	26	72	202	545	180	285	194	333
g_20387_Zfp260	Zfp260	236	0	92	12	246	222	360	178	303	409	547
g_31734_Lrrc28	Lrrc28	301	83	198	15	224	196	786	206	509	573	525
g_04870_Aimp1	Aimp1	750	10	91	289	179	425	955	214	378	363	904
g_03597_Csf2rb2	Csf2rb2	36	57	17	52	6	98	104	93	259	251	337
g_69199_Hist1h4c	Hist1h4c	428	144	2	0	58	0	246	24	124	148	158
g_77018_Gm9513	Gm9513	191	288	195	65	138	229	471	171	722	1116	1154
g_71320_Slc9a9	Slc9a9	427	129	250	590	308	591	696	188	723	707	1359
g_73652_Olfr1383	Olfr1383	284	2	48	375	313	130	512	54	498	249	606
g_21247_Rsrp1	Rsrp1	835	38	66	77	553	513	145	67	471	506	781
g_29519_Rexo1	Rexo1	541	478	33	22	155	210	599	164	436	391	1048
g_04180_Des	Des	525	91	28	292	367	234	331	142	488	530	652
g_51537_Vmn1r193	Vmn1r193	140	1	69	0	1	113	764	84	320	362	472
g_02917_Ckmt1	Ckmt1	120	145	144	71	236	346	267	119	230	243	436
g_28494_Rpl35	Rpl35	48	0	25	0	0	0	12	0	52	10	411
g_71203_Zfp82	Zfp82	223	0	156	167	54	564	614	61	346	277	693
g_77761_Vmn2r41	Vmn2r41	124	0	12	134	123	0	94	70	78	77	1047
g_48709_Rapgef1	Rapgef1	636	286	196	131	79	516	1283	199	797	880	1936
g_63206_Hephl1	Hephl1	388	3	65	222	188	37	787	57	479	500	819
g_55738_Olfr743	Olfr743	616	1	362	469	398	307	634	243	778	948	1007
g_33102_Mocos	Mocos	223	1	79	519	237	224	236	89	350	415	700
g_14262_Rab17	Rab17	223	230	34	365	187	195	464	146	340	211	670
g_42756_Casc5	Casc5	191	1	22	0	152	111	407	141	222	283	475
g_15661_Sgce	Sgce	388	1	5	0	82	136	284	57	344	355	351
g_00736_Anp32a	Anp32a	379	301	56	32	102	57	909	32	398	296	532
g_57795_Dlgap4	Dlgap4	187	194	40	0	22	13	433	12	366	264	535
g_69477_Syt15	Syt15	195	0	67	0	68	0	521	62	201	188	416
g_01046_Arg2	Arg2	435	2	121	120	19	155	199	111	351	326	525
g_61489_Csmd3	Csmd3	78	1	93	254	205	0	608	74	552	448	570
g_18156_Tshr	Tshr	173	4	81	0	125	48	920	78	459	499	701
g_62164_Harbi1	Harbi1	518	2	0	61	220	26	123	85	254	183	412
g_58430_Tmem69	Tmem69	199	80	146	0	272	211	370	80	444	503	607
g_64281_Olfr967	Olfr967	441	710	92	269	493	0	603	424	893	883	1110
g_08243_Ido1	Ido1	312	119	207	368	412	90	790	96	417	507	756
g_76551_Zscan4b	Zscan4b	261	0	293	383	300	175	405	226	500	550	798
g_01261_Atp5c1	Atp5c1	187	78	71	3	533	78	547	62	186	134	685
g_02099_Casp14	Casp14	477	509	58	301	379	307	153	50	434	444	681
g_71652_Fa2h	Fa2h	166	279	183	38	296	0	2161	318	649	753	1045
g_15383_Ccl2	Ccl2	609	579	161	502	320	345	1690	302	892	1196	1498
g_32783_Tmem129	Tmem129	298	0	87	5	56	1	378	74	293	366	512
g_36358_Spata1	Spata1	257	0	101	2	12	31	147	179	245	322	373
g_25549_Tas2r119	Tas2r119	258	236	273	62	369	424	956	34	693	906	1208
g_65956_Olfr1166	Olfr1166	551	1	225	83	38	75	89	0	180	152	231
g_24037_Stard10	Stard10	393	0	179	226	102	54	365	0	282	333	490
g_74423_Gm15127	Gm15127	71	1	37	1	78	64	333	0	100	90	669
g_00577_Akp3	Akp3	308	154	111	496	305	63	703	172	515	378	723
g_13103_Prkcq	Prkcq	158	0	163	234	232	182	615	191	499	839	567
g_67104_Olfr1242	Olfr1242	152	16	171	437	48	0	309	103	312	381	507
g_42003_Tmem225	Tmem225	157	0	0	134	6	81	423	22	92	203	164
g_00883_Atg5	Atg5	350	1398	264	599	218	363	1021	101	881	775	1003
g_06274_Gda	Gda	368	97	196	41	243	162	471	11	458	547	714
g_38394_Cdpf1	Cdpf1	222	0	1	0	83	0	269	87	195	215	302
g_76777_Vmn1r142	Vmn1r142	186	39	41	0	20	0	233	34	293	208	315
g_66725_Olfr371	Olfr371	741	222	393	434	248	63	954	316	754	817	1181
g_08931_Jak1	Jak1	797	0	175	0	107	1	651	53	321	243	715
g_57246_Cps1	Cps1	324	145	13	31	16	201	496	103	169	379	357
g_26517_Mettl9	Mettl9	283	2	256	172	280	799	127	36	463	638	620
g_29340_Nhlrc2	Nhlrc2	228	2	20	235	39	117	1029	63	277	327	467
g_49484_Pkn2	Pkn2	367	37	105	339	306	183	350	0	317	264	529
g_03669_Cst7	Cst7	192	547	69	161	202	85	874	91	366	419	654
g_23338_Rragc	Rragc	474	2	27	211	332	352	1053	371	390	473	645
g_66092_Olfr235	Olfr235	731	312	105	238	353	856	1465	335	1341	1298	2689
g_32423_Ndnf	Ndnf	286	78	1	0	128	202	82	54	259	313	365
g_28502_Zmat2	Zmat2	499	35	70	28	511	380	208	185	277	209	675
g_76821_Gm13871	Gm13871	345	0	0	0	27	14	163	136	159	157	615
g_10571_Meis1	Meis1	372	197	114	105	224	104	205	71	406	443	575
g_63164_Pkd1l3	Pkd1l3	113	582	286	122	264	0	368	137	477	540	509
g_78118_Esp18	Esp18	393	705	91	47	242	2	203	94	348	410	543
g_11972_Ntf3	Ntf3	380	273	90	535	315	229	666	177	534	464	928
g_37000_Mettl7b	Mettl7b	361	126	48	1	162	0	139	32	286	293	395
g_41254_Morn3	Morn3	1	60	56	59	60	84	594	112	520	514	976
g_00818_Ap2a2	Ap2a2	285	205	96	110	156	119	511	62	450	540	774
g_14280_Rab22a	Rab22a	244	30	67	140	94	63	375	74	428	372	487
g_76783_Gm8653	Gm8653	328	2	113	141	227	107	879	242	440	448	958
g_24129_Ubqln1	Ubqln1	505	83	57	361	194	104	376	107	520	570	730
g_63740_Emilin2	Emilin2	26	596	74	1	342	25	937	297	599	807	1005
g_10549_Mea1	Mea1	211	95	2	0	0	0	91	38	210	188	276
g_25134_Prl2a1	Prl2a1	228	262	125	82	264	169	690	101	536	531	738
g_18541_Upp1	Upp1	122	0	47	167	91	125	91	32	124	54	258
g_47173_E430018J23Rik	E430018J23Rik	384	235	102	615	318	251	797	154	546	482	925
g_30136_Ccdc47	Ccdc47	163	194	83	130	236	429	603	188	503	612	814
g_71112_Zfp786	Zfp786	293	118	144	0	208	202	290	158	453	304	604
g_50112_Egln1	Egln1	123	297	34	492	243	1	408	72	332	229	487
g_75941_Vmn2r8	Vmn2r8	218	191	220	528	126	120	387	113	667	639	980
g_38766_Dnajc6	Dnajc6	100	0	25	48	212	1	140	74	213	238	420
g_62734_Svs1	Svs1	500	0	212	0	406	93	125	406	481	558	676
g_76701_Gm8439	Gm8439	225	134	249	234	386	221	679	160	525	532	954
g_27758_Cd302	Cd302	58	37	67	87	187	348	115	1	268	297	492
g_61624_Pigz	Pigz	698	84	150	344	106	483	796	84	434	402	681
g_38003_Ddhd2	Ddhd2	220	153	0	0	129	1	156	46	181	163	275
g_05821_Fpr-rs3	Fpr-rs3	245	2	59	121	1	58	499	98	360	245	552
g_38439_Brap	Brap	815	46	145	3	296	211	800	59	371	293	1073
g_77908_Gm4297	Gm4297	429	239	273	207	245	49	652	224	679	784	992
g_45182_Sp6	Sp6	374	319	0	17	23	117	256	0	304	240	500
g_16988_Sdc3	Sdc3	562	409	25	196	278	268	823	133	440	396	626
g_42414_Lpo	Lpo	323	301	57	27	188	297	885	223	722	876	743
g_30384_Cmtm5	Cmtm5	125	356	254	1	440	496	781	264	554	587	762
g_05468_Fcnb	Fcnb	318	399	195	594	377	383	1008	115	836	501	1187
g_42910_Mib2	Mib2	686	6	322	352	358	234	616	68	359	461	1058
g_21687_Apln	Apln	262	1	50	353	164	135	421	77	286	303	406
g_39824_Slc35b2	Slc35b2	1595	621	215	177	28	52	68	0	232	298	408
g_46718_Clca4a	Clca4a	220	78	217	77	83	66	453	51	300	353	419
g_71881_Bpifb3	Bpifb3	479	101	199	471	144	35	454	120	587	686	863
g_26458_Carm1	Carm1	373	482	239	98	32	2	297	74	410	390	844
g_69214_Hist1h4j	Hist1h4j	382	4	172	11	128	55	1194	218	392	252	771
g_19842_Mrps12	Mrps12	152	14	44	1	153	66	299	117	315	482	766
g_72103_Higd1c	Higd1c	62	78	89	54	244	64	56	117	335	472	747
g_27277_Sostdc1	Sostdc1	541	267	181	315	359	30	327	179	496	567	683
g_18704_Vegfc	Vegfc	111	23	29	83	270	404	731	115	498	404	657
g_40219_Uba7	Uba7	521	363	88	2	319	184	748	227	555	548	723
g_44242_Htra3	Htra3	349	267	114	7	110	152	159	93	170	237	398
g_50322_Elac1	Elac1	153	145	51	47	27	311	146	250	390	364	791
g_59403_Cnot3	Cnot3	358	1	119	0	1	95	243	0	205	137	621
g_53180_Mtrf1	Mtrf1	250	2	276	24	323	256	800	114	447	676	616
g_78404_Olfr936	Olfr936	128	46	150	0	52	155	181	46	345	472	420
g_28459_Ctrb1	Ctrb1	534	182	82	107	192	709	536	184	516	620	789
g_40262_Zdhhc16	Zdhhc16	701	3	293	99	339	1	243	72	256	393	515
g_61494_Aard	Aard	88	1	0	236	2	193	673	140	323	420	662
g_31893_Mak16	Mak16	292	0	72	68	177	150	699	1	364	212	768
g_18098_Trpc2	Trpc2	1	229	122	66	218	212	747	98	478	329	851
g_13252_Prl2c3	Prl2c3	333	0	106	0	172	135	222	188	318	200	624
g_78231_Vmn1r238	Vmn1r238	201	193	141	1	493	400	775	320	471	372	781
g_60195_Lrrc29	Lrrc29	41	1	82	82	441	55	755	210	504	506	895
g_59217_Iqsec1	Iqsec1	333	87	330	335	40	1	459	356	602	411	934
g_37045_Galnt14	Galnt14	236	97	381	0	169	576	291	74	514	401	602
g_60470_4833427G06Rik	4833427G06Rik	115	102	135	167	108	76	732	121	394	387	791
g_49932_Rps6ka3	Rps6ka3	283	43	84	32	14	72	404	9	230	249	206
g_77165_BC117090	BC117090	311	22	100	163	1	0	403	51	357	411	552
g_47121_Ric8	Ric8	697	98	39	333	0	273	84	100	344	336	448
g_68761_Arsj	Arsj	128	0	62	0	362	123	230	22	322	261	373
g_14617_Relb	Relb	145	289	114	312	320	318	1197	235	662	859	861
g_70749_Zfp414	Zfp414	155	150	57	73	274	78	267	64	355	332	596
g_76957_Myh7b	Myh7b	190	2	161	83	301	142	127	118	279	391	440
g_27589_Prr13	Prr13	292	0	54	45	89	237	248	152	374	328	719
g_18735_Vill	Vill	174	111	8	13	7	77	112	16	272	302	583
g_71557_Cog3	Cog3	140	3	136	107	1	1	300	54	386	440	486
g_35784_Inf2	Inf2	135	62	111	16	127	135	592	198	296	395	426
g_35763_Tekt5	Tekt5	150	63	24	0	118	121	153	39	208	130	406
g_76867_Mettl7a3	Mettl7a3	778	137	167	628	259	252	846	157	618	515	886
g_01167_Ate1	Ate1	606	0	25	0	281	150	137	68	394	255	446
g_42948_Msi2	Msi2	291	2	211	468	378	316	1391	266	922	774	1825
g_03872_Cyp2c38	Cyp2c38	269	0	48	114	33	0	13	18	153	107	400
g_60840_Lhfpl1	Lhfpl1	722	1	122	396	656	83	1605	144	562	701	1117
g_43304_Ifi27l2a	Ifi27l2a	685	346	304	988	524	449	1914	310	704	639	1326
g_04152_Defa-rs1	Defa-rs1	165	1	92	316	299	435	306	39	383	318	363
g_04837_Elf1	Elf1	392	153	15	2	126	53	248	76	462	711	625
g_43111_2410131K14Rik	2410131K14Rik	316	114	82	220	305	283	165	227	344	309	908
g_61745_Zfp119b	Zfp119b	304	271	161	41	237	133	396	53	297	202	558
g_34626_Vkorc1l1	Vkorc1l1	434	3	0	37	251	124	541	9	211	216	479
g_51851_Nrbp1	Nrbp1	139	2	0	0	335	224	120	118	410	428	739
g_02360_Ctla4	Ctla4	259	2	47	215	0	1	844	449	400	472	684
g_70096_Heatr5a	Heatr5a	83	115	246	145	369	394	214	58	478	407	661
g_26340_Pvrl3	Pvrl3	184	1	190	131	97	0	87	97	282	316	439
g_25031_Cnpy2	Cnpy2	414	81	135	73	139	2	1037	55	374	254	690
g_42175_Pnpla5	Pnpla5	444	1	34	0	23	3	408	92	298	254	397
g_05559_Fgf6	Fgf6	260	75	221	304	265	218	363	180	451	556	763
g_65010_Olfr593	Olfr593	611	181	197	283	159	152	367	344	677	416	1019
g_43987_Lpar4	Lpar4	206	1	33	65	157	41	284	10	177	271	300
g_63732_Defb19	Defb19	210	0	0	2	164	1	265	0	270	359	429
g_02978_Clk1	Clk1	283	8	66	168	162	276	74	51	289	198	529
g_37333_Rnf180	Rnf180	147	423	177	1	162	190	645	25	379	252	616
g_69688_Bbs9	Bbs9	129	168	37	1	86	259	452	43	275	205	433
g_63123_Sgol2b	Sgol2b	96	195	154	79	401	28	260	155	538	601	774
g_07490_Hes2	Hes2	397	174	16	309	149	588	859	93	278	525	587
g_10947_Msi1	Msi1	198	297	85	15	26	130	360	136	238	270	397
g_11678_Nkx2-6	Nkx2-6	268	75	182	122	65	121	147	102	351	315	319
g_40851_Samd4	Samd4	371	115	50	37	167	0	236	53	256	235	343
g_67572_Olfr549	Olfr549	262	1	228	437	204	272	876	165	531	544	932
g_66599_Olfr629	Olfr629	253	429	141	31	398	90	557	65	482	626	733
g_42432_Depdc1a	Depdc1a	100	1	93	604	310	179	1198	63	524	418	725
g_76386_Defb18	Defb18	711	7	212	184	175	652	335	250	517	506	747
g_76699_Vmn2r5	Vmn2r5	106	2	67	468	112	474	941	114	582	622	980
g_28907_Hspbap1	Hspbap1	165	2	87	204	211	2	280	226	340	331	630
g_07492_Hes2	Hes2	144	45	80	213	94	223	335	120	423	353	693
g_71970_Rph3al	Rph3al	806	11	95	82	91	175	912	85	415	387	608
g_37601_Dus4l	Dus4l	308	158	259	254	493	187	642	205	462	476	943
g_06213_Rabac1	Rabac1	6	80	81	190	374	458	1776	208	712	696	1225
g_24348_Hnrnph2	Hnrnph2	1400	366	376	61	510	38	1152	337	1137	1281	1319
g_55633_Depdc1b	Depdc1b	404	207	82	454	185	0	403	81	269	298	492
g_20041_Aldh1a7	Aldh1a7	331	82	201	133	99	247	892	103	507	467	1239
g_14670_Rfng	Rfng	357	63	158	483	263	389	896	303	430	636	925
g_61395_Homez	Homez	278	167	30	0	226	81	725	147	381	467	460
g_70734_Mslnl	Mslnl	264	2	138	245	180	38	340	170	613	719	804
g_56802_Rorb	Rorb	71	1	449	133	52	435	290	205	293	309	571
g_50717_Bhlhe23	Bhlhe23	346	92	78	741	599	713	847	214	560	479	1051
g_60133_Heatr3	Heatr3	203	277	29	128	82	279	377	203	359	305	685
g_54216_Cecr5	Cecr5	52	66	27	151	71	158	880	202	378	307	447
g_68177_Dpp10	Dpp10	314	345	212	225	138	272	632	154	352	490	453
g_50125_Tas2r116	Tas2r116	607	202	35	74	88	305	264	89	239	342	301
g_48927_Prkaa2	Prkaa2	183	45	89	53	76	11	153	13	292	334	316
g_23800_Usp27x	Usp27x	533	842	496	546	109	66	833	218	361	617	695
g_44334_Spink8	Spink8	203	0	33	33	173	205	121	66	242	308	425
g_37978_2010300C02Rik	2010300C02Rik	164	0	72	0	106	0	450	33	236	233	379
g_33869_Ebna1bp2	Ebna1bp2	221	37	103	37	187	1	123	51	152	141	884
g_43241_Mettl15	Mettl15	227	105	227	52	334	166	626	76	447	626	727
g_02868_Chuk	Chuk	53	83	147	103	211	77	656	142	232	464	535
g_37379_Dcaf7	Dcaf7	220	2	65	307	310	0	836	80	458	366	1009
g_31684_Cdca5	Cdca5	236	0	6	270	141	0	186	18	136	172	500
g_01148_Rab27a	Rab27a	515	2	1	355	207	495	629	65	379	354	535
g_59627_Ffar3	Ffar3	463	4	235	174	572	746	735	184	706	649	887
g_77771_Gm10267	Gm10267	302	71	139	182	410	289	660	360	607	612	824
g_56865_Cox15	Cox15	117	1	31	0	95	467	333	85	154	235	790
g_29915_1700011H14Rik	1700011H14Rik	139	0	65	83	225	43	107	55	297	373	309
g_66689_Olfr1087	Olfr1087	614	41	90	0	0	34	154	76	223	295	283
g_72722_AY761184	AY761184	271	222	149	16	391	222	714	231	620	583	731
g_74195_Pigg	Pigg	173	27	45	127	46	97	131	26	227	294	435
g_31616_Snap47	Snap47	340	2	159	6	109	183	192	138	285	423	262
g_49399_Rarres1	Rarres1	548	56	92	425	262	1	161	42	254	319	433
g_31275_Lsm3	Lsm3	219	73	147	21	7	0	740	85	300	245	572
g_75775_Gm6588	Gm6588	480	1	165	25	83	217	165	32	289	332	227
g_78311_Ccdc13	Ccdc13	139	0	65	53	178	1	78	37	287	268	259
g_42654_Cep112	Cep112	136	313	161	515	177	222	778	151	420	356	607
g_00967_Aqp1	Aqp1	140	0	91	40	90	195	85	54	337	483	562
g_61900_Sec31b	Sec31b	195	105	21	255	288	230	516	62	328	246	659
g_58604_Emc1	Emc1	806	3	124	298	91	56	391	118	393	534	645
g_23551_Crlf3	Crlf3	231	77	3	104	28	250	19	131	323	472	533
g_43178_Rps9	Rps9	125	134	0	3	54	2	682	12	103	140	609
g_33950_Eci3	Eci3	697	202	14	27	145	388	727	275	378	388	407
g_03221_Col6a2	Col6a2	380	237	323	86	115	0	1199	395	696	881	828
g_11973_Ntf3	Ntf3	220	106	46	98	155	190	440	119	541	494	595
g_58227_Ndufb6	Ndufb6	129	190	125	38	234	687	1302	119	345	304	713
g_63880_Ropn1l	Ropn1l	219	263	160	1	417	0	456	103	306	335	836
g_34614_Bod1	Bod1	430	26	58	68	127	40	212	14	230	193	491
g_56652_Sh3tc2	Sh3tc2	412	2	215	55	175	250	795	45	387	349	649
g_16331_Sos1	Sos1	667	806	319	515	98	1	37	2	304	384	647
g_53828_Ythdf2	Ythdf2	377	0	97	1	52	263	214	14	234	229	296
g_28883_Acp6	Acp6	363	201	336	959	238	162	686	243	526	603	1057
g_56034_Selo	Selo	118	202	78	338	377	24	427	315	700	575	1105
g_06798_Gpm6b	Gpm6b	385	1	140	24	258	284	318	45	441	463	800
g_32117_Murc	Murc	121	95	187	1	375	249	467	35	596	480	830
g_39162_Prrc1	Prrc1	466	172	82	0	188	0	388	93	395	252	748
g_17310_Tcp11	Tcp11	486	200	145	726	557	465	446	69	507	514	860
g_46701_Dpyd	Dpyd	560	185	96	115	74	232	462	72	282	437	541
g_43005_Cfap70	Cfap70	436	331	213	194	232	0	354	117	270	526	479
g_13969_Ptgdr	Ptgdr	219	1	169	1	83	188	417	90	281	237	617
g_51645_Il17rd	Il17rd	279	97	414	185	320	171	492	152	513	540	599
g_07488_Hes1	Hes1	261	237	69	507	334	0	564	174	424	275	750
g_30558_Hdhd1a	Hdhd1a	433	33	40	262	422	422	732	245	640	752	808
g_39645_Atg16l2	Atg16l2	281	1	190	184	160	271	703	183	392	369	675
g_24721_Noa1	Noa1	331	38	101	582	166	486	235	348	337	402	587
g_67538_Olfr568	Olfr568	177	338	103	176	252	40	328	6	434	427	875
g_75254_Vmn2r77	Vmn2r77	397	3	142	181	387	303	886	282	498	639	777
g_71848_Khdc1a	Khdc1a	183	174	156	154	191	186	491	68	431	396	656
g_67559_Olfr666	Olfr666	659	503	217	373	395	124	606	211	773	793	1052
g_32869_Gpihbp1	Gpihbp1	222	1	176	234	140	26	1501	17	347	471	645
g_46373_B3galnt2	B3galnt2	425	128	282	94	296	106	570	129	540	595	815
g_09407_Klra8	Klra8	128	105	192	428	122	149	231	259	398	780	698
g_69920_Msrb3	Msrb3	167	0	2	0	0	92	33	15	181	161	152
g_23140_Svs2	Svs2	231	0	158	691	256	350	785	385	598	591	668
g_41649_1700001C02Rik	1700001C02Rik	254	4	65	0	161	0	188	75	250	244	368
g_34142_Zfp688	Zfp688	83	119	30	21	399	1	215	245	366	327	395
g_25028_Sec11a	Sec11a	153	4	232	99	200	138	218	132	417	534	747
g_45901_Pcdhb9	Pcdhb9	773	259	174	31	277	2	539	214	452	491	843
g_53448_Mms22l	Mms22l	139	0	110	159	275	0	70	0	227	82	608
g_63501_Frmpd3	Frmpd3	274	322	639	226	155	135	680	139	414	439	541
g_18973_Atrx	Atrx	868	32	179	405	102	118	81	58	324	337	894
g_31447_Ribc2	Ribc2	369	17	293	498	426	365	754	86	526	469	840
g_59580_Zfp790	Zfp790	337	325	60	3	100	77	295	45	237	302	411
g_31313_Ift74	Ift74	199	32	21	0	109	118	149	27	292	413	450
g_33200_Samm50	Samm50	144	0	50	2	225	0	424	13	192	131	519
g_36534_Cabyr	Cabyr	199	207	51	0	620	250	804	91	408	348	1102
g_26420_Med12	Med12	1939	303	478	275	45	0	125	20	281	278	489
g_26699_Cd274	Cd274	178	3	160	0	22	407	337	145	250	239	365
g_39437_Nme8	Nme8	379	30	20	209	345	0	681	45	297	386	438
g_65646_Olfr868	Olfr868	592	157	48	216	498	48	677	60	346	269	678
g_18084_Trp53	Trp53	418	24	318	181	797	708	2318	391	912	1376	807
g_43317_Lypd5	Lypd5	389	105	27	147	298	158	682	116	441	352	817
g_70460_6330408A02Rik	6330408A02Rik	114	343	49	84	113	1	419	282	331	281	655
g_69531_Lig4	Lig4	180	0	52	157	1	149	140	168	375	336	845
g_23639_Tollip	Tollip	289	115	114	22	532	557	1787	368	476	278	660
g_54025_Tmem51	Tmem51	71	271	175	376	39	125	560	83	361	567	650
g_44793_Mynn	Mynn	499	4	104	140	186	662	640	205	366	496	637
g_16713_Ssr4	Ssr4	376	529	229	156	68	115	467	56	504	353	880
g_56575_Pik3c3	Pik3c3	648	0	83	438	208	179	669	199	606	508	851
g_68966_Fam131c	Fam131c	442	236	374	332	308	115	827	274	708	804	1431
g_31295_1700011L22Rik	1700011L22Rik	445	3	72	199	211	475	508	179	495	550	661
g_28405_Mgst3	Mgst3	142	288	87	218	366	370	948	49	433	549	502
g_24454_Zfp113	Zfp113	512	60	42	138	157	100	240	72	400	383	760
g_30335_Tbc1d19	Tbc1d19	307	1	30	335	185	78	317	31	231	253	484
g_58166_Lppr4	Lppr4	218	1	18	168	211	0	540	28	286	450	617
g_69935_Lefty2	Lefty2	289	206	110	45	244	97	425	130	372	379	821
g_51895_Rassf3	Rassf3	399	191	146	344	306	0	258	85	409	518	662
g_67173_Olfr1496	Olfr1496	704	2	238	0	115	0	327	0	275	312	322
g_44574_Gas2l1	Gas2l1	448	76	148	17	50	16	101	141	194	273	480
g_27334_Cystm1	Cystm1	333	234	143	13	219	391	578	245	363	642	812
g_59635_Scgb2b24	Scgb2b24	162	2	293	211	70	524	402	581	690	941	1048
g_69522_Xkr5	Xkr5	383	3	312	215	55	0	1034	255	489	366	663
g_13632_Prg2	Prg2	120	69	69	465	188	302	980	140	594	546	802
g_68329_Zscan20	Zscan20	236	113	89	205	131	361	851	158	449	461	485
g_77105_Tmsb15b2	Tmsb15b2	344	1	634	59	479	0	1614	167	561	635	809
g_64968_Olfr434	Olfr434	531	1	115	0	190	1	213	108	314	399	376
g_70268_Soga1	Soga1	781	467	33	2	365	418	443	89	665	449	951
g_03854_Cyp2b13	Cyp2b13	710	206	146	796	389	2	896	97	378	563	607
g_74442_Gm20747	Gm20747	34	0	23	14	31	54	293	30	266	285	320
g_29855_Ola1	Ola1	190	0	117	81	179	59	630	23	342	290	396
g_76381_Defb25	Defb25	543	0	99	234	241	214	414	30	313	304	359
g_25494_Pdxp	Pdxp	112	434	144	430	84	170	983	37	538	450	693
g_62520_Dlgap3	Dlgap3	831	67	144	396	252	251	1108	330	491	564	936
g_13451_Pou3f4	Pou3f4	501	692	234	501	449	223	682	179	614	753	689
g_42534_Ercc6l2	Ercc6l2	220	0	227	203	89	31	598	30	381	418	591
g_62182_D430041D05Rik	D430041D05Rik	213	0	64	60	51	65	206	38	267	324	437
g_59353_Klhl42	Klhl42	357	108	16	361	0	123	113	165	319	237	438
g_37516_2310002L09Rik	2310002L09Rik	739	89	115	3	263	329	249	211	343	540	466
g_40008_Ttc21a	Ttc21a	434	133	74	124	426	4	1000	177	330	301	631
g_13093_Prkch	Prkch	45	333	87	0	72	322	241	52	286	397	503
g_12791_Pdpk1	Pdpk1	514	1	59	0	5	2	34	0	184	104	290
g_09694_Lbp	Lbp	524	216	87	1	145	173	454	122	376	315	699
g_25464_Psg23	Psg23	213	0	60	0	80	0	201	65	364	288	640
g_22636_Esyt2	Esyt2	439	183	247	113	668	340	774	325	796	728	1093
g_40130_Acoxl	Acoxl	123	40	187	0	190	0	293	255	466	468	596
g_42688_Abcc3	Abcc3	243	264	61	0	193	154	206	85	327	383	535
g_66869_Olfr1217	Olfr1217	240	120	243	7	122	153	1333	208	464	553	948
g_52352_Panx3	Panx3	433	40	274	417	400	117	995	16	471	592	1104
g_26724_Trp53inp1	Trp53inp1	293	2	108	0	119	459	63	7	376	370	703
g_25275_Alg2	Alg2	675	301	129	41	95	0	7	53	147	112	523
g_32005_Npc2	Npc2	251	23	429	23	367	29	440	88	373	385	477
g_77260_Gm14920	Gm14920	607	1	121	112	206	24	328	74	327	379	472
g_20187_Map3k12	Map3k12	303	1	103	0	484	1	392	90	348	343	759
g_78622_Lbhd1	Lbhd1	150	0	56	0	24	367	475	79	295	317	371
g_15385_Ccl2	Ccl2	207	139	196	1	159	41	307	47	272	259	425
g_21001_Sh2d2a	Sh2d2a	135	228	225	33	677	154	533	235	447	345	731
g_41861_2310007L24Rik	2310007L24Rik	736	229	157	196	310	437	709	148	401	573	764
g_02198_Cbln2	Cbln2	122	1	124	53	33	429	746	4	365	382	458
g_50339_Oas1c	Oas1c	200	218	77	92	63	207	357	36	285	393	387
g_61577_4732456N10Rik	4732456N10Rik	215	2	80	119	41	1	38	1	137	85	252
g_69750_Tns3	Tns3	208	172	65	123	142	216	644	72	383	343	548
g_46060_Csmd1	Csmd1	399	26	158	70	372	305	342	323	337	375	549
g_58656_Phf13	Phf13	453	201	115	77	203	170	1006	449	599	439	780
g_35085_Eif1ad	Eif1ad	178	0	108	0	118	113	202	193	251	191	578
g_55535_Ptpdc1	Ptpdc1	418	34	76	0	133	77	899	146	390	449	536
g_05197_Etv1	Etv1	658	2	103	250	216	2	1005	73	462	499	564
g_43529_Ptgr2	Ptgr2	467	211	103	151	200	130	622	145	503	706	960
g_03832_Cyp24a1	Cyp24a1	296	36	59	84	53	150	251	22	188	237	262
g_21719_Tor1a	Tor1a	349	19	177	111	263	43	537	169	402	543	693
g_47928_Tecpr2	Tecpr2	302	194	263	90	438	394	1253	270	690	708	1140
g_38523_Ssbp3	Ssbp3	129	190	32	199	64	134	323	26	358	168	457
g_27910_Ing5	Ing5	325	16	61	118	211	64	142	34	263	389	617
g_72092_Tmem106c	Tmem106c	380	1	167	449	159	204	752	313	483	519	802
g_01932_S100g	S100g	600	1	285	341	423	0	350	53	474	595	669
g_54123_4932411E22Rik	4932411E22Rik	195	237	60	410	67	255	878	131	726	587	934
g_45664_Pcdhgb1	Pcdhgb1	613	219	72	297	146	229	329	165	434	391	608
g_02902_Socs1	Socs1	503	450	98	598	432	321	773	126	616	615	846
g_61779_E230025N22Rik	E230025N22Rik	667	186	198	321	238	115	601	153	452	547	703
g_25873_Fhl5	Fhl5	212	86	14	1	131	72	289	38	252	289	460
g_64363_Olfr675	Olfr675	110	0	74	0	200	1	1	123	279	348	440
g_78232_Vmn1r238	Vmn1r238	434	0	1	1	98	353	7	111	161	112	509
g_53837_Plekhh2	Plekhh2	252	396	67	8	149	204	181	52	454	328	565
g_59949_Zfp646	Zfp646	198	0	236	0	118	119	193	109	591	533	990
g_06491_Ostm1	Ostm1	574	58	69	208	325	50	900	174	421	705	810
g_50248_Prss1	Prss1	455	230	120	310	259	242	931	384	513	658	774
g_47452_Sept10	2010-09-01	372	1	35	216	572	130	982	68	493	470	764
g_29039_Tab3	Tab3	318	40	281	69	552	223	412	299	506	660	586
g_42377_Ncapg2	Ncapg2	604	259	243	147	553	511	440	129	546	618	892
g_66129_Olfr1469	Olfr1469	253	333	115	92	312	307	640	165	391	506	572
g_76817_Myh15	Myh15	3	0	25	0	11	268	233	98	263	293	300
g_09797_Lgals9	Lgals9	426	478	54	262	235	191	333	118	353	426	494
g_14104_Ptpn22	Ptpn22	282	277	97	342	463	259	364	53	513	690	765
g_68308_Fbxl4	Fbxl4	263	1	63	373	711	494	922	334	661	761	1101
g_56201_C330027C09Rik	C330027C09Rik	419	122	58	0	261	69	57	14	277	333	595
g_60387_Zbtb44	Zbtb44	162	1	3	23	93	127	230	51	303	373	314
g_48427_Smim3	Smim3	544	5	58	21	217	0	399	0	367	354	559
g_40493_Chic2	Chic2	445	111	137	222	113	225	143	139	377	437	535
g_62505_Hpdl	Hpdl	349	2	45	101	63	45	9	194	313	135	469
g_18610_Vmn2r37	Vmn2r37	153	0	0	0	10	62	108	5	198	131	641
g_55832_Vwa8	Vwa8	487	24	185	186	117	138	307	243	428	459	454
g_24974_Rapgef4	Rapgef4	696	39	57	120	189	46	901	122	419	398	777
g_57648_Olfr1283	Olfr1283	368	215	40	0	114	144	345	79	218	193	296
g_18279_Tnfrsf4	Tnfrsf4	266	20	141	311	519	3	868	218	652	727	971
g_11258_Myo1b	Myo1b	414	0	75	98	89	181	267	82	322	390	444
g_02990_Cln3	Cln3	349	87	257	348	212	70	1244	78	561	575	869
g_24098_Il17b	Il17b	162	82	99	1	97	55	711	129	231	331	537
g_74820_Gm5800	Gm5800	182	1	43	0	51	357	221	23	210	225	238
g_63961_Olfr885	Olfr885	136	393	147	285	43	225	568	127	311	504	605
g_30103_Psmd9	Psmd9	38	0	107	45	96	160	239	192	324	422	492
g_18453_Ugdh	Ugdh	252	183	57	507	134	2	310	144	326	329	532
g_37328_Ranbp3	Ranbp3	556	4	235	85	308	440	922	192	596	538	1119
g_16139_Smarcb1	Smarcb1	348	56	50	80	728	674	1164	323	517	340	806
g_52702_Clic6	Clic6	321	203	161	76	91	87	762	389	695	562	1057
g_25017_Zfp235	Zfp235	613	165	290	219	369	257	445	451	722	926	902
g_64818_Olfr943	Olfr943	571	2	83	444	114	142	947	299	504	417	855
g_06475_Gjb5	Gjb5	446	83	27	414	147	166	408	313	420	433	453
g_17524_Tsc22d1	Tsc22d1	420	2	131	155	97	2	303	215	118	209	241
g_04927_Enc1	Enc1	494	115	188	3	237	379	664	169	520	533	747
g_44106_Cul9	Cul9	330	51	298	727	724	0	645	364	482	640	1107
g_05235_Evx2	Evx2	1102	354	169	204	286	247	1216	346	592	585	829
g_46320_Naa11	Naa11	232	84	223	153	419	330	676	112	565	609	923
g_56003_Mpped1	Mpped1	468	341	561	214	223	808	1705	271	790	730	1392
g_15668_Scg5	Scg5	434	3	27	0	261	354	104	38	305	394	432
g_48422_Afap1l1	Afap1l1	262	1	165	16	87	104	128	21	324	362	592
g_02080_Nr1i3	Nr1i3	490	6	195	470	309	337	623	104	477	456	700
g_56200_C330027C09Rik	C330027C09Rik	211	56	63	97	310	303	390	41	415	415	609
g_50007_Etfa	Etfa	628	2	101	0	199	213	713	27	467	450	794
g_21340_Fam104a	Fam104a	782	356	167	219	218	62	1404	251	648	674	825
g_41280_Atp6v1e2	Atp6v1e2	466	22	88	430	172	263	539	138	436	492	751
g_45706_Pcdhga4	Pcdhga4	770	118	431	291	103	35	1058	163	631	606	963
g_30563_Tmed11	Tmed11	462	245	24	72	89	0	248	49	318	302	742
g_34986_Ms4a6b	Ms4a6b	168	221	340	50	284	319	141	203	444	635	809
g_02815_Chga	Chga	243	51	22	139	93	0	381	12	255	324	380
g_20047_Angptl2	Angptl2	92	135	142	197	114	35	408	152	291	277	631
g_47814_E2f4	E2f4	331	0	122	156	16	0	708	176	125	169	488
g_09528_Krt86	Krt86	114	3	125	176	382	233	366	66	475	507	1002
g_56623_Ticam2	Ticam2	52	135	119	85	307	206	655	67	372	359	700
g_31668_Rnf115	Rnf115	278	316	139	43	21	0	357	0	229	205	544
g_59882_Slc5a11	Slc5a11	277	233	349	471	139	225	625	93	662	717	1147
g_02959_Cldn2	Cldn2	1	2	140	53	267	116	652	203	394	221	603
g_31630_Idh3a	Idh3a	133	110	108	3	160	37	378	0	344	511	804
g_11346_Naip6	Naip6	72	203	6	171	69	0	679	77	317	520	402
g_61044_Slc13a5	Slc13a5	141	2	92	212	0	0	234	169	327	444	568
g_73253_Dbpht2	Dbpht2	181	0	12	81	26	1	23	59	130	83	202
g_24067_Rala	Rala	272	313	55	49	241	265	429	171	327	415	561
g_35650_Gtpbp3	Gtpbp3	731	160	251	59	343	167	1368	198	379	625	721
g_43962_Lcn8	Lcn8	178	377	159	3	346	323	130	245	253	351	540
g_51219_Usp33	Usp33	121	130	112	0	177	95	212	117	245	157	287
g_37880_Urgcp	Urgcp	384	63	58	362	164	4	182	138	382	308	544
g_30367_Uqcc2	Uqcc2	48	0	144	173	75	95	979	206	452	474	620
g_50307_Ehbp1l1	Ehbp1l1	444	2	91	1	94	0	224	123	363	196	397
g_53676_Tmem71	Tmem71	146	144	235	133	234	152	203	187	388	570	602
g_49052_Fam210a	Fam210a	171	2	0	0	65	142	451	131	158	175	550
g_20646_Tpsg1	Tpsg1	55	1	74	228	109	249	243	187	307	245	392
g_00192_Actn2	Actn2	401	0	74	386	124	143	359	346	508	430	561
g_10375_Matn3	Matn3	517	428	215	422	288	283	823	200	605	643	922
g_23132_Pkd2l2	Pkd2l2	193	277	232	7	118	104	284	102	301	296	484
g_50266_Dok4	Dok4	222	249	73	280	110	51	306	121	337	376	655
g_52632_Hmgcll1	Hmgcll1	274	85	85	493	104	117	747	167	492	626	850
g_55665_3830406C13Rik	3830406C13Rik	210	91	84	0	16	137	503	91	215	284	510
g_26831_Clstn2	Clstn2	633	323	149	1	359	499	1262	181	502	500	1303
g_18593_Uxt	Uxt	251	0	26	0	104	1	96	0	201	118	732
g_04014_Dazl	Dazl	184	1	194	1	80	535	445	137	581	597	556
g_12906_Pgk2	Pgk2	336	2	138	7	187	1	188	228	403	416	512
g_48665_Nod1	Nod1	656	105	69	250	173	340	449	117	451	555	973
g_62312_Mab21l3	Mab21l3	339	2	22	0	143	139	129	226	359	233	737
g_29583_Dusp26	Dusp26	307	435	35	142	192	503	307	166	317	320	743
g_33428_Srpx2	Srpx2	310	1	34	0	0	0	153	85	151	270	225
g_37422_Syce2	Syce2	477	0	33	77	270	0	316	82	200	162	452
g_71356_Rgag4	Rgag4	549	4	301	102	318	336	426	130	555	614	710
g_44665_Aldoart2	Aldoart2	349	93	128	417	194	0	386	1	246	242	403
g_23235_Gipc2	Gipc2	265	340	192	374	331	184	904	117	592	530	1026
g_68291_Jade1	Jade1	311	95	45	175	405	136	283	134	517	478	835
g_47883_Ttc7b	Ttc7b	833	449	186	303	40	469	235	204	492	403	724
g_00439_Crisp1	Crisp1	238	129	209	75	242	173	552	207	477	390	617
g_65840_Olfr303	Olfr303	273	0	102	110	211	1	244	86	471	430	645
g_19620_Insrr	Insrr	233	594	206	380	150	259	843	242	311	525	609
g_15722_Shd	Shd	328	119	249	748	45	191	998	99	459	558	819
g_71706_Tas2r117	Tas2r117	52	0	15	116	166	119	143	0	202	255	240
g_34758_Cd164l2	Cd164l2	432	0	85	1	60	97	444	60	261	257	437
g_39917_Psd2	Psd2	276	102	42	137	646	306	443	127	549	629	1024
g_68197_Kif26b	Kif26b	567	312	139	354	173	341	1619	365	588	569	971
g_55064_Gpr179	Gpr179	396	3	142	194	498	116	336	361	739	582	932
g_13796_St14	St14	450	50	121	280	49	192	388	1	265	267	350
g_01599_Blk	Blk	384	87	87	136	1	93	258	110	305	420	459
g_07023_Gspt2	Gspt2	226	66	124	483	166	102	688	178	490	467	571
g_60345_Atg4d	Atg4d	349	197	79	342	231	21	175	36	199	294	463
g_03595_Csf2rb	Csf2rb	368	172	49	106	46	0	39	66	206	298	326
g_14081_Dusp1	Dusp1	211	3	444	382	830	554	684	168	714	829	1153
g_19631_Aadat	Aadat	363	22	63	28	454	140	744	266	417	396	488
g_04620_Ecm1	Ecm1	203	467	229	179	239	19	322	40	386	251	615
g_34454_2300005B03Rik	2300005B03Rik	170	2	57	477	182	333	291	78	463	526	692
g_63170_Phlpp2	Phlpp2	509	5	160	56	369	723	994	276	412	675	842
g_27637_S100a14	S100a14	592	301	149	365	433	266	332	60	588	453	1018
g_03515_Cryab	Cryab	353	142	79	682	126	438	804	172	646	509	608
g_54156_Edrf1	Edrf1	417	111	51	84	109	1	196	156	262	487	347
g_59663_Siglecf	Siglecf	669	1	394	208	557	172	894	169	518	675	866
g_78522_Smlr1	Smlr1	426	320	158	376	105	115	568	81	396	463	735
g_66085_Olfr1440	Olfr1440	319	101	131	40	220	126	269	138	408	418	728
g_34031_Cd209b	Cd209b	546	157	128	497	93	533	1035	210	473	671	852
g_43132_Kdm4c	Kdm4c	225	387	139	67	109	404	656	146	486	579	880
g_75407_Gm6086	Gm6086	396	539	134	117	227	139	597	46	406	386	576
g_17153_Tbx2	Tbx2	678	10	100	21	126	118	616	21	343	378	610
g_55518_Mylip	Mylip	635	646	327	23	394	1	255	205	506	563	759
g_22040_Lsm4	Lsm4	188	2	108	40	207	0	482	0	166	289	568
g_36357_Ccdc178	Ccdc178	237	1	0	292	34	124	326	10	207	190	398
g_23317_Rasa4	Rasa4	447	98	86	133	179	172	776	275	580	485	899
g_24074_Uqcc1	Uqcc1	95	0	141	11	198	318	357	148	233	193	506
g_52356_Mlxip	Mlxip	69	3	27	139	238	335	801	171	306	357	543
g_62527_Azin2	Azin2	69	101	119	241	356	498	737	196	408	337	672
g_40374_Sipa1l3	Sipa1l3	510	35	275	87	381	72	1214	219	466	507	1134
g_62197_Atp8b4	Atp8b4	409	271	79	357	335	305	562	78	553	577	763
g_76374_Defb26	Defb26	109	22	182	241	290	3	765	191	500	683	806
g_51225_Ppargc1b	Ppargc1b	222	1	130	819	84	173	633	106	465	338	741
g_00418_Adsl	Adsl	196	23	117	147	72	2	585	165	334	346	618
g_74161_Gm13154	Gm13154	128	266	76	1	163	95	427	88	193	283	299
g_16682_Srpk1	Srpk1	191	1	74	0	158	0	108	34	211	251	336
g_64753_Olfr1337	Olfr1337	805	2	123	1	291	0	234	36	262	199	746
g_64705_Olfr1115	Olfr1115	257	163	221	130	96	152	841	111	526	469	809
g_18649_Vamp3	Vamp3	468	64	352	611	419	392	159	146	366	476	882
g_67963_Serpina5	Serpina5	238	30	392	370	1	476	459	265	489	560	666
g_11185_Myf5	Myf5	266	72	251	253	110	274	1530	84	628	834	960
g_29642_Pole4	Pole4	274	0	64	5	91	0	400	78	301	204	663
g_11844_Nppb	Nppb	111	235	110	8	62	0	238	69	282	394	375
g_51718_Socs7	Socs7	96	0	91	0	86	0	86	22	191	140	320
g_63042_Zfp771	Zfp771	131	1	88	92	170	194	727	134	353	470	630
g_01876_Cacna1s	Cacna1s	320	5	257	138	693	248	1690	235	634	785	807
g_26502_C1galt1c1	C1galt1c1	119	2	184	13	374	2	424	226	487	433	534
g_27123_Cldn12	Cldn12	382	179	232	113	143	41	1357	148	433	441	752
g_62440_Ifna12	Ifna12	513	258	284	193	378	1	348	259	417	637	787
g_54777_Cfap36	Cfap36	237	26	103	769	333	363	1140	45	650	711	874
g_61025_Zfp867	Zfp867	323	2	135	4	416	375	1295	187	467	661	678
g_43154_Sdccag8	Sdccag8	170	1	20	0	14	307	280	161	304	379	272
g_39141_Fam101a	Fam101a	261	1	95	671	316	225	530	229	610	698	1161
g_35473_Med23	Med23	240	238	61	1	32	0	115	2	153	240	259
g_48940_Slco1a5	Slco1a5	264	86	21	16	10	174	269	47	297	388	452
g_21550_Scmh1	Scmh1	324	3	67	143	9	313	1141	110	601	595	697
g_26419_Med12	Med12	2065	445	664	105	3	0	251	1	354	216	450
g_03270_Cops2	Cops2	443	59	260	1	177	166	685	39	308	374	760
g_65926_Olfr1164	Olfr1164	388	422	67	310	168	275	1266	349	537	482	641
g_76547_Bod1l	Bod1l	456	0	26	285	79	0	388	98	370	517	517
g_16545_Spint2	Spint2	251	1	22	179	159	0	462	61	201	189	453
g_54505_Fam26f	Fam26f	478	0	355	83	470	0	761	193	615	657	879
g_52549_Hmgcs1	Hmgcs1	517	1	195	118	362	82	789	213	524	454	770
g_32256_Fam173b	Fam173b	114	40	106	26	296	188	730	186	472	342	741
g_36377_Pgm2l1	Pgm2l1	529	0	170	184	241	116	348	139	269	522	574
g_37958_Osgepl1	Osgepl1	267	0	190	36	97	1	393	67	312	284	567
g_47847_Rars	Rars	416	185	198	198	142	151	665	66	446	484	781
g_22533_Tax1bp1	Tax1bp1	223	1	62	1	16	0	341	39	410	210	489
g_05492_Fen1	Fen1	323	1	163	120	183	219	456	369	587	499	893
g_50629_Slc2a9	Slc2a9	351	71	57	539	156	164	413	289	422	476	879
g_22522_Echdc2	Echdc2	487	104	222	80	110	2	60	12	190	244	345
g_66757_Olfr894	Olfr894	97	0	88	0	226	57	397	228	547	452	703
g_30027_Ubap1	Ubap1	138	1	31	5	442	379	1183	141	405	381	838
g_55174_Slc16a5	Slc16a5	208	1	30	0	8	33	143	7	276	299	378
g_26963_Sirt3	Sirt3	449	497	175	306	233	116	802	85	375	323	587
g_48238_AW549877	AW549877	307	199	166	476	202	180	846	242	634	653	1005
g_66883_Olfr851	Olfr851	618	101	29	60	149	95	493	140	483	432	556
g_02880_Cideb	Cideb	480	205	116	356	195	182	517	145	344	474	655
g_46986_Ube3c	Ube3c	742	3	314	379	296	89	675	203	502	753	1005
g_02212_Cbr2	Cbr2	538	63	122	49	117	160	148	49	243	188	336
g_37327_Ranbp3	Ranbp3	271	206	6	22	299	89	686	218	385	483	984
g_02244_Cck	Cck	363	294	152	176	132	299	686	94	593	633	796
g_40624_4931414P19Rik	4931414P19Rik	82	28	84	353	118	59	817	97	372	409	745
g_75019_Tmem233	Tmem233	961	422	139	83	174	216	99	74	555	611	572
g_56152_Atp13a3	Atp13a3	230	0	11	1	467	1	337	147	314	290	808
g_10171_Amacr	Amacr	91	197	220	45	162	1	445	28	280	402	514
g_05456_Fcgr3	Fcgr3	220	0	93	409	631	777	1660	230	577	669	928
g_22384_Bbs1	Bbs1	381	0	68	244	161	279	257	38	250	254	561
g_05322_Fabp3	Fabp3	98	0	28	114	37	0	181	2	224	144	297
g_65915_Olfr1151	Olfr1151	410	16	418	923	241	1	849	276	440	697	690
g_74946_Ptpn3	Ptpn3	117	105	125	314	265	401	893	421	517	620	701
g_63379_Dcaf12l1	Dcaf12l1	142	24	128	614	227	629	1107	89	486	765	709
g_20650_Trpc7	Trpc7	52	0	32	13	55	107	321	0	267	162	392
g_43456_Krt76	Krt76	689	348	151	684	374	29	1035	180	645	618	782
g_32301_Ociad1	Ociad1	175	91	155	327	123	363	399	197	586	807	904
g_02245_Cckar	Cckar	307	0	117	253	146	183	504	266	437	436	684
g_00891_Birc2	Birc2	141	1	215	282	87	507	702	51	508	404	847
g_62341_Slc44a5	Slc44a5	352	193	245	2	233	111	1123	474	520	401	685
g_27512_Chchd1	Chchd1	62	444	208	133	276	1	171	227	420	478	503
g_67880_Alkbh5	Alkbh5	438	79	180	65	112	43	423	278	600	600	759
g_28101_Psenen	Psenen	83	139	44	50	8	129	316	9	221	260	394
g_23363_Pabpn1	Pabpn1	183	1	80	0	124	53	242	126	201	66	1462
g_42526_Grhpr	Grhpr	293	187	63	173	327	177	868	135	340	457	716
g_07312_Mr1	Mr1	380	21	75	142	189	87	934	271	466	387	590
g_03510_Cryaa	Cryaa	209	3	134	56	183	116	337	69	339	332	485
g_14447_Rara	Rara	73	423	285	412	386	479	1320	583	832	1023	1225
g_47715_Adcy4	Adcy4	397	1282	258	220	202	96	577	150	319	450	603
g_50356_Prss29	Prss29	163	24	36	292	61	90	735	146	413	627	653
g_23530_Hils1	Hils1	548	244	102	175	211	266	620	120	511	342	606
g_19948_Tlk2	Tlk2	41	35	136	210	205	145	381	64	573	596	745
g_58284_Ikbkap	Ikbkap	2249	250	570	682	2	128	277	1	257	283	430
g_53545_Aldh4a1	Aldh4a1	488	356	274	1	19	363	350	150	284	374	392
g_17074_Tagln2	Tagln2	376	355	39	119	477	180	333	186	438	635	670
g_53302_Mgst2	Mgst2	209	130	141	190	250	345	1078	192	585	521	663
g_31755_Nsmce4a	Nsmce4a	401	106	79	2	441	367	232	197	349	345	450
g_35677_Gpatch2l	Gpatch2l	397	113	124	0	104	290	715	344	445	552	758
g_46689_Usp53	Usp53	85	100	144	486	216	137	528	147	369	466	685
g_71373_Xkrx	Xkrx	344	5	248	2	145	37	895	316	412	630	469
g_54378_Gm4791	Gm4791	290	215	108	212	519	116	650	108	362	535	523
g_40713_Hyal6	Hyal6	489	244	120	129	67	0	217	198	315	373	532
g_00618_Aldh3a1	Aldh3a1	290	0	153	160	36	153	403	95	348	355	506
g_48664_Nod1	Nod1	757	1	172	195	224	198	570	63	361	417	590
g_35945_Zc3h11a	Zc3h11a	337	37	352	108	316	59	1135	119	596	628	744
g_11589_Nfkbil1	Nfkbil1	450	1	159	697	456	281	707	47	269	203	639
g_07999_Hsd11b2	Hsd11b2	158	1	17	0	158	1	203	0	268	262	409
g_50408_Pawr	Pawr	134	220	54	47	106	1	215	137	330	555	270
g_17874_Tnfsf9	Tnfsf9	302	514	297	106	153	40	491	256	594	574	710
g_10597_Mep1b	Mep1b	143	54	88	32	106	2	181	49	408	325	351
g_17008_Synj2	Synj2	220	235	96	147	303	391	179	80	420	567	656
g_06859_Gpx5	Gpx5	104	2	194	479	458	238	907	111	480	633	882
g_26966_Cyp4f14	Cyp4f14	617	25	68	5	21	6	252	225	387	387	666
g_68100_Scube3	Scube3	86	23	46	114	85	96	407	0	302	271	474
g_56300_Bnip1	Bnip1	274	46	58	28	2	0	381	182	332	402	413
g_42385_Mgea5	Mgea5	346	130	166	442	728	425	720	324	645	996	1210
g_77224_0610010B08Rik	0610010B08Rik	189	153	114	58	103	109	311	45	264	256	252
g_17353_Dntt	Dntt	625	106	159	15	419	71	208	103	425	534	640
g_25968_Il17re	Il17re	68	2	150	245	28	309	648	232	472	401	617
g_50705_Pofut1	Pofut1	254	17	129	41	79	66	286	213	380	396	374
g_65833_Olfr307	Olfr307	345	4	44	25	71	119	443	224	343	310	405
g_11775_Nos2	Nos2	473	22	43	0	152	508	1019	150	602	522	1046
g_17324_Tcte3	Tcte3	789	91	159	1	313	49	423	161	204	247	564
g_43894_Yipf6	Yipf6	238	24	85	318	214	0	634	86	369	396	587
g_28146_Adprm	Adprm	255	0	0	5	12	0	43	41	248	216	240
g_12852_Pex16	Pex16	240	1	27	0	124	0	226	6	231	95	325
g_62693_A430033K04Rik	A430033K04Rik	203	378	55	96	141	562	388	207	510	633	485
g_71193_Nlrp9c	Nlrp9c	268	73	140	168	206	570	286	135	393	451	560
g_45268_Pramel1	Pramel1	182	324	139	219	219	275	1187	67	535	583	655
g_25973_Ccdc126	Ccdc126	127	107	529	156	871	99	600	192	497	696	1039
g_28221_Srp19	Srp19	267	0	0	0	0	0	15	0	39	24	313
g_45631_Klhl1	Klhl1	136	186	399	532	752	602	1090	184	708	993	1297
g_13713_Prl8a6	Prl8a6	155	218	164	259	304	61	586	290	674	551	880
g_46655_Dnajc24	Dnajc24	130	2	61	8	172	158	535	136	197	399	374
g_61051_Rtn4rl1	Rtn4rl1	281	1	103	17	27	69	192	200	342	294	465
[truncated: 76,634 more rows]

## Sheet: Normalized_Counts
sgRNA	Gene	L11	L12	L51	L52	H11	H12	H51	H52	Nons1	Nons2	LC
g_25037_Ylpm1	Ylpm1	320.379	148.623	328.434	68.4004	277.801	131.811	110.5	257.661	199.229	271.198	121.946
g_36742_Krtap7-1	Krtap7-1	710.658	9.74578	513.876	1.75386	501.398	819.113	295.193	313.487	247.633	243.416	249.779
g_13068_Prkacb	Prkacb	260.186	304.556	183.208	391.11	453.968	178.887	250.467	212.57	259.559	252.677	218.662
g_54246_Fam20b	Fam20b	477.655	367.903	453.551	2066.04	502.753	503.708	561.446	740.774	443.354	526.52	482.318
g_48570_Slc25a45	Slc25a45	669.882	523.836	31.2794	70.1543	0	166.333	133.653	369.313	263.768	275.828	288.886
g_24175_Cldn14	Cldn14	479.597	384.958	609.948	1427.64	650.462	263.623	589.334	631.268	460.892	420.026	569.362
g_50344_Ly6g5c	Ly6g5c	295.137	229.026	272.577	470.034	75.8872	78.4591	179.957	171.774	223.782	346.604	339.347
g_41095_Tbc1d30	Tbc1d30	378.629	0	261.406	0	55.5603	615.12	188.903	23.6189	192.214	127	105.967
g_60230_Vac14	Vac14	563.09	7.30934	6.70272	122.77	59.6257	268.33	303.612	17.1774	170.467	231.51	148.858
g_18676_Vcam1	Vcam1	405.813	2.43645	259.172	112.247	123.317	611.981	283.091	219.011	234.304	271.198	161.053
g_73476_Msantd1	Msantd1	1027.15	109.64	773.048	236.771	500.043	92.5818	318.346	118.094	388.636	427.302	228.334
g_29630_Trappc13	Trappc13	312.612	2.43645	397.695	1.75386	317.1	255.777	337.288	199.687	153.631	200.422	215.719
g_39376_Actrt2	Actrt2	293.195	0	185.442	1.75386	254.764	375.035	264.148	367.166	222.379	162.057	189.227
g_47429_Bbs4	Bbs4	1260.16	207.098	105.009	338.494	94.859	277.745	468.31	238.336	239.916	269.875	300.66
g_46590_Qser1	Qser1	269.895	124.259	156.397	119.262	135.513	155.349	258.886	236.189	267.275	255.984	203.103
g_16006_Slc22a12	Slc22a12	378.629	526.272	172.037	56.1234	62.3359	462.909	208.372	289.868	272.887	184.547	218.242
g_27580_Necap2	Necap2	413.58	0	306.091	15.7847	257.475	78.4591	166.803	311.34	296.739	141.552	180.396
g_05436_Ms4a2	Ms4a2	924.244	7.30934	172.037	345.51	20.3269	655.918	338.341	337.106	555.596	347.927	318.742
g_02632_Cdk4	Cdk4	464.063	289.937	869.12	259.571	200.559	1134.52	246.257	397.227	303.754	266.567	294.353
g_74525_Gm13177	Gm13177	598.04	107.204	198.847	191.17	12.1962	106.704	200.479	23.6189	122.764	125.016	136.664
g_36743_Krtap7-1	Krtap7-1	712.6	4.87289	370.884	178.893	276.446	343.651	5.7881	311.34	180.288	297.656	198.057
g_48115_Ppp1r3e	Ppp1r3e	366.979	0	420.037	457.757	407.894	246.362	258.886	79.4453	275.693	292.364	234.641
g_12453_P4ha1	P4ha1	691.241	2.43645	149.694	147.324	252.054	180.456	168.907	70.8566	317.082	280.458	180.817
g_39124_Slc22a23	Slc22a23	751.433	2.43645	285.983	320.956	341.493	375.035	172.591	337.106	413.189	471.619	403.263
g_56881_Peo1	Peo1	407.755	2.43645	89.3697	0	191.073	390.727	390.96	270.544	215.363	181.239	207.729
g_21680_Mlf2	Mlf2	409.696	4.87289	234.595	0	230.372	202.425	115.762	51.5321	219.573	275.166	197.637
g_62784_Ssu2	Ssu2	184.46	728.497	308.325	124.524	31.168	881.881	267.305	422.993	336.725	326.099	315.798
g_77123_Fam129c	Fam129c	792.209	4.87289	279.28	349.018	271.026	611.981	168.381	266.249	164.153	238.125	202.262
g_47918_Aspg	Aspg	432.996	711.442	377.587	734.866	337.427	701.425	442	313.487	280.604	313.531	203.524
g_13107_Prkcz	Prkcz	491.247	2.43645	107.244	0	289.998	131.811	103.133	133.125	213.96	230.187	214.037
g_14222_Pxmp2	Pxmp2	636.874	531.145	375.353	54.3696	223.596	1029.38	487.253	395.079	289.723	310.885	315.798
g_07825_Hoxb7	Hoxb7	799.976	4.87289	13.4054	187.663	242.568	156.918	67.3525	137.419	164.153	140.891	208.99
g_07396_Serpind1	Serpind1	856.284	455.615	69.2615	889.206	174.812	152.211	323.081	8.58868	248.334	335.359	407.468
g_03143_Coch	Coch	755.317	0	40.2163	587.542	165.326	252.638	249.415	435.876	253.245	260.614	201.842
g_64736_Olfr420	Olfr420	642.699	1949.16	111.712	63.1389	356.399	155.349	137.336	163.185	185.9	302.948	162.315
g_49753_Manba	Manba	199.994	309.429	245.767	98.216	149.064	207.132	179.957	165.332	306.56	277.812	246.836
g_65441_Olfr328	Olfr328	1040.74	4.87289	299.388	142.062	66.4013	466.047	374.648	399.374	375.308	377.031	264.076
g_40724_Gle1	Gle1	745.608	0	862.417	680.497	1.35513	92.5818	286.774	380.049	197.124	248.708	312.014
g_20845_Olfr154	Olfr154	615.515	2.43645	261.406	1.75386	318.455	0	226.262	109.506	282.708	231.51	240.528
g_35709_Ttc9c	Ttc9c	722.308	365.467	871.354	499.849	554.248	6.27673	1057.12	182.51	401.965	329.406	372.146
g_07499_Hes5	Hes5	860.168	151.06	310.56	1450.44	624.715	596.289	490.936	186.804	338.128	377.692	278.374
g_26319_Sumf1	Sumf1	479.597	7.30934	6.70272	196.432	326.586	136.519	149.438	212.57	241.319	250.692	192.591
g_43324_Ndufaf6	Ndufaf6	778.617	0	449.083	31.5694	144.999	246.362	356.758	429.434	257.454	287.734	282.158
g_23174_Slc7a10	Slc7a10	1398.02	9.74578	435.677	378.833	157.195	313.837	232.05	47.2378	162.75	250.692	171.986
g_05812_Fosl2	Fosl2	394.163	211.971	73.73	126.278	246.634	338.943	246.257	126.683	244.125	216.958	248.097
g_69665_Tigar	Tigar	1120.35	248.517	53.6218	17.5386	66.4013	203.994	193.112	105.211	190.109	195.13	142.551
g_64027_Olfr735	Olfr735	1194.14	2.43645	283.749	527.911	13.5513	0	56.3024	88.034	145.914	263.922	157.689
g_41813_Paqr9	Paqr9	596.098	255.827	502.704	31.5694	1.35513	0	152.069	425.14	192.214	308.239	227.913
g_12957_Piga	Piga	199.994	336.229	2.23424	769.943	493.267	475.462	164.172	169.627	239.215	268.552	190.909
g_01328_Slc7a1	Slc7a1	399.988	250.954	323.965	285.879	214.11	0	131.548	289.868	331.814	286.411	192.17
g_41164_Dhcr24	Dhcr24	532.023	2148.94	1215.43	334.987	307.614	925.818	498.303	895.37	648.896	643.598	567.26
g_34809_Mif4gd	Mif4gd	640.757	231.462	321.731	0	188.363	26.6761	178.905	96.6227	212.557	268.552	220.344
g_40908_Morc2a	Morc2a	844.634	336.229	315.028	49.108	852.376	362.481	355.705	388.638	304.455	382.984	271.225
g_04638_Edar	Edar	1990.23	938.031	393.227	322.71	48.7847	1.56918	213.107	212.57	233.603	351.234	221.185
g_04044_Dbx1	Dbx1	588.332	343.539	799.858	547.203	470.23	376.604	347.812	959.785	314.276	423.994	351.541
g_14063_Ptpn11	Ptpn11	8698.76	5494.18	364.181	26.3079	52.85	1.56918	3.15715	77.2982	151.526	93.927	169.463
g_46134_Col4a6	Col4a6	153.393	102.331	125.118	848.867	134.158	353.066	55.7763	420.846	314.978	361.817	277.112
g_25535_Olfr870	Olfr870	664.057	299.683	22.3424	26.3079	17.6167	1.56918	73.1406	45.0906	107.331	89.9583	166.099
g_51835_Hps4	Hps4	572.798	2.43645	580.903	1004.96	323.876	219.686	302.034	390.785	314.978	267.89	220.344
g_51036_Mfn2	Mfn2	627.165	4.87289	2.23424	3.50771	322.521	0	396.748	249.072	165.556	121.708	298.137
g_21957_Fbxo18	Fbxo18	155.335	97.4578	261.406	356.033	483.781	43.9371	273.093	169.627	216.065	278.474	274.589
g_50498_Iltifb	Iltifb	959.194	1629.98	598.777	740.128	958.076	1523.68	1097.63	794.453	972.994	1016	621.084
g_12748_Pdgfra	Pdgfra	341.737	2.43645	292.686	494.588	112.476	538.23	71.562	410.11	244.827	223.573	287.204
g_70173_Idi2	Idi2	957.252	543.327	102.775	94.7083	239.858	0	6.84048	152.449	95.4053	139.568	108.07
g_23069_Cldn7	Cldn7	124.268	2.43645	136.289	333.233	494.622	279.315	357.81	569	355.665	449.791	418.401
g_08044_Hsf2	Hsf2	312.612	243.645	978.598	68.4004	901.161	874.035	756.663	687.095	505.788	404.812	489.887
g_05733_Flot2	Flot2	279.603	56.0382	390.992	26.3079	210.045	200.855	184.167	444.464	225.185	208.359	269.123
g_38338_Xpo5	Xpo5	446.588	345.975	198.847	306.925	144.999	263.623	235.207	382.196	290.425	164.703	312.014
g_33319_Trim37	Trim37	370.862	2.43645	379.821	226.248	75.8872	183.594	97.3453	2.14717	195.02	187.854	131.618
g_72574_Zcwpw1	Zcwpw1	918.419	0	40.2163	305.171	62.3359	153.78	211.003	17.1774	183.796	210.344	158.53
g_20664_Zw10	Zw10	966.961	214.407	732.831	194.678	245.278	506.846	195.217	307.045	345.844	259.291	314.116
g_32335_Apool	Apool	891.235	350.848	442.38	282.371	321.166	282.453	84.7168	309.193	266.574	283.104	215.719
g_68441_Pon3	Pon3	231.061	326.484	482.596	1129.48	375.371	156.918	487.253	470.23	461.593	422.01	397.376
g_29729_Mettl6	Mettl6	475.714	63.3476	520.578	173.632	157.195	370.327	373.069	287.721	305.858	294.349	285.522
g_15246_Satb1	Satb1	1132	7.30934	382.055	0	36.5885	354.635	328.343	208.276	229.394	230.187	238.426
g_31214_Ctdp1	Ctdp1	689.299	440.997	270.343	278.863	291.353	263.623	93.1358	201.834	160.646	170.656	358.69
g_55208_Rhbdf2	Rhbdf2	1229.09	187.606	290.451	0	233.082	411.126	175.748	322.076	279.201	197.776	201.842
g_71095_4933411G11Rik	4933411G11Rik	689.299	241.208	976.364	259.571	361.819	101.997	285.722	352.136	297.44	266.567	298.137
g_43510_Il33	Il33	227.178	0	259.172	126.278	58.2706	0	483.043	193.245	176.079	254	320.845
g_08363_Ifrd2	Ifrd2	900.943	280.191	469.191	64.8927	182.942	594.72	249.415	362.872	364.785	392.244	241.369
g_18408_Ubr1	Ubr1	1234.91	489.726	636.759	536.68	295.418	533.522	246.257	541.087	373.203	330.729	275.43
g_40753_4930452B06Rik	4930452B06Rik	1295.11	170.551	174.271	338.494	130.092	72.1824	243.1	495.997	232.901	285.75	227.913
g_72629_Clec4b2	Clec4b2	1293.16	333.793	355.244	1029.51	96.2142	318.544	318.872	70.8566	312.172	390.922	290.568
g_23913_Dclre1a	Dclre1a	545.614	633.476	694.849	196.432	279.157	400.142	235.734	238.336	256.051	334.036	251.041
g_67679_Olfr427	Olfr427	172.81	886.866	538.452	752.405	237.148	211.84	500.934	644.151	316.381	291.041	312.014
g_21600_Reg3d	Reg3d	574.74	99.8943	1005.41	412.156	323.876	131.811	739.825	538.94	477.728	437.224	320.004
g_19155_Zscan2	Zscan2	1021.33	24.3645	1070.2	962.868	508.173	183.594	862.427	532.498	591.373	662.781	633.699
g_62732_Svs1	Svs1	516.489	7.30934	285.983	396.372	303.549	169.472	440.422	328.517	283.41	269.213	226.231
g_74491_Adgrf2	Adgrf2	29.1253	0	64.793	99.9699	62.3359	0	89.4525	0	40.6876	68.7916	60.1321
g_02775_Cfl2	Cfl2	1157.25	950.214	67.0272	136.801	127.382	210.27	50.5143	240.483	263.768	282.442	140.869
g_45633_Lmod1	Lmod1	1314.52	2.43645	241.298	17.5386	998.73	155.349	513.036	126.683	324.799	326.099	377.192
g_20051_Avpr1b	Avpr1b	611.632	0	17.8739	0	0	0	0	152.449	167.661	136.26	101.762
g_44404_Clip4	Clip4	549.498	2.43645	518.344	648.927	227.662	244.793	105.238	324.223	264.469	203.068	211.093
g_42059_Eif4b	Eif4b	497.072	2.43645	375.353	1.75386	627.425	345.22	556.71	201.834	232.901	193.146	314.957
g_04395_Reep5	Reep5	275.72	1520.34	185.442	871.667	144.999	160.057	445.158	893.223	378.815	328.083	377.613
g_25988_Gsdma	Gsdma	2293.13	1647.04	377.587	1406.59	432.286	1307.13	672.472	266.249	575.238	509.984	607.208
g_11933_Nrxn2	Nrxn2	557.265	460.488	178.739	21.0463	78.5975	360.912	250.467	139.566	205.542	218.943	129.515
g_40804_Cfap53	Cfap53	452.413	0	180.974	264.832	165.326	342.082	191.534	176.068	350.755	277.812	276.271
g_58343_Cyp2j13	Cyp2j13	965.019	0	73.73	387.602	260.185	0	275.198	219.011	324.799	257.969	249.779
g_23930_Ebag9	Ebag9	293.195	550.637	634.525	106.985	1.35513	122.396	239.943	4.29434	180.989	230.849	150.961
g_68839_Prss43	Prss43	615.515	0	227.893	1.75386	199.204	327.959	348.865	253.366	170.467	207.036	180.817
g_47820_Bap1	Bap1	436.88	0	20.1082	0	117.896	0	0	0	77.8676	39.6875	106.387
g_25100_Rps6ka4	Rps6ka4	1225.21	338.666	563.029	8.76929	291.353	310.698	466.731	193.245	290.425	357.187	411.673
g_70014_Lypd6	Lypd6	941.719	1269.39	1059.03	1227.7	85.3731	417.403	386.224	450.906	397.054	312.208	431.017
g_11885_Nr1i2	Nr1i2	687.358	877.12	571.966	782.22	101.635	381.311	392.012	94.4755	337.426	252.677	352.382
g_45842_Dach2	Dach2	526.197	289.937	91.6039	231.509	108.41	174.179	31.0453	122.389	201.333	260.614	141.289
g_46156_Olig3	Olig3	1011.62	209.534	540.686	820.805	521.725	456.632	629.325	536.793	432.831	461.036	430.596
g_17265_Tcf3	Tcf3	537.848	504.344	507.173	70.1543	120.606	119.258	373.069	229.747	364.785	236.802	256.507
g_53338_Dsg1c	Dsg1c	1693.15	706.569	549.623	359.541	586.771	321.682	360.441	1077.88	465.802	626.4	405.366
g_46838_Tmem64	Tmem64	980.553	4.87289	40.2163	1.75386	467.52	227.532	172.591	251.219	327.605	316.838	286.784
g_58167_Lppr4	Lppr4	66.0174	9.74578	194.379	454.249	566.444	662.195	175.748	433.729	331.814	384.307	392.33
g_04821_Eif4ebp1	Eif4ebp1	611.632	243.645	58.0903	99.9699	69.1116	913.264	324.66	244.778	328.307	226.219	266.6
g_61283_Spata31d1b	Spata31d1b	431.055	4.87289	80.4327	222.74	116.541	0	26.3096	0	91.1963	134.937	122.367
g_59959_Armc5	Armc5	699.008	1223.1	377.587	217.478	426.866	638.657	176.8	169.627	256.051	254	229.175
g_30418_Ift22	Ift22	384.454	601.802	545.155	605.081	268.316	1.56918	402.01	313.487	312.873	410.765	428.914
g_67372_Olfr679	Olfr679	689.299	370.34	757.408	226.248	315.745	456.632	143.124	330.664	260.962	296.333	300.24
g_29814_Syap1	Syap1	1130.06	131.568	676.975	320.956	319.81	560.198	397.8	976.963	481.937	412.088	304.024
g_70895_Bpi	Bpi	510.664	421.505	348.542	315.694	185.653	342.082	524.086	92.3284	338.128	350.573	351.121
g_56508_Fbxo11	Fbxo11	772.792	1783.48	598.777	1704.75	256.119	112.981	542.503	188.951	460.892	461.698	400.32
g_06423_Gpr83	Gpr83	1067.93	2.43645	169.802	108.739	0	0	26.8357	231.894	190.811	153.458	230.857
g_21815_Aass	Aass	328.145	0	75.9642	112.247	40.6539	150.642	70.5096	8.58868	218.871	127.661	112.275
g_22430_Kcnk6	Kcnk6	702.891	63.3476	192.145	35.0771	306.259	83.1667	76.8239	180.362	185.199	240.771	234.641
g_19067_Zbtb17	Zbtb17	693.183	363.03	187.676	0	153.13	313.837	44.2	40.7963	216.766	147.505	279.215
g_33468_Dock5	Dock5	497.072	567.692	281.514	1.75386	229.017	392.296	257.834	83.7397	236.409	253.338	200.58
g_46148_Cnnm4	Cnnm4	2166.92	1807.84	248.001	368.31	318.455	45.5063	451.472	319.928	170.467	336.021	279.215
g_16156_Kdm5d	Kdm5d	1357.24	562.819	337.37	3.50771	386.212	597.859	284.143	523.91	376.009	351.234	285.102
g_65624_Olfr803	Olfr803	318.437	321.611	328.434	238.525	401.118	142.796	219.948	925.431	265.872	284.427	362.895
g_02980_Clk1	Clk1	438.822	116.949	225.658	303.417	284.577	0	158.384	227.6	254.648	345.281	237.164
g_69134_Klk15	Klk15	250.478	2.43645	294.92	275.356	586.771	161.626	98.3977	414.404	252.543	261.937	375.51
g_48605_Ssr1	Ssr1	520.372	99.8943	359.713	164.863	289.998	371.896	247.31	596.914	412.488	512.63	454.985
g_17970_Tph1	Tph1	431.055	518.963	241.298	494.588	205.98	856.774	96.8192	266.249	214.662	202.406	261.974
g_05409_Fbn1	Fbn1	403.871	804.027	31.2794	301.663	115.186	216.547	230.998	66.5623	210.453	189.838	200.58
g_16382_Sox4	Sox4	699.008	65.784	227.893	80.6774	0	373.466	188.903	137.419	256.051	182.562	230.016
g_67994_Fam107a	Fam107a	650.466	933.159	281.514	145.57	89.4385	329.528	247.836	146.008	303.754	348.588	206.888
g_17553_Tgif1	Tgif1	565.031	555.51	428.974	448.987	143.644	546.076	245.205	184.657	317.784	225.557	322.106
g_00812_Fabp4	Fabp4	881.526	36.5467	837.841	1.75386	131.448	0	528.296	444.464	501.579	384.968	384.341
g_42500_Stard3nl	Stard3nl	1568.88	521.399	402.163	140.309	203.269	717.117	556.184	446.612	395.651	426.64	293.512
g_55179_Llgl2	Llgl2	168.927	143.75	98.3066	1.75386	303.549	125.535	255.729	212.57	140.302	157.427	208.149
g_77985_Vmn1r112	Vmn1r112	291.253	7.30934	632.29	270.094	429.576	14.1226	408.324	459.495	293.933	302.286	234.221
g_61928_Pik3c2b	Pik3c2b	1596.07	131.568	303.857	334.987	363.175	145.934	75.7715	40.7963	252.543	197.114	259.451
g_15815_St3gal5	St3gal5	584.448	4.87289	384.29	89.4467	139.578	398.572	276.25	105.211	159.944	185.87	241.79
g_71207_Gm5113	Gm5113	786.384	967.269	737.3	1.75386	596.257	293.437	457.786	25.7661	270.783	254.661	203.944
g_44052_Ralgps2	Ralgps2	339.795	2.43645	0	220.986	0	268.33	133.653	433.729	148.72	125.016	110.593
g_48662_Rdh1	Rdh1	192.227	509.217	444.614	12.277	771.068	735.947	285.196	152.449	242.722	255.984	268.702
g_70563_Zfp616	Zfp616	320.379	4.87289	71.4957	236.771	275.091	244.793	230.472	410.11	170.467	247.385	168.622
g_03589_Csf2ra	Csf2ra	213.586	684.641	154.163	410.403	266.96	95.7202	777.184	998.435	470.011	422.01	540.768
g_11488_Nes	Nes	440.763	652.967	100.541	477.049	4.06539	428.387	326.238	154.596	305.157	369.093	242.21
g_37969_Entpd8	Entpd8	632.99	2.43645	160.865	399.879	65.0462	3.13837	215.212	227.6	131.182	183.885	145.494
g_71939_Obscn	Obscn	135.918	148.623	22.3424	1.75386	89.4385	0	445.158	83.7397	193.617	174.625	232.539
g_22922_Prdx4	Prdx4	3735.81	165.678	518.344	929.544	356.399	263.623	577.232	128.83	352.158	724.296	297.296
g_32700_Zmym1	Zmym1	330.087	4.87289	42.4506	773.451	195.139	519.4	214.686	199.687	292.53	233.495	348.177
g_20586_Map4k4	Map4k4	774.734	1025.74	158.631	522.649	139.578	514.692	165.75	300.604	341.635	261.276	221.185
g_75216_Vmn1r34	Vmn1r34	831.043	1739.62	428.974	631.389	235.792	856.774	210.476	10.7359	329.71	379.677	309.07
g_19899_Slc35a1	Slc35a1	539.789	2.43645	167.568	277.109	50.1398	455.063	258.886	66.5623	176.079	179.917	166.94
g_35927_Ipo5	Ipo5	497.072	850.319	158.631	10.5231	150.419	202.425	129.969	135.272	246.23	165.364	260.712
g_51729_Pcdha9	Pcdha9	394.163	433.687	364.181	301.663	163.971	59.6289	22.6262	0	173.974	158.75	182.078
g_59059_Radil	Radil	935.894	7.30934	496.002	303.417	44.7193	203.994	15.2595	506.732	256.051	255.323	296.876
g_54637_Slc17a8	Slc17a8	623.282	4.87289	259.172	145.57	162.616	145.934	522.508	382.196	314.978	261.276	310.752
g_60323_Med17	Med17	613.573	172.988	580.903	257.817	105.7	0	104.712	337.106	234.304	166.026	190.068
g_75793_Fam43b	Fam43b	848.518	672.459	395.461	561.234	657.238	156.918	760.872	375.755	448.265	510.645	401.161
g_44227_Arhgap10	Arhgap10	289.312	4.87289	542.921	205.201	327.941	910.126	148.386	219.011	252.543	165.364	155.586
g_46339_C86695	C86695	1211.61	309.429	971.895	1143.51	1208.78	913.264	671.946	854.574	770.959	718.343	619.823
g_69491_Dusp4	Dusp4	460.18	370.34	310.56	1.75386	326.586	142.796	206.793	517.468	207.647	249.37	242.631
g_27591_Uqcr10	Uqcr10	382.513	2.43645	0	1.75386	261.54	95.7202	188.903	100.917	110.137	120.385	147.597
g_14705_Rgl1	Rgl1	1062.1	711.442	299.388	12.277	192.428	208.701	478.308	354.283	310.769	488.156	253.143
g_47439_Pls3	Pls3	846.576	190.043	24.5767	7.01543	154.485	240.085	273.093	251.219	188.005	232.833	230.016
g_00981_Aqp5	Aqp5	609.69	2.43645	203.316	1.75386	73.177	376.604	294.141	249.072	235.006	294.349	238.846
g_27575_Tmem57	Tmem57	157.277	623.73	71.4957	201.694	256.119	75.3208	165.75	126.683	275.693	443.838	285.943
g_37158_Mamdc2	Mamdc2	366.979	4.87289	310.56	242.032	353.689	332.667	360.967	143.86	500.878	360.494	355.746
g_39864_Tmem202	Tmem202	297.078	470.234	587.606	361.295	126.027	141.226	433.055	491.702	294.634	406.797	246.415
g_02090_Casp1	Casp1	625.224	146.187	623.353	220.986	268.316	0	494.62	459.495	386.532	388.937	350.7
g_02093_Casp12	Casp12	1390.25	2.43645	254.704	510.372	298.128	276.176	255.729	223.306	319.888	463.682	277.533
g_56414_Rrp36	Rrp36	512.606	328.92	500.47	0	220.886	1.56918	55.7763	111.653	155.735	72.7604	337.665
g_12104_Ogn	Ogn	658.232	7.30934	203.316	0	417.38	268.33	180.484	92.3284	290.425	271.859	184.181
g_31173_Mxra7	Mxra7	399.988	243.645	424.506	236.771	211.4	453.494	334.658	435.876	370.397	564.223	386.443
g_63935_Olfr835	Olfr835	1384.42	263.136	563.029	336.741	247.989	127.104	218.895	298.457	347.247	353.218	232.118
g_44611_Mrps34	Mrps34	836.868	168.115	236.83	1.75386	514.949	1303.99	929.78	790.159	507.191	389.599	423.027
g_53717_Dnd1	Dnd1	407.755	2.43645	40.2163	285.879	447.193	182.025	262.569	489.555	265.872	263.26	296.876
g_68553_Vat1l	Vat1l	199.994	765.044	455.785	506.865	771.068	629.242	378.858	772.982	296.037	205.713	320.845
g_00437_Crisp1	Crisp1	514.547	63.3476	131.82	119.262	144.999	3.13837	44.2	103.064	209.751	135.599	256.087
g_46416_Txndc9	Txndc9	1289.28	41.4196	2.23424	1194.38	142.289	379.742	127.864	343.547	225.886	274.505	211.934
g_49510_Tbx10	Tbx10	444.647	260.7	294.92	412.156	281.867	208.701	224.684	811.631	298.843	251.354	399.899
g_09976_Lrp1	Lrp1	440.763	112.076	2.23424	776.959	234.437	216.547	307.822	83.7397	155.735	185.208	269.964
g_51344_Vmn1r30	Vmn1r30	528.139	2.43645	420.037	489.326	211.4	520.969	99.4501	60.1208	283.41	267.229	245.154
g_62057_Cntnap5b	Cntnap5b	289.312	306.992	435.677	266.586	500.043	494.293	577.758	214.717	264.469	285.75	317.06
g_67122_Olfr1233	Olfr1233	1149.48	1257.21	373.118	410.403	166.681	842.651	191.007	40.7963	361.979	336.021	196.375
g_12487_Prdx1	Prdx1	165.043	185.17	346.307	0	37.9436	158.487	137.862	165.332	243.424	143.536	171.566
g_73699_Krt83	Krt83	227.178	4.87289	580.903	85.939	394.343	464.478	191.534	678.506	267.977	330.067	198.478
g_61857_Ccdc85b	Ccdc85b	188.344	0	140.757	0	151.774	10.9843	51.0405	0	169.064	153.458	153.484
g_47647_Try5	Try5	320.379	533.582	370.884	655.943	283.222	3.13837	989.765	581.883	571.029	546.364	447.416
g_48658_Mylk	Mylk	254.361	667.586	455.785	231.509	398.408	389.157	569.865	605.502	419.503	377.031	365.838
g_00191_Actn2	Actn2	640.757	1079.35	178.739	322.71	170.746	437.802	491.462	139.566	323.396	298.317	250.2
g_61742_H2-M5	H2-M5	1122.3	182.733	641.227	1206.65	314.39	392.296	660.896	491.702	555.596	547.687	667.76
g_06060_Gabrg1	Gabrg1	295.137	2.43645	433.443	578.773	497.332	200.855	340.972	296.31	509.296	491.463	287.204
g_01650_Bmp8b	Bmp8b	691.241	7.30934	122.883	147.324	734.48	240.085	365.177	266.249	279.201	235.479	362.895
g_72550_Cep135	Cep135	918.419	9.74578	241.298	101.724	277.801	558.629	403.589	483.113	394.248	492.125	314.957
g_02787_Cga	Cga	174.752	7.30934	243.532	96.4622	224.951	158.487	111.026	191.098	209.751	250.692	149.699
g_18071_Trhr	Trhr	238.828	2.43645	516.11	273.602	5.42052	4.70755	66.8263	182.51	251.14	207.036	174.509
g_05972_Xrcc6	Xrcc6	935.894	2.43645	878.057	12.277	252.054	1313.41	595.122	2.14717	351.456	348.588	383.5
g_71834_Zranb1	Zranb1	392.221	321.611	616.651	0	296.773	398.572	122.076	128.83	282.007	310.885	277.112
g_73907_Trim80	Trim80	867.935	2487.61	697.083	1304.87	479.716	864.62	466.731	788.012	359.173	436.562	316.219
g_64436_Olfr406	Olfr406	409.696	1588.56	397.695	752.405	794.106	163.195	510.405	191.098	410.383	365.786	256.087
g_02555_Cdc37	Cdc37	365.037	4.87289	140.757	1.75386	333.362	0	153.122	193.245	148.019	104.51	256.928
g_48184_Lmf2	Lmf2	1229.09	263.136	426.74	389.356	144.999	309.129	238.891	60.1208	325.5	254	265.338
g_48936_Rnf144a	Rnf144a	132.035	319.174	163.1	601.573	203.269	218.116	215.738	231.894	226.588	288.396	194.273
g_41074_Ptchd3	Ptchd3	291.253	738.243	265.875	35.0771	230.372	36.0912	126.286	229.747	173.273	201.745	99.6594
g_63597_Rbm47	Rbm47	819.392	124.259	348.542	159.601	548.827	97.2893	656.16	676.359	291.828	408.119	344.393
g_41897_Ndufaf2	Ndufaf2	788.325	7.30934	163.1	389.356	323.876	265.192	400.431	289.868	385.129	328.745	282.579
g_03866_Cyp2c37	Cyp2c37	1174.72	440.997	105.009	45.6003	531.211	390.727	453.577	169.627	286.917	310.224	245.574
g_16095_Slfn1	Slfn1	497.072	4.87289	212.253	122.77	210.045	437.802	284.143	238.336	256.753	298.979	214.878
g_00802_Ap1m2	Ap1m2	1050.45	0	239.064	612.096	429.576	189.871	443.579	208.276	303.052	375.047	313.696
g_36241_Lrrc63	Lrrc63	547.556	46.2925	218.956	1145.27	98.9244	255.777	874.53	66.5623	486.146	482.203	380.136
g_07932_Hpn	Hpn	951.427	1500.85	225.658	1015.48	611.163	54.9214	359.388	403.668	541.565	402.828	539.086
g_67169_Olfr447	Olfr447	363.096	0	64.793	406.895	266.96	39.2296	290.984	264.102	282.007	308.901	214.457
g_21637_Slc39a1	Slc39a1	485.422	916.103	256.938	1085.64	115.186	364.05	190.481	414.404	391.442	345.942	325.05
g_50018_Kcnq3	Kcnq3	1275.69	12.1822	227.893	548.957	332.007	134.95	521.455	186.804	280.604	464.343	352.803
g_58941_Ssh1	Ssh1	935.894	2.43645	227.893	0	143.644	1.56918	450.42	375.755	269.38	220.265	299.819
g_06400_Ghr	Ghr	1487.33	9.74578	482.596	773.451	327.941	572.752	861.375	893.223	458.787	492.786	467.18
g_73848_Tmprss9	Tmprss9	1582.48	779.663	250.235	256.063	425.511	108.274	193.112	171.774	300.246	182.562	226.652
g_50584_Scgb3a2	Scgb3a2	691.241	265.573	91.6039	17.5386	108.41	230.67	104.186	360.725	197.124	253.338	163.997
g_76336_Skint8	Skint8	347.562	2.43645	111.712	192.924	127.382	655.918	430.424	407.963	360.576	256.646	270.384
g_38912_Mon1a	Mon1a	792.209	92.5849	306.091	403.387	392.987	1310.27	367.281	165.332	360.576	332.713	301.501
g_06311_Gdf9	Gdf9	697.066	29.2373	93.8381	1213.67	239.858	265.192	401.484	182.51	365.487	339.328	442.791
g_21249_Rsrp1	Rsrp1	535.906	377.649	446.848	133.293	135.513	0	252.046	581.883	300.246	295.672	381.397
g_37046_Tmem25	Tmem25	1089.29	550.637	299.388	401.633	218.176	73.7516	265.2	388.638	178.183	198.437	240.528
g_28466_Usmg5	Usmg5	415.521	0	232.361	450.741	395.698	560.198	335.184	412.257	299.545	361.156	349.018
g_66806_Olfr1294	Olfr1294	394.163	109.64	44.6848	3.50771	119.251	400.142	329.396	45.0906	334.62	225.557	274.589
g_62292_Ppm1l	Ppm1l	155.335	4.87289	335.136	0	6.77565	175.748	137.862	234.042	185.9	164.703	164.417
g_18472_Ulk1	Ulk1	258.245	4.87289	491.533	92.9544	121.962	164.764	321.503	171.774	272.887	367.771	221.606
g_05001_Epha4	Epha4	314.553	0	323.965	717.328	43.3641	277.745	323.081	530.351	457.384	415.395	374.669
g_57953_Gpr171	Gpr171	448.53	80.4027	270.343	850.621	127.382	401.711	449.893	122.389	345.143	310.885	294.353
g_57502_Lrsam1	Lrsam1	1576.65	384.958	51.3876	119.262	143.644	134.95	409.903	55.8264	176.78	178.594	156.427
g_51053_Arr3	Arr3	912.593	769.917	17.8739	110.493	112.476	301.283	328.869	300.604	236.409	150.151	199.739
g_57880_Ythdf1	Ythdf1	427.171	789.408	382.055	63.1389	283.222	649.642	262.569	334.959	431.428	352.557	282.158
g_50313_Prdm15	Prdm15	421.346	518.963	498.236	136.801	136.868	1.56918	42.6215	611.944	338.829	211.005	311.593
g_28813_Thg1l	Thg1l	576.681	216.844	80.4327	250.802	372.661	795.576	182.588	339.253	400.562	380.338	322.527
g_18185_Tst	Tst	409.696	652.967	192.145	378.833	440.417	514.692	341.498	334.959	382.323	309.562	341.449
g_71493_Cngb1	Cngb1	1242.68	131.568	721.66	617.358	161.26	368.758	623.01	304.898	293.231	244.078	318.321
g_01683_Bnip3	Bnip3	999.969	670.022	227.893	394.618	81.3078	516.261	247.31	268.396	169.765	189.838	288.886
g_52994_BC048679	BC048679	357.271	131.568	326.199	443.726	162.616	557.06	371.491	264.102	267.977	365.125	322.106
g_62852_Fam71e2	Fam71e2	427.171	165.678	234.595	40.3387	391.632	131.811	280.46	253.366	321.993	339.328	275.43
g_70523_Ppfia2	Ppfia2	489.305	0	268.109	0	226.307	75.3208	152.069	66.5623	157.138	245.401	190.909
g_38273_Oraov1	Oraov1	143.685	465.361	29.0451	1.75386	269.671	0	12.1024	88.034	143.809	144.198	270.805
g_05175_Khdrbs3	Khdrbs3	930.069	419.069	230.127	1017.24	321.166	472.324	474.624	365.019	236.409	355.864	277.112
g_52728_Igsf1	Igsf1	1708.69	4.87289	183.208	61.385	531.211	626.104	1021.86	470.23	452.474	478.895	265.338
g_33538_Arv1	Arv1	807.742	864.938	272.577	445.48	223.596	186.733	212.581	416.551	216.065	312.208	232.118
g_71947_Shisa6	Shisa6	549.498	0	411.1	12.277	28.4577	0	22.6262	120.242	192.915	251.354	155.166
g_22697_Txndc17	Txndc17	267.953	2.43645	493.767	399.879	174.812	134.95	237.312	442.317	345.844	355.864	340.608
g_50632_B3galt6	B3galt6	1864.02	1150	330.668	873.421	139.578	142.796	107.869	34.3547	343.74	174.625	222.867
g_42937_Lrrc27	Lrrc27	188.344	160.805	616.651	49.108	410.604	1.56918	508.827	337.106	307.963	308.239	336.824
g_66769_Olfr911-ps1	Olfr911-ps1	634.932	168.115	317.262	19.2924	519.014	174.179	256.781	382.196	358.471	363.14	282.579
g_05250_Ext2	Ext2	2077.61	3164.94	1324.91	1455.7	37.9436	4.70755	198.374	274.838	225.886	287.073	198.478
g_20995_Rps26	Rps26	322.32	0	0	63.1389	0	0	29.4667	0	47.7027	39.6875	210.252
g_41181_Naa60	Naa60	382.513	204.661	120.649	157.847	314.39	127.104	192.586	633.415	357.068	330.729	321.265
g_77684_Gm10639	Gm10639	662.116	1790.79	413.335	233.263	215.466	365.62	260.465	214.717	387.233	350.573	522.686
g_13126_Pkib	Pkib	761.142	7.30934	151.928	659.45	177.522	100.428	466.205	163.185	218.871	185.208	241.79
g_71160_Gm766	Gm766	699.008	14.6187	158.631	38.5849	333.362	65.9057	214.16	650.593	218.17	234.818	237.585
g_05509_Fgf1	Fgf1	1545.58	2516.85	252.469	445.48	192.428	916.403	282.565	352.136	289.022	327.422	375.09
g_33495_Pdcl3	Pdcl3	677.649	0	221.19	349.018	146.354	194.579	142.072	148.155	94.7038	117.739	110.593
g_62380_Lingo2	Lingo2	832.984	769.917	154.163	306.925	168.036	94.151	78.9287	135.272	380.218	283.765	256.928
g_29537_Aagab	Aagab	1368.89	272.882	0	966.375	97.5693	0	437.791	219.011	299.545	306.255	312.014
g_65248_Olfr1317	Olfr1317	69.9008	762.607	688.146	29.8156	994.665	291.868	320.45	431.581	336.725	439.869	330.937
g_57691_4930402H24Rik	4930402H24Rik	213.586	4.87289	147.46	561.234	323.876	550.783	243.1	547.529	248.334	399.52	235.482
g_28062_1700001K19Rik	1700001K19Rik	345.62	504.344	4.46848	159.601	204.625	305.991	60.512	118.094	275.693	164.042	237.164
g_04401_Dpep1	Dpep1	953.369	104.767	373.118	552.465	181.587	238.516	221	360.725	290.425	232.833	290.989
g_70241_Iffo1	Iffo1	532.023	165.678	420.037	568.25	585.416	243.223	175.748	130.977	221.677	363.802	289.307
g_10784_Mmp3	Mmp3	627.165	9.74578	283.749	331.479	12.1962	193.009	191.007	158.891	256.753	251.354	274.589
g_55194_Srp68	Srp68	611.632	0	6.70272	49.108	0	1.56918	1.05238	0	56.8223	27.1198	127.413
g_76367_Gm7325	Gm7325	351.446	148.623	265.875	59.6311	126.027	247.931	165.224	92.3284	200.632	171.318	175.35
g_05713_Foxl1	Foxl1	601.923	2.43645	6.70272	68.4004	238.503	64.3365	189.955	178.215	143.809	129.646	177.453
g_76833_Gm8909	Gm8909	302.903	360.594	239.064	843.605	101.635	376.604	344.129	219.011	350.755	258.63	312.434
g_15336_Scnn1a	Scnn1a	238.828	7.30934	348.542	271.848	268.316	495.862	780.341	463.789	563.312	508.661	453.724
g_17801_Tnfaip3	Tnfaip3	504.839	1157.31	554.092	114.001	51.4949	150.642	167.855	60.1208	360.576	322.791	391.91
g_18550_Urod	Urod	145.627	4.87289	192.145	1.75386	668.079	732.808	570.917	4.29434	166.258	73.4218	275.01
g_22888_Gosr1	Gosr1	339.795	0	223.424	699.789	168.036	535.091	279.407	182.51	209.05	292.364	191.75
g_75256_Trim43a	Trim43a	464.063	29.2373	248.001	203.447	375.371	331.098	551.448	158.891	408.98	401.505	513.015
g_72983_Neil2	Neil2	640.757	9.74578	428.974	0	439.062	349.928	311.505	148.155	246.931	338.666	200.16
g_31954_Mesdc2	Mesdc2	565.031	0	290.451	7.01543	307.614	378.173	178.379	161.038	264.469	234.156	282.158
g_08919_Ivl	Ivl	308.728	9.74578	303.857	1.75386	398.408	531.953	249.941	115.947	173.273	164.042	168.622
g_71302_AI593442	AI593442	178.635	4.87289	35.7479	0	65.0462	0	34.2024	0	106.629	98.5572	27.7533
g_56209_E330017A01Rik	E330017A01Rik	466.005	409.323	428.974	259.571	573.22	1.56918	280.986	219.011	216.766	227.541	201.001
g_52492_Mterf1b	Mterf1b	211.644	258.263	183.208	824.313	230.372	1057.63	243.626	66.5623	232.901	271.859	211.093
g_27660_Med11	Med11	549.498	97.4578	2.23424	126.278	29.8128	130.242	172.064	0	105.226	72.7604	219.083
g_24283_Scamp4	Scamp4	497.072	73.0934	670.272	413.91	86.7283	282.453	53.1453	324.223	255.35	220.927	201.842
g_10625_Foxc1	Foxc1	341.737	2.43645	116.181	71.9081	340.137	0	114.71	92.3284	200.632	234.156	175.35
g_07331_Hsd17b10	Hsd17b10	553.381	4.87289	346.307	0	543.407	268.33	654.055	395.079	368.994	353.218	475.169
g_42222_Nln	Nln	419.405	0	366.416	250.802	73.177	481.739	173.117	212.57	228.692	228.203	287.204
g_48600_Eprs	Eprs	349.504	0	11.1712	0	204.625	0	33.6762	30.0604	45.5981	54.2395	167.361
g_61409_C1qtnf9	C1qtnf9	813.567	4.87289	270.343	406.895	300.839	139.657	144.176	407.963	275.693	209.021	206.888
g_47454_Sept10	2010-09-01	590.273	107.204	869.12	8.76929	584.061	756.346	644.584	195.393	453.175	415.395	353.644
g_31391_Nudt13	Nudt13	431.055	0	422.272	59.6311	54.2052	312.267	55.2501	216.864	238.513	240.771	361.213
g_41414_Rasd2	Rasd2	491.247	387.395	335.136	603.327	119.251	346.789	743.508	38.6491	253.946	205.713	225.811
g_34057_Dyrk2	Dyrk2	332.029	53.6018	201.082	405.141	178.877	0	177.853	272.691	232.2	284.427	190.909
g_42269_Tex26	Tex26	467.947	238.772	31.2794	92.9544	191.073	0	89.9787	55.8264	129.078	132.953	107.229
g_08420_Il18bp	Il18bp	528.139	112.076	453.551	634.896	1044.8	649.642	327.817	498.144	378.815	433.255	321.686
g_26064_Vstm2b	Vstm2b	234.944	2.43645	154.163	198.186	342.848	659.057	325.186	538.94	243.424	304.271	279.635
g_60678_Zfp709	Zfp709	366.979	699.26	158.631	427.941	0	362.481	143.124	118.094	357.068	276.489	351.541
g_12642_Pcsk6	Pcsk6	625.224	209.534	1047.86	580.527	357.754	196.148	494.62	358.578	390.741	445.161	417.981
g_35801_Dhrs13	Dhrs13	279.603	248.517	151.928	436.71	670.789	67.4749	169.96	390.785	254.648	254	349.439
g_12262_Olfr65	Olfr65	974.727	587.183	26.8109	1313.64	104.345	273.038	493.567	261.955	250.439	218.281	277.533
g_66146_Olfr1445	Olfr1445	749.492	1111.02	1121.59	73.662	680.275	790.868	715.62	401.521	571.73	488.817	453.724
g_04759_Egr1	Egr1	1489.27	275.318	151.928	0	100.28	611.981	31.0453	188.951	193.617	188.515	168.622
g_15061_Rras	Rras	1605.78	816.209	464.722	198.186	578.64	167.903	183.114	369.313	328.307	240.109	362.474
g_26090_Pdcd1lg2	Pdcd1lg2	900.943	709.006	871.354	640.158	237.148	117.689	471.993	246.925	442.653	419.364	333.88
g_01616_Bmp1	Bmp1	497.072	0	404.398	84.1852	27.1026	338.943	29.9929	141.713	127.675	197.776	121.105
g_57057_Fmo6	Fmo6	1209.67	1167.06	328.434	364.802	349.623	516.261	758.768	611.944	582.955	541.734	354.064
g_43329_Nt5c2	Nt5c2	792.209	0	33.5136	555.973	150.419	0	209.95	249.072	206.244	242.755	174.089
g_47935_Spata7	Spata7	681.533	448.306	11.1712	320.956	90.7937	0	132.074	90.1812	183.094	265.245	147.597
g_74495_Rufy4	Rufy4	399.988	177.861	373.118	608.588	345.558	81.5975	284.143	734.333	357.77	418.041	298.137
g_21331_Prl5a1	Prl5a1	809.684	889.303	254.704	15.7847	340.137	0	274.672	229.747	336.725	300.963	206.047
g_33100_Cthrc1	Cthrc1	811.626	523.836	328.434	61.385	565.089	637.088	390.96	178.215	504.385	466.328	386.864
g_70123_Cachd1	Cachd1	380.571	594.493	310.56	3.50771	233.082	225.962	47.8834	156.743	204.841	233.495	260.292
g_14688_Rfx3	Rfx3	578.623	282.628	239.064	540.188	81.3078	440.94	244.153	384.344	187.303	328.745	296.876
g_58045_Pogz	Pogz	291.253	411.759	2.23424	180.647	238.503	3.13837	335.71	122.389	150.123	128.323	181.658
g_72864_Fdxacb1	Fdxacb1	541.731	46.2925	339.605	77.1697	410.604	4.70755	258.886	242.63	336.023	500.724	418.822
g_70543_Dnah2	Dnah2	201.936	231.462	2.23424	412.156	238.503	304.421	119.445	485.261	268.678	273.182	240.108
g_43720_Sphkap	Sphkap	533.964	0	319.497	678.743	112.476	608.843	73.6667	186.804	314.978	256.646	239.267
g_49696_Bmp3	Bmp3	392.221	0	134.054	31.5694	193.783	3.13837	187.85	184.657	206.945	183.885	206.467
g_68044_Adck5	Adck5	926.185	643.222	321.731	91.2006	302.194	299.714	363.072	195.393	321.291	304.271	357.428
g_35380_Ube2q1	Ube2q1	244.653	129.132	225.658	36.831	332.007	960.34	289.931	229.747	313.575	277.812	259.451
g_60030_Sorbs2	Sorbs2	751.433	504.344	361.947	35.0771	196.494	108.274	423.584	171.774	358.471	220.927	282.158
g_21078_Mrpl15	Mrpl15	1034.92	806.463	281.514	242.032	330.652	302.852	113.131	83.7397	167.661	248.708	156.007
g_11861_Ctnnd2	Ctnnd2	842.693	63.3476	344.073	385.849	115.186	349.928	166.803	435.876	247.633	420.687	164.838
g_39822_Slc35b2	Slc35b2	1199.96	2044.18	866.886	522.649	58.2706	4.70755	191.007	15.0302	331.113	276.489	227.913
g_39484_Ms4a13	Ms4a13	1069.87	197.352	279.28	22.8001	357.754	108.274	445.684	478.819	434.936	486.833	360.372
g_12140_Olfr18	Olfr18	904.827	2.43645	384.29	124.524	256.119	685.733	527.77	294.162	356.367	340.651	309.911
g_08394_Cyr61	Cyr61	438.822	82.8391	223.424	108.739	104.345	119.258	855.06	300.604	326.904	498.078	345.234
g_75868_Gm6710	Gm6710	434.938	0	2.23424	0	24.3923	43.9371	353.6	161.038	65.2404	91.2812	245.154
g_15646_Sftpc	Sftpc	1151.42	194.916	560.795	385.849	350.978	831.667	358.336	708.566	396.353	316.177	333.039
g_69830_Zbtb39	Zbtb39	100.968	233.899	232.361	577.019	222.241	492.723	168.907	444.464	269.38	352.557	357.008
g_60837_Nxt2	Nxt2	306.787	0	20.1082	68.4004	121.962	80.0283	178.379	167.479	164.855	298.979	120.685
g_01529_Bdkrb2	Bdkrb2	912.593	2.43645	107.244	61.385	210.045	502.139	21.0476	339.253	217.468	171.979	142.971
g_50668_Cspg4	Cspg4	535.906	306.992	151.928	463.018	266.96	6.27673	166.803	489.555	129.779	225.557	173.668
g_19225_Zfp61	Zfp61	157.277	4.87289	263.641	405.141	546.117	260.484	227.315	32.2076	385.129	369.093	347.336
g_45078_Dnajb1	Dnajb1	1761.11	229.026	487.065	789.236	420.09	448.786	857.691	845.985	410.383	377.692	453.724
g_68487_Ttll13	Ttll13	737.842	2.43645	277.046	61.385	82.6629	105.135	144.703	0	203.438	158.088	180.817
g_13822_Cyth1	Cyth1	466.005	143.75	301.623	135.047	617.939	1.56918	447.262	182.51	359.173	350.573	320.845
g_48222_Sharpin	Sharpin	768.909	711.442	274.812	431.449	151.774	64.3365	237.312	244.778	319.187	264.583	226.231
g_12859_Cfp	Cfp	574.74	4.87289	500.47	235.017	25.7475	244.793	215.212	315.634	310.769	299.64	285.943
g_42256_Rnf139	Rnf139	332.029	2.43645	484.83	115.755	233.082	257.346	146.281	549.676	341.635	304.271	269.964
g_07952_Agfg1	Agfg1	811.626	4.87289	0	161.355	254.764	285.591	100.502	240.483	189.408	183.224	192.591
g_53068_Kcnk12	Kcnk12	392.221	287.501	583.137	413.91	585.416	221.255	342.55	358.578	360.576	327.422	288.045
g_64944_Olfr731	Olfr731	384.454	289.937	185.442	38.5849	269.671	734.378	115.762	785.865	300.246	343.958	213.616
g_01704_Bpgm	Bpgm	598.04	991.633	239.064	89.4467	211.4	263.623	268.357	208.276	242.722	273.182	390.648
g_24774_Vps29	Vps29	341.737	2.43645	0	21.0463	280.512	78.4591	215.212	2.14717	201.333	183.885	277.953
g_60007_Tpte	Tpte	840.751	4.87289	62.5588	14.0309	86.7283	65.9057	196.795	113.8	214.662	271.198	196.375
g_56424_AI661453	AI661453	114.56	0	24.5767	70.1543	181.587	39.2296	227.841	375.755	212.557	281.781	221.185
g_07077_Gstt2	Gstt2	394.163	840.574	431.209	1334.69	310.325	891.296	290.457	298.457	331.814	423.994	388.546
g_21491_Olfr156	Olfr156	811.626	2.43645	359.713	187.663	271.026	520.969	152.595	128.83	230.797	278.474	343.972
g_28835_Sike1	Sike1	320.379	592.056	453.551	208.709	130.092	26.6761	519.351	360.725	222.379	271.198	341.449
g_56520_Gjd4	Gjd4	648.524	662.713	127.352	526.157	195.139	89.4434	300.981	19.3245	206.244	191.161	229.595
g_47138_Mob2	Mob2	266.011	14.6187	382.055	513.88	783.265	164.764	86.8215	433.729	346.546	377.692	294.773
g_24619_Tmem59	Tmem59	598.04	4.87289	395.461	664.712	153.13	119.258	138.914	171.774	330.411	328.083	233.8
g_68463_Zfp446	Zfp446	963.077	297.246	328.434	57.8773	417.38	0	183.114	459.495	367.591	310.885	264.917
g_38124_Aifm3	Aifm3	450.472	90.1485	136.289	0	69.1116	0	184.167	188.951	249.036	211.666	148.438
g_18844_Wfs1	Wfs1	467.947	399.577	348.542	0	188.363	0	117.867	79.4453	251.842	169.995	198.057
g_47851_Ccdc117	Ccdc117	514.547	7.30934	147.46	273.602	570.509	406.418	398.327	223.306	285.514	323.453	305.286
g_16653_Tmie	Tmie	104.851	930.722	326.199	124.524	246.634	218.116	232.05	173.921	350.755	408.119	399.479
g_25404_Dkk2	Dkk2	110.676	224.153	1617.59	654.189	554.248	379.742	587.229	212.57	361.277	359.833	330.937
g_43801_Elp4	Elp4	508.722	168.115	500.47	264.832	0	0	13.1548	66.5623	134.69	111.786	170.725
g_58521_Adgrb2	Adgrb2	510.664	248.517	167.568	38.5849	256.119	119.258	94.7144	360.725	196.423	169.333	164.838
g_13372_Sept4	2004-09-01	611.632	333.793	107.244	194.678	640.976	717.117	362.019	736.48	408.98	381	360.372
g_52658_Ulk4	Ulk4	172.81	521.399	145.226	231.509	127.382	1.56918	94.7144	212.57	254.648	174.625	164.417
g_74752_Tex24	Tex24	772.792	548.2	328.434	508.619	481.071	189.871	298.877	448.759	432.831	409.442	314.537
g_39506_1700074P13Rik	1700074P13Rik	27.1836	0	113.946	22.8001	159.905	106.704	34.2024	85.8868	176.079	176.609	118.582
g_32843_Steap3	Steap3	598.04	4.87289	254.704	720.835	168.036	381.311	378.858	201.834	263.066	314.854	337.665
g_51647_Il17rd	Il17rd	726.191	4.87289	290.451	0	89.4385	114.55	282.038	401.521	261.663	193.146	236.323
g_49942_H2-M10.3	H2-M10.3	427.171	4.87289	335.136	8.76929	269.671	429.956	370.439	581.883	296.037	354.541	222.447
g_77477_G630090E17Rik	G630090E17Rik	1502.87	4.87289	614.416	119.262	281.867	379.742	190.481	476.672	404.07	281.12	331.357
g_00604_Alb	Alb	702.891	9.74578	321.731	764.682	113.831	172.61	605.12	395.079	275.693	372.401	261.974
g_54830_Trim58	Trim58	588.332	1661.66	283.749	427.941	0	23.5377	169.434	34.3547	244.125	191.823	198.478
g_03216_Col5a2	Col5a2	1407.72	382.522	556.326	178.893	349.623	495.862	265.726	208.276	456.683	511.968	387.705
g_63561_Spag4	Spag4	978.611	901.485	350.776	49.108	525.79	309.129	510.405	2.14717	412.488	527.843	387.284
g_30200_Spats2l	Spats2l	535.906	302.119	359.713	471.788	330.652	285.591	207.319	562.559	352.859	358.51	340.608
g_11273_Myo5b	Myo5b	464.063	7.30934	650.164	259.571	92.1488	0	196.795	19.3245	171.87	212.989	208.149
g_77382_Olfr157	Olfr157	1005.79	701.696	149.694	115.755	93.5039	111.412	234.155	62.268	274.29	277.151	208.149
g_72429_Stpg2	Stpg2	403.871	501.908	180.974	266.586	220.886	271.469	154.174	227.6	220.274	264.583	242.21
g_50780_Elmo1	Elmo1	489.305	202.225	301.623	63.1389	211.4	166.333	443.053	345.695	331.814	312.208	299.819
g_59102_Urad	Urad	794.15	158.369	607.714	0	710.088	332.667	530.927	94.4755	354.964	434.578	323.368
g_26033_Klrc3	Klrc3	469.889	4.87289	102.775	61.385	196.494	94.151	176.8	135.272	249.036	236.14	150.12
g_33093_Tmed10	Tmed10	1409.67	107.204	67.0272	484.065	180.232	310.698	199.953	446.612	188.005	164.703	296.876
g_14065_Ptpn11	Ptpn11	12250.1	9935.82	551.858	776.959	170.746	9.4151	13.1548	176.068	218.17	263.26	298.978
g_11106_Mup1	Mup1	555.323	85.2756	0	0	73.177	1.56918	5.7881	81.5925	185.9	104.51	248.097
g_63906_Sdsl	Sdsl	528.139	0	279.28	5.26157	619.294	100.428	195.217	176.068	161.347	270.536	158.95
g_27083_Krt81	Krt81	858.226	233.899	245.767	666.466	329.296	701.425	657.213	191.098	399.861	277.812	389.387
g_40755_Sohlh2	Sohlh2	625.224	611.548	277.046	342.002	447.193	539.799	269.936	130.977	337.426	282.442	274.169
g_17915_Tnr	Tnr	761.142	95.0214	815.498	661.204	321.166	0	198.9	420.846	445.459	379.015	385.182
g_29903_Tex40	Tex40	763.083	0	254.704	15.7847	144.999	0	214.16	27.9132	301.649	198.437	202.683
g_13574_Ppp2cb	Ppp2cb	489.305	2.43645	82.6669	28.0617	524.435	147.503	171.538	292.015	295.336	273.844	301.922
g_00824_Ap2m1	Ap2m1	514.547	104.767	379.821	0	288.643	597.859	178.905	319.928	319.888	206.375	283.84
g_06069_Gabrr1	Gabrr1	332.029	2.43645	241.298	180.647	134.158	351.497	274.672	592.619	309.366	347.265	354.485
g_56603_Apbb3	Apbb3	844.634	745.552	292.686	338.494	344.203	23.5377	395.169	255.513	409.682	369.093	430.596
g_17356_Sry	Sry	928.127	9.74578	688.146	338.494	321.166	389.157	627.746	762.246	479.833	601.265	353.644
g_43755_Ehmt1	Ehmt1	588.332	2.43645	33.5136	298.156	62.3359	329.528	111.026	53.6793	137.496	115.094	231.698
g_03325_Cp	Cp	281.545	550.637	659.101	1.75386	207.335	514.692	443.579	115.947	255.35	194.469	235.903
g_60005_Tpte	Tpte	145.627	180.297	422.272	92.9544	100.28	0	603.015	115.947	246.931	307.578	216.139
g_61050_Rtn4rl1	Rtn4rl1	840.751	2.43645	641.227	5.26157	247.989	337.374	546.186	253.366	237.11	343.297	288.466
g_51295_Syt12	Syt12	1502.87	4.87289	330.668	298.156	444.482	447.217	427.267	360.725	375.308	345.281	460.872
g_32508_Urm1	Urm1	199.994	0	397.695	3.50771	55.5603	0	66.8263	242.63	263.066	310.224	221.185
g_45711_Pcdhga5	Pcdhga5	732.016	0	261.406	235.017	182.942	183.594	229.945	309.193	235.006	242.755	267.441
g_58238_Arhgef39	Arhgef39	357.271	404.45	453.551	3.50771	304.904	142.796	272.041	126.683	307.261	319.484	269.964
g_17297_Tcof1	Tcof1	895.118	311.865	232.361	122.77	550.182	64.3365	274.672	268.396	256.051	318.823	261.133
g_58134_Ahcyl1	Ahcyl1	359.212	1342.48	270.343	429.695	519.014	745.362	107.869	934.019	517.714	427.302	520.584
g_37962_Ush1c	Ush1c	939.777	258.263	536.218	220.986	48.7847	310.698	386.224	380.049	414.592	552.979	453.724
g_65789_Olfr716	Olfr716	844.634	886.866	154.163	240.278	707.377	307.56	325.186	244.778	400.562	458.39	344.393
g_42678_Pbp2	Pbp2	561.148	7.30934	455.785	254.309	284.577	648.073	234.155	113.8	233.603	291.703	209.411
g_21437_Tpk1	Tpk1	580.565	2.43645	230.127	503.357	216.821	387.588	316.767	141.713	305.858	236.14	341.449
g_41791_Nme5	Nme5	1611.6	31.6738	323.965	43.8464	252.054	122.396	154.174	60.1208	243.424	239.448	287.625
g_42425_Gpsm2	Gpsm2	541.731	4.87289	308.325	1.75386	405.184	621.396	255.203	420.846	307.963	293.687	278.794
g_05120_Ereg	Ereg	840.751	51.1654	78.1985	28.0617	410.604	164.764	77.8763	551.823	279.902	377.031	307.388
g_76146_Dcpp2	Dcpp2	266.011	9.74578	1041.16	242.032	527.145	411.126	216.265	483.113	267.275	386.953	286.784
g_41911_Kdm5b	Kdm5b	654.349	516.526	337.37	485.818	226.307	0	123.655	360.725	216.065	99.8801	168.622
g_48944_Prkab2	Prkab2	561.148	2.43645	500.47	1.75386	234.437	232.239	340.972	0	206.945	197.776	228.754
g_16669_Srebf2	Srebf2	427.171	730.934	227.893	0	98.9244	660.626	86.2953	0	169.765	134.937	258.61
g_26342_Pole3	Pole3	85.4343	4.87289	118.415	8.76929	249.344	95.7202	408.324	2.14717	183.796	128.984	152.643
g_43431_Atg16l1	Atg16l1	363.096	4.87289	348.542	505.111	317.1	293.437	227.315	79.4453	418.801	560.255	350.28
g_26120_Trem1	Trem1	192.227	962.396	29.0451	163.109	127.382	178.887	59.9858	2.14717	132.585	163.38	149.279
g_00995_Aqp8	Aqp8	485.422	219.28	607.714	582.281	376.726	73.7516	238.365	354.283	357.068	401.505	402.422
g_30715_Nudcd1	Nudcd1	518.431	19.4916	290.451	84.1852	268.316	864.62	171.538	255.513	352.859	199.76	206.888
g_60512_Rab8b	Rab8b	1013.56	409.323	547.389	238.525	768.358	119.258	87.8739	240.483	292.53	254	237.585
g_75607_Krtap20-2	Krtap20-2	269.895	2.43645	205.55	0	168.036	0	370.965	307.045	327.605	207.698	383.079
g_55256_Trib2	Trib2	572.798	813.773	525.047	426.187	97.5693	70.6132	318.346	446.612	284.813	277.151	282.999
g_52177_Stxbp5l	Stxbp5l	559.206	618.857	274.812	12.277	16.2616	169.472	63.6691	152.449	280.604	273.844	232.539
g_42226_Saxo1	Saxo1	695.124	2.43645	183.208	229.755	158.55	269.899	195.217	15.0302	326.904	258.63	211.934
g_12003_Ntsr1	Ntsr1	401.929	467.798	480.362	480.557	764.293	411.126	694.572	629.121	474.221	472.281	421.345
g_36287_Ttll7	Ttll7	361.154	372.776	20.1082	161.355	192.428	125.535	88.4001	674.212	284.813	349.911	190.068
g_19625_Sh2b2	Sh2b2	592.215	947.777	730.597	622.619	361.819	591.582	581.967	438.023	484.743	468.312	427.232
g_10922_Msc	Msc	407.755	134.004	723.894	577.019	294.063	208.701	442.527	165.332	387.233	365.125	423.027
g_42031_Fam65a	Fam65a	1100.94	2.43645	614.416	747.143	531.211	607.274	370.439	433.729	330.411	389.599	318.742
g_53513_Sh3bgrl2	Sh3bgrl2	1120.35	0	480.362	49.108	127.382	169.472	329.396	251.219	329.008	295.01	248.518
g_19352_Zp1	Zp1	295.137	808.9	630.056	38.5849	440.417	32.9528	135.231	339.253	284.111	375.708	338.085
g_69710_Zcchc7	Zcchc7	217.469	182.733	207.784	3.50771	77.2424	287.16	235.734	150.302	205.542	205.713	192.17
g_49512_Lmo3	Lmo3	499.014	326.484	549.623	106.985	172.101	280.884	228.893	337.106	213.259	363.14	283.84
g_00795_Ap1g2	Ap1g2	460.18	2.43645	504.939	206.955	368.595	263.623	398.327	81.5925	397.756	398.198	287.204
g_33986_Gsdmd	Gsdmd	324.262	460.488	312.794	180.647	28.4577	1.56918	365.177	70.8566	249.737	143.536	286.784
g_10594_Meox2	Meox2	1314.52	445.87	335.136	405.141	659.948	224.393	172.064	206.128	273.589	293.687	236.744
g_70039_Cenpt	Cenpt	675.707	56.0382	560.795	773.451	143.644	481.739	199.426	143.86	181.691	185.208	282.158
g_40657_Gcc1	Gcc1	1099	0	612.182	815.544	951.301	332.667	586.703	405.815	395.651	360.494	339.347
g_40840_4933427D14Rik	4933427D14Rik	1460.15	0	183.208	378.833	1.35513	42.3679	74.1929	150.302	256.051	285.75	188.386
g_59333_Dera	Dera	650.466	34.1102	212.253	736.62	685.695	315.406	524.086	534.646	397.756	570.177	441.109
g_61176_Rpl10l	Rpl10l	289.312	2.43645	399.929	999.699	548.827	257.346	721.934	684.948	474.221	423.994	341.029
g_46660_Cul4a	Cul4a	718.425	504.344	154.163	696.281	71.8218	550.783	439.37	180.362	305.157	251.354	282.158
g_36125_Dclk2	Dclk2	417.463	2.43645	426.74	5.26157	500.043	808.129	285.722	126.683	323.396	188.515	320.424
g_04882_Mark2	Mark2	1025.21	46.2925	442.38	135.047	17.6167	0	30.5191	191.098	194.318	259.953	232.118
g_71416_Grxcr2	Grxcr2	563.09	643.222	596.542	240.278	163.971	1.56918	268.357	453.053	402.667	453.099	379.295
g_12413_Oxt	Oxt	899.002	640.785	69.2615	0	56.9154	0	52.0929	191.098	192.214	189.177	165.679
g_42047_Rilpl1	Rilpl1	829.101	2.43645	652.399	201.694	395.698	194.579	108.395	186.804	224.483	158.75	209.831
g_45920_Pcdhb14	Pcdhb14	1079.58	2.43645	138.523	201.694	207.335	869.327	464.627	356.43	330.411	392.906	357.428
g_73541_Mrgprx1	Mrgprx1	539.789	355.721	408.866	135.047	74.5321	384.45	131.022	399.374	259.559	245.401	153.063
g_55509_Ofcc1	Ofcc1	163.102	448.306	281.514	229.755	247.989	401.711	148.912	257.661	284.111	232.172	191.75
g_11382_Ncam1	Ncam1	419.405	175.424	42.4506	236.771	154.485	174.179	311.505	371.461	289.022	273.182	260.292
g_19858_Ccl19	Ccl19	1390.25	0	37.9821	61.385	195.139	302.852	52.0929	0	218.17	152.135	236.744
g_47411_Oaf	Oaf	716.483	2.43645	93.8381	410.403	308.969	506.846	153.122	276.985	162.75	139.568	177.032
g_62013_Gpr1	Gpr1	784.442	4.87289	323.965	494.588	556.958	505.277	512.51	139.566	365.487	262.599	331.357
g_75445_Fam150a	Fam150a	796.092	721.188	927.21	84.1852	272.381	597.859	261.517	167.479	225.185	234.818	189.647
g_40321_P2ry13	P2ry13	900.943	1629.98	493.767	555.973	249.344	376.604	484.096	418.698	319.888	298.979	320.004
g_68713_Rab5a	Rab5a	702.891	277.755	174.271	52.6157	447.193	36.0912	82.612	94.4755	256.051	275.166	314.116
g_53677_Tmem71	Tmem71	899.002	68.2205	272.577	217.478	139.578	444.079	72.0882	62.268	141.705	171.318	125.731
g_41581_Sirt4	Sirt4	333.97	545.764	243.532	187.663	436.352	323.252	133.126	124.536	171.168	172.64	222.867
g_60074_Gatad2a	Gatad2a	1040.74	1469.18	574.2	306.925	617.939	509.984	585.651	429.434	386.532	524.536	415.458
g_22145_Chek2	Chek2	1215.5	1237.71	31.2794	66.6466	215.466	464.478	333.605	562.559	357.068	278.474	305.286
g_20261_Nr5a2	Nr5a2	541.731	404.45	223.424	434.957	336.072	834.805	134.179	356.43	343.038	350.573	378.033
g_21477_Hspb7	Hspb7	1421.32	180.297	674.741	192.924	390.277	503.708	667.21	620.532	549.984	453.76	319.162
g_73008_Kctd16	Kctd16	271.836	2.43645	51.3876	1.75386	242.568	243.223	151.543	223.306	233.603	170.656	147.176
g_36111_Tspan2	Tspan2	436.88	287.501	531.749	56.1234	575.93	329.528	0.526191	49.3849	243.424	312.87	243.051
g_59709_Luzp2	Luzp2	945.602	306.992	449.083	406.895	432.286	590.013	447.262	62.268	355.665	416.718	306.968
g_26418_Med12	Med12	4005.7	370.34	1832.08	273.602	1.35513	0	99.4501	0	214.662	118.401	125.31
g_24640_Arid3b	Arid3b	747.55	1583.69	549.623	5.26157	604.388	644.934	425.689	356.43	493.161	490.802	325.47
g_45290_Tex13	Tex13	283.486	462.925	44.6848	1445.18	123.317	163.195	350.443	315.634	312.172	285.088	290.989
g_74895_Gm16432	Gm16432	293.195	0	109.478	82.4313	261.54	139.657	27.8881	294.162	207.647	98.5572	153.063
g_29267_0610009O20Rik	0610009O20Rik	632.99	0	160.865	0	239.858	54.9214	2.63096	92.3284	100.316	101.864	119.003
g_12253_Olfr60	Olfr60	337.854	402.013	301.623	140.309	420.09	511.554	407.272	2.14717	253.946	333.375	225.39
g_32726_Rab13	Rab13	198.052	1315.68	312.794	278.863	424.155	764.192	209.424	191.098	365.487	246.724	239.687
g_59878_Tnrc6a	Tnrc6a	889.293	543.327	1172.98	257.817	249.344	288.73	530.927	566.853	350.053	323.453	321.686
g_38358_Palld	Palld	390.279	4.87289	527.281	0	325.231	434.664	402.01	193.245	294.634	433.916	396.115
g_44561_9130019O22Rik	9130019O22Rik	508.722	4.87289	241.298	327.971	448.548	530.384	603.541	710.714	486.146	509.322	547.917
g_50896_Elovl6	Elovl6	900.943	370.34	444.614	908.498	308.969	276.176	431.477	356.43	429.324	391.583	470.964
g_20286_Plod2	Plod2	304.845	855.192	169.802	757.666	229.017	34.522	237.838	176.068	231.498	268.552	257.348
g_45804_Arid1a	Arid1a	436.88	9.74578	0	969.883	392.987	348.359	527.77	130.977	106.629	99.8801	177.032
g_10026_Ltb	Ltb	271.836	945.341	665.804	904.99	479.716	0	132.074	794.453	381.621	288.396	312.014
g_63152_Ces1a	Ces1a	607.748	2.43645	0	0	0	0	35.781	148.155	90.4947	97.2343	75.2702
g_40212_Zfp946	Zfp946	799.976	285.064	250.235	1290.84	65.0462	353.066	43.1477	264.102	256.051	343.297	201.001
g_36104_6330409D20Rik	6330409D20Rik	844.634	1159.75	91.6039	219.232	182.942	864.62	195.217	369.313	192.915	169.995	189.227
g_17060_Taf1b	Taf1b	693.183	579.874	493.767	249.048	449.903	461.34	171.538	100.917	332.516	190.5	386.023
g_02314_Ccr6	Ccr6	704.833	0	346.307	168.37	39.2987	255.777	211.529	105.211	279.201	269.213	192.17
g_36653_Lrrfip2	Lrrfip2	163.102	80.4027	136.289	85.939	150.419	632.381	201.005	118.094	239.916	230.849	213.196
g_47678_Cdh22	Cdh22	429.113	360.594	183.208	0	242.568	177.318	265.726	412.257	329.008	266.567	259.451
g_76124_Wfdc10	Wfdc10	532.023	604.238	160.865	99.9699	28.4577	401.711	41.5691	47.2378	134.69	153.458	172.827
g_21860_Ebi3	Ebi3	281.545	7.30934	353.01	103.478	615.229	1.56918	216.791	388.638	264.469	328.745	281.738
g_74920_Arhgap40	Arhgap40	634.932	0	390.992	114.001	150.419	193.009	215.738	212.57	219.573	153.458	171.986
g_36914_Clmp	Clmp	745.608	153.496	122.883	54.3696	108.41	149.072	201.005	34.3547	202.736	97.8957	140.448
g_45749_Ear10	Ear10	961.136	294.81	69.2615	226.248	94.859	227.532	101.555	0	115.749	186.531	166.94
g_23048_Fut8	Fut8	518.431	823.519	413.335	545.45	173.457	357.774	204.688	212.57	254.648	306.916	154.325
g_48146_Tigd5	Tigd5	545.614	4.87289	116.181	370.064	62.3359	47.0755	132.6	332.812	434.234	324.114	365.838
g_54358_Slc35e3	Slc35e3	137.86	4.87289	118.415	59.6311	233.082	139.657	263.622	66.5623	255.35	225.557	411.253
g_01784_Bub3	Bub3	328.145	7.30934	368.65	448.987	191.073	161.626	511.984	0	151.526	55.5625	226.652
g_55049_Samd14	Samd14	850.459	869.811	111.712	5.26157	130.092	277.745	364.65	504.585	232.901	189.177	276.692
g_20554_Eif2s3y	Eif2s3y	885.41	718.751	384.29	3.50771	150.419	156.918	356.758	307.045	307.963	255.984	248.518
g_70434_Enpp6	Enpp6	194.169	324.047	283.749	357.787	302.194	119.258	478.308	1101.5	292.53	365.786	274.589
g_32279_Dcakd	Dcakd	429.113	475.107	93.8381	147.324	104.345	0	260.465	264.102	216.766	181.901	328.834
g_32076_Srsf6	Srsf6	293.195	1006.25	265.875	720.835	298.128	232.239	242.048	584.031	371.8	390.26	326.732
g_19372_Zyx	Zyx	743.667	168.115	312.794	105.231	239.858	86.3051	123.655	468.083	206.945	250.692	269.964
g_06511_Galk1	Galk1	885.41	1547.14	283.749	827.821	382.146	1.56918	169.96	276.985	267.977	230.187	407.048
g_61485_Tmem74	Tmem74	590.273	0	312.794	280.617	489.202	133.381	421.479	347.842	249.036	281.781	272.066
g_11676_Nkx2-5	Nkx2-5	1673.74	204.661	428.974	308.679	355.044	444.079	466.205	171.774	364.785	391.583	274.589
g_70473_Cdv3	Cdv3	396.104	0	142.991	152.586	37.9436	0	188.903	10.7359	128.376	212.328	140.448
g_70812_Unc80	Unc80	207.761	862.502	192.145	1.75386	349.623	381.311	246.784	98.7699	391.442	384.968	378.033
g_09875_Lipg	Lipg	691.241	148.623	37.9821	0	5.42052	0	44.2	150.302	139.6	83.3437	195.534
g_13290_Lcp1	Lcp1	120.385	916.103	377.587	368.31	197.849	123.965	314.136	347.842	367.591	420.026	300.24
g_66162_Olfr1447	Olfr1447	411.638	0	0	7.01543	517.659	320.113	64.1953	416.551	267.275	219.604	216.56
g_52581_Triqk	Triqk	324.262	9.74578	444.614	691.02	462.099	318.544	501.46	384.344	302.351	263.26	237.585
g_62833_Chrm2	Chrm2	423.288	9.74578	522.813	505.111	226.307	841.082	904.522	777.276	407.577	370.416	351.962
g_35527_Dazap1	Dazap1	201.936	51.1654	109.478	0	85.3731	0	119.972	77.2982	153.631	148.167	162.315
g_51423_Vmn1r225	Vmn1r225	328.145	411.759	64.793	0	10.841	263.623	194.165	79.4453	199.229	132.953	215.719
g_72569_Vgf	Vgf	192.227	1361.97	111.712	33.3233	48.7847	282.453	19.9953	34.3547	191.512	195.13	131.618
g_72756_Urb2	Urb2	316.495	2.43645	22.3424	0	231.727	191.44	5.26191	25.7661	131.182	82.6822	174.509
g_57826_Ncoa5	Ncoa5	999.969	131.568	446.848	180.647	302.194	1125.1	314.662	249.072	357.77	388.937	275.851
g_02791_Ch25h	Ch25h	1034.92	7.30934	330.668	3.50771	479.716	142.796	288.353	197.54	303.052	374.385	249.779
g_76733_9930111J21Rik1	9930111J21Rik1	957.252	146.187	328.434	422.68	546.117	309.129	265.726	551.823	378.815	345.942	336.403
g_30660_Txndc8	Txndc8	1842.66	504.344	759.642	822.559	1559.75	445.648	654.055	820.219	673.449	655.505	611.413
g_38048_Pex13	Pex13	541.731	7.30934	89.3697	122.77	147.709	276.176	283.617	68.7095	190.109	220.265	165.679
g_14332_Rab7	Rab7	685.416	2.43645	198.847	333.233	478.361	447.217	312.031	246.925	216.065	156.104	352.803
g_30377_Agtpbp1	Agtpbp1	957.252	2.43645	533.984	71.9081	90.7937	188.302	133.653	307.045	258.156	305.593	195.534
g_63734_Defb19	Defb19	726.191	272.882	404.398	401.633	597.612	177.318	731.406	251.219	422.309	378.354	403.684
g_61555_Slc2a13	Slc2a13	1031.04	489.726	207.784	378.833	669.434	503.708	458.839	201.834	324.799	254	296.455
g_68961_Gm13088	Gm13088	535.906	82.8391	339.605	0	215.466	100.428	309.4	287.721	353.561	261.937	255.666
g_07199_H13	H13	285.428	0	58.0903	124.524	43.3641	0	0	107.359	71.554	72.7604	58.0295
g_23545_Ncapg	Ncapg	499.014	255.827	111.712	1.75386	266.96	356.205	377.805	274.838	264.469	161.396	206.467
g_70771_Mcc	Mcc	951.427	263.136	529.515	408.649	495.977	571.183	663.527	422.993	423.01	511.968	469.703
g_05043_Stx2	Stx2	528.139	662.713	254.704	17.5386	51.4949	652.78	194.691	191.098	327.605	545.703	233.38
g_54845_Prss38	Prss38	277.661	389.831	737.3	285.879	577.285	615.12	424.11	137.419	431.428	247.385	263.656
g_62303_Pglyrp3	Pglyrp3	586.39	777.226	98.3066	592.804	250.699	544.506	153.648	124.536	240.618	314.192	301.922
g_07965_Prmt2	Prmt2	87.376	2.43645	158.631	235.017	66.4013	0	171.012	4.29434	174.676	136.26	150.961
g_75131_Ccpg1os	Ccpg1os	489.305	0	355.244	292.894	459.389	364.05	280.986	478.819	211.856	298.979	238.426
g_33844_Pnlip	Pnlip	320.379	12.1822	0	273.602	241.213	310.698	105.764	268.396	254.648	275.828	261.133
g_71323_Slc9a9	Slc9a9	706.774	740.679	431.209	1811.73	570.509	453.494	799.81	878.193	486.146	632.354	541.609
g_32693_Kdelc2	Kdelc2	137.86	209.534	15.6397	31.5694	100.28	111.412	118.919	538.94	262.365	326.099	238.005
g_66049_Olfr820	Olfr820	145.627	862.502	145.226	526.157	582.706	166.333	404.641	414.404	401.264	400.843	299.399
g_75829_Vmn1r12	Vmn1r12	749.492	877.12	368.65	1953.8	242.568	299.714	981.346	270.544	366.188	469.635	351.121
g_60615_Scap	Scap	417.463	2.43645	62.5588	0	302.194	0	263.622	0	126.272	52.9166	349.859
g_62724_Gimap8	Gimap8	739.783	112.076	279.28	149.078	233.082	222.824	233.629	422.993	307.261	320.146	301.922
g_36604_Otud1	Otud1	737.842	4.87289	498.236	357.787	90.7937	197.717	155.226	332.812	239.215	355.203	200.58
g_35571_Fuz	Fuz	139.802	46.2925	368.65	417.418	409.249	1.56918	284.669	403.668	279.201	333.375	304.865
g_09663_Lamp2	Lamp2	1124.24	214.407	453.551	692.774	239.858	767.33	339.919	442.317	505.788	287.073	302.342
g_67598_Olfr974	Olfr974	586.39	345.975	2.23424	80.6774	195.139	927.387	543.029	302.751	212.557	257.307	206.467
g_76887_Bin2	Bin2	196.111	0	462.488	363.048	85.3731	76.89	210.476	358.578	196.423	285.088	125.731
g_78163_Gm14124	Gm14124	811.626	0	248.001	71.9081	139.578	186.733	66.8263	143.86	337.426	447.807	232.118
g_31867_Galntl5	Galntl5	683.474	2.43645	29.0451	0	149.064	103.566	104.712	261.955	166.258	238.786	190.909
g_65910_Olfr1141	Olfr1141	456.297	2.43645	0	399.879	185.653	1.56918	71.0358	36.5019	183.796	182.562	106.387
g_25775_Plin4	Plin4	650.466	185.17	323.965	0	75.8872	219.686	265.726	317.781	268.678	269.875	185.442
g_37458_Fam217a	Fam217a	128.151	908.794	33.5136	42.0926	150.419	72.1824	212.581	81.5925	125.57	239.448	184.601
g_47222_AW146154	AW146154	293.195	70.6569	321.731	50.8619	36.5885	227.532	176.274	163.185	150.825	179.255	124.89
g_16482_Serpini1	Serpini1	691.241	7.30934	616.651	26.3079	314.39	397.003	321.503	375.755	353.561	319.484	319.583
g_52924_Nlrp4b	Nlrp4b	801.917	0	176.505	417.418	159.905	54.9214	374.122	476.672	254.648	283.104	282.999
g_45694_Pcdhgc5	Pcdhgc5	1079.58	260.7	158.631	110.493	128.737	160.057	198.374	55.8264	251.14	217.62	274.589
g_60370_Cypt4	Cypt4	805.801	102.331	583.137	17.5386	467.52	525.676	377.279	244.778	247.633	388.276	355.326
g_76483_Cyp2j8	Cyp2j8	122.326	289.937	69.2615	464.772	155.84	134.95	535.662	208.276	164.153	184.547	231.698
g_22332_Fubp1	Fubp1	908.71	808.9	545.155	191.17	153.13	1.56918	334.131	532.498	394.248	358.51	376.351
g_36312_4921504E06Rik	4921504E06Rik	794.15	0	33.5136	1.75386	59.6257	0	322.029	326.37	137.496	198.437	150.54
g_13703_Prl4a1	Prl4a1	71.8425	682.205	601.011	577.019	229.017	169.472	431.477	380.049	262.365	342.635	280.897
g_57762_Ccm2l	Ccm2l	458.238	497.035	35.7479	224.494	303.549	191.44	86.8215	103.064	241.319	183.224	171.566
g_02297_Ccni	Ccni	883.468	2.43645	127.352	375.325	447.193	533.522	360.441	377.902	336.023	174.625	299.819
g_49621_Cbr3	Cbr3	366.979	655.404	71.4957	634.896	143.644	393.865	317.819	427.287	264.469	275.166	291.83
g_41723_Hspb9	Hspb9	965.019	0	370.884	470.034	677.565	660.626	253.624	330.664	361.277	329.406	325.891
g_08972_Junb	Junb	697.066	1822.46	542.921	319.202	338.782	214.978	403.062	349.989	345.844	343.297	444.893
g_24165_Plac1	Plac1	139.802	0	183.208	0	143.644	199.286	71.562	53.6793	135.391	148.828	105.126
g_21580_Zfp292	Zfp292	605.807	0	2.23424	349.018	192.428	1.56918	94.7144	369.313	245.528	232.833	174.93
g_10191_Mxd4	Mxd4	450.472	289.937	659.101	387.602	623.359	349.928	420.427	324.223	415.995	408.119	470.544
g_00508_Agxt	Agxt	233.003	0	149.694	0	20.3269	0	12.6286	2.14717	200.632	173.302	134.982
g_33650_Aspscr1	Aspscr1	1324.23	365.467	82.6669	250.802	1008.22	285.591	530.401	251.219	295.336	271.859	313.696
g_75758_Tmem236	Tmem236	283.486	153.496	102.775	263.079	306.259	169.472	269.936	199.687	243.424	208.359	297.717
g_18027_Traf3	Traf3	281.545	2.43645	513.876	629.635	627.425	425.249	574.601	517.468	557.7	498.739	540.348
g_26462_Dact1	Dact1	479.597	4.87289	15.6397	3.50771	283.222	100.428	728.248	221.159	276.395	296.333	243.892
g_01115_Art5	Art5	631.049	155.933	107.244	387.602	653.172	488.016	240.996	326.37	294.634	410.765	319.583
g_43211_Rhbdd1	Rhbdd1	710.658	445.87	321.731	236.771	353.689	316.975	299.929	495.997	389.338	285.088	358.69
g_35827_Atad2	Atad2	1062.1	4.87289	100.541	633.142	821.208	407.988	311.505	214.717	354.964	306.916	374.669
g_44894_Maged2	Maged2	864.051	467.798	35.7479	42.0926	134.158	811.268	95.2406	358.578	238.513	276.489	151.381
g_55108_Nags	Nags	563.09	2.43645	882.525	554.219	166.681	233.808	246.257	167.479	284.813	289.057	276.271
g_06396_Gh	Gh	1580.53	38.9831	214.487	464.772	416.025	284.022	371.491	360.725	378.815	294.349	301.081
g_39348_Slc25a31	Slc25a31	988.319	4.87289	131.82	133.293	172.101	299.714	464.627	111.653	253.946	239.448	207.729
g_60651_Acaa1b	Acaa1b	1031.04	2.43645	185.442	312.187	261.54	619.827	501.986	313.487	343.74	373.724	276.271
g_73867_Cpsf6	Cpsf6	765.025	545.764	706.02	445.48	509.529	473.893	657.213	360.725	446.862	618.463	346.916
g_01901_Cacng2	Cacng2	1483.45	95.0214	308.325	566.496	196.494	282.453	458.839	195.393	253.245	396.875	250.62
g_24062_Akr1e1	Akr1e1	170.869	2.43645	127.352	0	196.494	0	428.32	161.038	171.87	156.765	161.474
g_47507_Tmem263	Tmem263	570.856	0	212.253	75.4159	1.35513	268.33	165.75	111.653	179.586	193.807	152.643
g_74386_Rhox2g	Rhox2g	308.728	2.43645	480.362	217.478	345.558	111.412	230.998	32.2076	328.307	277.151	283.84
g_47301_Taf5l	Taf5l	864.051	360.594	969.661	657.696	340.137	837.944	273.619	689.242	473.519	498.739	317.901
g_37175_Rgl3	Rgl3	1062.1	7.30934	234.595	654.189	449.903	327.959	88.4001	77.2982	333.919	262.599	286.784
g_46032_Clec2h	Clec2h	1477.62	428.814	435.677	350.771	191.073	112.981	189.429	676.359	284.813	314.192	182.078
g_57430_Trub2	Trub2	223.294	107.204	42.4506	382.341	317.1	252.638	713.515	360.725	220.976	285.088	290.568
g_61264_Mtr	Mtr	310.67	7.30934	453.551	157.847	48.7847	141.226	345.181	176.068	243.424	333.375	223.288
g_72099_Nckap5l	Nckap5l	920.36	423.941	292.686	170.124	100.28	437.802	99.9763	304.898	343.74	341.974	202.683
g_34287_1700007K13Rik	1700007K13Rik	421.346	670.022	75.9642	0	153.13	433.094	44.7262	163.185	165.556	146.182	151.802
g_54815_Nmur2	Nmur2	396.104	104.767	379.821	161.355	411.959	6.27673	358.336	487.408	337.426	320.807	386.864
g_44099_Naa38	Naa38	809.684	592.056	167.568	228.001	31.168	343.651	155.753	195.393	246.23	238.125	250.2
g_44828_Klrb1b	Klrb1b	1188.31	631.039	580.903	264.832	561.023	337.374	622.484	521.763	620.135	475.588	336.403
g_02793_Chad	Chad	867.935	214.407	299.388	591.05	340.137	746.931	889.263	390.785	481.236	363.14	444.052
g_42543_Slc38a3	Slc38a3	590.273	75.5298	245.767	135.047	231.727	0	491.462	42.9434	277.096	369.755	259.03
g_29417_Eif4e3	Eif4e3	312.612	433.687	194.379	487.572	115.186	193.009	75.7715	283.427	167.661	255.323	232.539
g_29094_4933415F23Rik	4933415F23Rik	819.392	302.119	319.497	42.0926	238.503	426.818	16.8381	109.506	169.765	159.411	169.463
g_16877_Stx4a	Stx4a	1075.7	2.43645	569.732	0	218.176	282.453	171.538	139.566	192.915	187.854	228.334
g_69523_Xkr5	Xkr5	1038.8	277.755	415.569	310.433	337.427	875.604	730.879	732.185	520.52	434.578	423.027
g_48786_Mgat5	Mgat5	603.865	0	140.757	310.433	216.821	0	109.448	45.0906	205.542	241.432	302.342
g_32649_2310057M21Rik	2310057M21Rik	790.267	2.43645	29.0451	0	340.137	1.56918	68.931	313.487	105.226	97.2343	170.304
g_32731_Sdhaf1	Sdhaf1	710.658	916.103	509.407	238.525	303.549	120.827	484.622	360.725	274.29	164.042	320.424
g_19449_C1ql1	C1ql1	211.644	0	0	175.386	344.203	67.4749	78.4025	216.864	273.589	325.437	297.296
g_45937_Pcdhb18	Pcdhb18	438.822	4.87289	310.56	35.0771	288.643	442.51	354.653	212.57	330.411	301.625	298.978
g_19335_Ikzf4	Ikzf4	390.279	0	697.083	294.648	407.894	199.286	178.379	195.393	250.439	234.818	251.461
g_39343_Ccdc30	Ccdc30	992.203	355.721	198.847	608.588	394.343	123.965	280.986	133.125	282.708	331.39	231.277
g_38981_March1	2001-03-01	333.97	9.74578	93.8381	354.279	203.269	186.733	225.21	324.223	202.736	358.51	189.227
g_77968_Zfp955b	Zfp955b	972.786	0	46.9191	594.558	73.177	211.84	162.593	238.336	168.362	62.177	223.708
g_29291_Fuca2	Fuca2	211.644	0	301.623	512.126	196.494	343.651	391.486	416.551	375.308	339.328	355.746
g_60435_D630033O11Rik	D630033O11Rik	248.536	41.4196	198.847	3.50771	383.502	177.318	116.814	251.219	236.409	191.823	240.528
g_37367_Pdilt	Pdilt	953.369	85.2756	402.163	185.909	302.194	160.057	629.325	1007.02	380.92	457.067	298.558
g_15842_Sin3a	Sin3a	269.895	2.43645	62.5588	0	299.484	0	525.139	478.819	192.915	141.552	324.209
g_12714_Pde6d	Pde6d	176.694	4.87289	201.082	166.616	624.715	125.535	231.524	42.9434	182.393	119.724	233.38
g_18142_Tsg101	Tsg101	1514.52	112.076	444.614	80.6774	123.317	122.396	131.548	55.8264	197.826	96.5728	194.693
g_58281_Aldob	Aldob	273.778	9.74578	408.866	429.695	231.727	238.516	310.979	380.049	426.518	394.89	327.152
g_77002_H60c	H60c	227.178	2.43645	268.109	0	191.073	673.179	542.503	463.789	291.828	347.927	271.646
g_13531_Lgals3bp	Lgals3bp	159.218	0	178.739	275.356	119.251	0	81.0334	0	110.839	140.891	150.12
g_01894_Cacnb4	Cacnb4	1306.76	650.531	469.191	522.649	464.809	417.403	804.02	440.17	485.445	367.109	474.328
g_02121_Casq2	Casq2	1149.48	0	142.991	419.172	204.625	1.56918	405.693	309.193	306.56	316.838	264.076
g_58920_Chfr	Chfr	963.077	2.43645	317.262	0	161.26	125.535	272.041	315.634	249.737	278.474	219.503
g_63824_Dusp15	Dusp15	836.868	255.827	922.742	904.99	284.577	188.302	157.331	798.748	426.518	501.385	429.335
g_78275_Zfp729b	Zfp729b	763.083	4.87289	415.569	478.803	901.161	434.664	66.3001	367.166	453.877	490.802	365.838
g_70547_Vmo1	Vmo1	553.381	0	321.731	98.216	224.951	538.23	188.903	268.396	185.9	179.917	282.999
g_56621_Ticam2	Ticam2	1062.1	87.712	158.631	326.217	28.4577	0	195.217	365.019	159.944	125.677	174.509
g_20156_Map2k1	Map2k1	788.325	747.989	578.669	38.5849	502.753	826.959	281.512	249.072	392.144	245.401	397.376
g_33733_Med27	Med27	1609.66	121.822	462.488	56.1234	467.52	415.833	365.177	176.068	474.221	266.567	343.552
g_55857_Stk24	Stk24	1427.14	2.43645	297.154	675.235	173.457	251.069	146.281	152.449	263.768	338.666	260.712
g_45068_Vmn1r63	Vmn1r63	165.043	674.895	609.948	150.832	158.55	291.868	96.8192	208.276	286.917	269.875	330.516
g_23916_Sfn	Sfn	386.396	0	142.991	203.447	100.28	0	5.26191	4.29434	103.823	111.786	206.888
g_05596_Akr1b8	Akr1b8	949.486	9.74578	466.956	59.6311	31.168	823.821	268.884	51.5321	222.379	274.505	241.79
g_02908_Cited1	Cited1	390.279	458.052	1597.48	338.494	501.398	724.962	1027.65	375.755	540.864	470.296	399.058
g_18890_Wnt3	Wnt3	223.294	650.531	169.802	419.172	196.494	423.679	74.1929	163.185	265.171	261.276	282.999
g_22678_Cd300lg	Cd300lg	982.494	260.7	536.218	1.75386	258.83	279.315	536.189	564.706	301.649	474.265	409.15
g_17946_Ppp1r13b	Ppp1r13b	937.835	628.603	98.3066	233.263	647.752	531.953	540.924	341.4	415.995	406.135	408.73
g_74873_Cfhr2	Cfhr2	840.751	2.43645	142.991	336.741	181.587	401.711	332.027	130.977	495.266	348.588	349.859
g_14724_Rgs4	Rgs4	4291.13	372.776	341.839	38.5849	528.5	349.928	236.786	392.932	398.457	475.588	271.225
g_64817_Olfr943	Olfr943	110.676	4.87289	424.506	419.172	546.117	316.975	276.25	236.189	270.081	248.047	283.42
g_31545_Sfr1	Sfr1	267.953	104.767	140.757	3.50771	247.989	114.55	181.536	375.755	121.361	193.807	144.233
g_56810_Trpm3	Trpm3	332.029	4.87289	225.658	264.832	623.359	236.947	477.781	201.834	235.707	245.401	307.388
g_59501_Ppp1r37	Ppp1r37	366.979	711.442	241.298	108.739	6.77565	0	211.529	259.808	330.411	175.948	206.047
g_74725_Aym1	Aym1	968.902	2.43645	187.676	499.849	204.625	186.733	606.698	485.261	461.593	497.416	451.201
g_04928_Enc1	Enc1	961.136	392.268	694.849	371.818	348.268	262.054	772.975	259.808	484.042	440.531	499.559
g_68654_Bpifc	Bpifc	1205.79	0	120.649	0	31.168	376.604	148.912	115.947	155.034	143.536	144.653
g_45865_Brwd1	Brwd1	838.809	338.666	120.649	222.74	62.3359	106.704	231.524	36.5019	188.005	111.125	150.12
g_65609_Olfr810	Olfr810	264.07	428.814	118.415	433.203	210.045	362.481	212.581	219.011	293.231	276.489	237.164
g_59655_Gm4884	Gm4884	411.638	526.272	203.316	715.574	200.559	188.302	168.381	289.868	203.438	197.776	247.256
g_02659_Cdkn1b	Cdkn1b	933.952	687.078	453.551	717.328	165.326	199.286	222.579	513.174	307.261	341.312	259.03
g_44443_Fbxo43	Fbxo43	151.452	2.43645	127.352	212.217	1.35513	210.27	34.7286	216.864	212.557	184.547	192.17
g_76607_Vps13b	Vps13b	394.163	26.8009	176.505	0	6.77565	219.686	118.919	111.653	112.242	162.719	153.904
g_57176_Plekhb2	Plekhb2	524.256	38.9831	20.1082	0	357.754	65.9057	112.079	94.4755	190.811	227.541	257.348
g_61784_Ythdc2	Ythdc2	401.929	268.009	140.757	157.847	346.913	806.56	144.176	365.019	282.007	306.255	246.415
g_05380_Fasn	Fasn	576.681	294.81	466.956	161.355	132.803	3.13837	311.505	216.864	291.127	278.474	270.384
g_43644_Tcaf1	Tcaf1	267.953	4.87289	151.928	0	277.801	279.315	103.133	268.396	245.528	207.036	243.472
g_01152_Ass1	Ass1	1366.95	14.6187	178.739	184.155	498.688	208.701	396.222	745.068	465.802	549.01	394.433
g_50714_Igf2bp3	Igf2bp3	1007.74	180.297	212.253	0	258.83	43.9371	43.6739	47.2378	209.05	128.323	200.58
g_46787_Lrrc19	Lrrc19	462.122	121.822	82.6669	0	119.251	243.223	3.15715	17.1774	210.453	214.974	154.745
g_72423_Crnn	Crnn	774.734	2.43645	516.11	182.401	462.099	395.434	1036.6	377.902	387.935	326.76	378.874
g_55137_Abca8a	Abca8a	526.197	90.1485	165.334	7.01543	119.251	227.532	175.748	412.257	325.5	264.583	235.062
g_45523_Hamp	Hamp	821.334	126.695	98.3066	412.156	151.774	0	327.817	15.0302	183.094	211.666	171.986
g_36272_Ccdc81	Ccdc81	423.288	2.43645	292.686	347.264	253.409	635.519	44.7262	201.834	315.679	352.557	174.93
g_08221_Id2	Id2	1792.18	4.87289	78.1985	31.5694	62.3359	298.145	57.881	115.947	166.959	220.927	129.515
g_75948_Vmn2r100	Vmn2r100	54.3673	2.43645	0	3.50771	100.28	43.9371	460.943	287.721	169.064	113.109	149.699
g_74941_Gm13298	Gm13298	1108.7	1223.1	491.533	175.386	361.819	53.3522	142.072	182.51	276.395	310.224	213.196
g_43893_Yipf6	Yipf6	603.865	4.87289	40.2163	178.893	69.1116	588.444	120.498	349.989	286.216	242.755	189.647
g_45458_Enpp5	Enpp5	753.375	665.15	138.523	0	329.296	224.393	161.014	30.0604	276.395	243.416	280.897
g_35929_Ipo5	Ipo5	442.705	4.87289	102.775	185.909	245.278	0	226.262	163.185	159.243	105.172	248.938
g_44445_Stpg1	Stpg1	347.562	314.301	261.406	182.401	390.277	101.997	384.646	195.393	368.994	403.489	341.449
g_64049_Olfr314	Olfr314	557.265	2.43645	165.334	1.75386	89.4385	0	246.784	92.3284	216.766	226.219	187.545
g_66838_Olfr1216	Olfr1216	794.15	363.03	330.668	631.389	387.567	83.1667	255.203	687.095	378.114	413.411	340.608
g_68118_Arhgap28	Arhgap28	365.037	2.43645	60.3245	229.755	279.157	153.78	275.724	453.053	200.632	175.948	146.756
g_25352_Ralgapa1	Ralgapa1	685.416	326.484	67.0272	669.973	416.025	431.525	26.3096	6.44151	210.453	268.552	203.524
g_69723_Dock6	Dock6	1001.91	60.9111	189.911	799.759	223.596	94.151	351.496	94.4755	326.904	411.427	341.029
g_23853_Tyk2	Tyk2	623.282	350.848	482.596	149.078	353.689	199.286	120.498	118.094	287.619	183.224	275.851
g_52878_Dennd2a	Dennd2a	549.498	543.327	319.497	199.94	128.737	753.208	329.922	317.781	249.036	165.364	197.637
g_65829_Olfr305	Olfr305	190.285	326.484	315.028	445.48	388.922	238.516	358.336	307.045	330.411	300.963	348.598
g_69220_Hist1h4n	Hist1h4n	1056.28	0	105.009	0	252.054	533.522	158.384	21.4717	86.9872	35.0573	484
g_06676_Gng4	Gng4	899.002	236.335	449.083	1.75386	387.567	188.302	487.779	407.963	338.829	240.771	259.871
g_27705_Ier3ip1	Ier3ip1	380.571	623.73	699.318	1282.07	426.866	254.208	343.603	227.6	272.887	289.718	319.583
g_00425_Adss	Adss	570.856	579.874	156.397	0	239.858	324.821	442.527	0	284.111	128.323	231.698
g_65933_Olfr1155	Olfr1155	664.057	462.925	332.902	454.249	82.6629	1.56918	648.794	800.895	396.353	275.166	301.922
g_59900_Hirip3	Hirip3	609.69	165.678	321.731	82.4313	330.652	348.359	308.348	231.894	352.158	361.156	308.65
g_32521_Gsto2	Gsto2	372.804	4.87289	0	182.401	266.96	508.415	476.203	500.291	235.006	234.818	233.38
g_58023_Pbxip1	Pbxip1	963.077	255.827	1519.28	77.1697	972.983	147.503	257.307	474.525	414.592	420.687	350.7
g_78537_Mettl21b	Mettl21b	361.154	1235.28	542.921	352.525	479.716	748.5	539.872	1084.32	351.456	418.041	391.489
g_32781_0610030E20Rik	0610030E20Rik	345.62	285.064	151.928	429.695	846.956	221.255	479.886	195.393	413.189	327.422	594.172
g_09371_Serpina3c	Serpina3c	1046.57	241.208	509.407	235.017	387.567	1027.81	368.334	221.159	486.146	558.27	360.792
g_55746_Tmem55b	Tmem55b	434.938	141.314	234.595	243.786	405.184	522.538	228.893	472.378	274.992	265.245	177.032
g_37441_Wfdc3	Wfdc3	1188.31	562.819	612.182	70.1543	521.725	75.3208	302.034	513.174	505.788	472.942	416.719
g_64680_Olfr1484	Olfr1484	436.88	19.4916	551.858	470.034	203.269	414.264	192.06	193.245	305.157	527.182	294.353
g_45897_Pcdhb8	Pcdhb8	444.647	4.87289	0	0	230.372	180.456	9.99763	455.2	154.332	192.484	112.695
g_22612_Ncald	Ncald	1572.77	757.735	241.298	447.234	600.322	167.903	435.686	349.989	488.251	502.708	427.232
g_23417_Cd320	Cd320	211.644	594.493	82.6669	163.109	563.734	1.56918	481.991	137.419	400.562	267.89	316.219
g_59293_Klrb1f	Klrb1f	512.606	0	364.181	308.679	207.335	235.377	42.6215	23.6189	235.006	138.906	237.164
g_49200_Fam72a	Fam72a	366.979	526.272	84.9012	401.633	16.2616	329.528	157.331	412.257	208.348	169.333	250.62
g_44916_Fcrls	Fcrls	425.23	1802.97	654.633	592.804	369.95	186.733	166.276	307.045	220.274	336.682	287.204
g_70512_Tmem26	Tmem26	421.346	2.43645	160.865	0	153.13	100.428	126.286	88.034	188.005	248.708	198.057
g_07328_Hadh	Hadh	192.227	319.174	29.0451	415.664	117.896	687.302	27.8881	457.347	212.557	141.552	241.79
g_54543_Stox1	Stox1	409.696	2.43645	93.8381	578.773	181.587	549.214	211.003	238.336	217.468	222.25	234.221
g_38924_Dhx30	Dhx30	545.614	185.17	234.595	3.50771	914.712	321.682	474.098	27.9132	340.232	230.187	436.904
g_75884_Vmn2r90	Vmn2r90	287.37	60.9111	111.712	94.7083	50.1398	444.079	191.007	184.657	197.124	309.562	152.643
g_64582_Olfr117	Olfr117	743.667	713.878	248.001	121.016	205.98	117.689	377.805	498.144	387.233	302.286	303.604
g_33205_Fndc1	Fndc1	710.658	4.87289	96.0724	343.756	197.849	274.607	296.246	274.838	217.468	202.406	245.154
g_22706_Slc52a2	Slc52a2	157.277	338.666	210.019	661.204	350.978	183.594	128.391	208.276	195.721	178.594	246.836
g_13754_Prop1	Prop1	1145.6	4.87289	105.009	7.01543	46.0744	492.723	121.55	176.068	183.094	141.552	140.028
g_27428_Ndufa3	Ndufa3	116.501	691.95	33.5136	0	520.37	359.343	350.443	257.661	117.854	183.224	143.812
g_57828_Slc35c2	Slc35c2	704.833	309.429	317.262	171.878	48.7847	205.563	160.488	141.713	263.768	187.193	160.212
g_24716_Cbln3	Cbln3	413.58	416.632	98.3066	42.0926	170.746	412.695	164.172	143.86	257.454	326.76	158.109
g_02723_Cebpb	Cebpb	411.638	233.899	388.758	673.481	387.567	81.5975	252.572	255.513	345.844	263.922	320.424
g_45011_Cemip	Cemip	766.967	786.972	245.767	191.17	208.69	56.4906	129.969	448.759	377.412	322.791	384.341
g_49288_Sp110	Sp110	1099	282.628	250.235	347.264	234.437	29.8145	254.676	236.189	331.814	333.375	243.051
g_55096_Rundc1	Rundc1	452.413	489.726	53.6218	170.124	253.409	1261.62	529.348	328.517	202.035	295.672	370.464
g_20312_Psg19	Psg19	623.282	0	156.397	15.7847	48.7847	0	115.236	103.064	107.331	174.625	213.616
g_26583_Ackr2	Ackr2	654.349	2.43645	645.696	327.971	166.681	448.786	750.875	841.691	336.725	465.666	370.464
g_25523_Ly6i	Ly6i	337.854	0	2.23424	1.75386	0	0	3.68334	79.4453	142.406	60.1927	166.52
g_00914_Apoa1	Apoa1	390.279	2.43645	111.712	177.14	144.999	618.258	127.338	377.902	185.9	336.682	226.652
g_17087_Taldo1	Taldo1	747.55	109.64	442.38	121.016	529.856	20.3994	21.5738	206.128	197.124	259.291	197.637
g_00027_Abcb7	Abcb7	312.612	0	51.3876	1.75386	235.792	0	44.7262	0	180.288	127.661	208.149
g_06549_Glycam1	Glycam1	502.897	12.1822	708.255	235.017	116.541	585.305	448.841	513.174	423.712	425.317	384.761
g_51681_Nme7	Nme7	217.469	51.1654	167.568	952.345	79.9526	276.176	108.922	141.713	252.543	262.599	214.878
g_16582_Spp1	Spp1	1040.74	1422.88	288.217	1.75386	191.073	367.189	641.953	251.219	340.934	295.01	431.858
g_40486_Cldnd2	Cldnd2	790.267	0	297.154	17.5386	391.632	346.789	828.225	216.864	334.62	341.312	420.083
g_31584_Tprgl	Tprgl	314.553	492.162	319.497	243.786	754.807	144.365	600.384	734.333	434.936	485.51	343.552
g_13176_Pla2g5	Pla2g5	910.652	9.74578	411.1	19.2924	574.575	316.975	224.157	266.249	290.425	224.896	246.415
g_68268_Ahcy	Ahcy	264.07	7.30934	138.523	112.247	722.284	899.142	669.315	843.838	374.606	431.932	349.439
g_53922_Ccdc186	Ccdc186	361.154	4.87289	254.704	433.203	681.63	877.173	858.218	702.125	538.058	418.703	402.002
g_63220_Olfm2	Olfm2	1128.12	292.373	353.01	580.527	191.073	183.594	319.924	500.291	325.5	328.083	245.574
g_34800_Tmem52	Tmem52	442.705	12.1822	576.434	264.832	138.223	461.34	448.841	285.574	433.533	371.078	430.176
g_22086_Copb2	Copb2	1058.22	2.43645	265.875	589.296	42.009	123.965	158.384	34.3547	252.543	160.734	417.981
g_07664_Hmgb3	Hmgb3	238.828	0	178.739	336.741	224.951	0	592.491	285.574	213.259	283.104	287.204
g_72939_Poc1b	Poc1b	1337.82	338.666	417.803	499.849	815.788	351.497	682.996	304.898	368.994	425.317	463.816
g_12114_Oit3	Oit3	918.419	233.899	198.847	31.5694	257.475	1.56918	89.4525	309.193	236.409	232.172	324.209
g_58673_Arhgef16	Arhgef16	456.297	964.832	156.397	38.5849	123.317	167.903	152.069	178.215	220.274	216.958	183.76
g_11811_Uhrf1	Uhrf1	895.118	2.43645	125.118	0	1.35513	53.3522	81.0334	111.653	47.7027	93.927	95.4544
g_38607_Reep4	Reep4	747.55	2.43645	140.757	676.989	405.184	390.727	655.108	317.781	306.56	320.807	250.2
g_48667_Nod1	Nod1	728.133	816.209	125.118	436.71	668.079	381.311	267.831	491.702	204.139	364.463	278.794
g_31540_Zmym4	Zmym4	1044.63	794.281	449.083	434.957	411.959	210.27	137.336	779.423	261.663	252.015	317.48
g_36660_Ccdc57	Ccdc57	386.396	2.43645	73.73	78.9236	208.69	362.481	107.343	390.785	202.035	252.677	157.689
g_57961_Gpr149	Gpr149	184.46	7.30934	140.757	5.26157	258.83	309.129	238.891	105.211	181.691	203.729	169.043
g_51391_Asic3	Asic3	1244.62	9.74578	196.613	35.0771	514.949	1.56918	329.922	326.37	309.366	343.297	399.058
g_45771_Mpv17l	Mpv17l	495.13	90.1485	270.343	489.326	79.9526	155.349	204.162	472.378	279.902	218.281	298.558
g_51166_Khdrbs2	Khdrbs2	755.317	4.87289	245.767	142.062	0	794.007	227.315	42.9434	271.484	158.75	274.169
g_41720_1700003F12Rik	1700003F12Rik	817.451	4.87289	922.742	177.14	192.428	153.78	726.67	221.159	341.635	386.291	364.156
g_17882_Tnni1	Tnni1	330.087	4.87289	462.488	213.971	170.746	0	103.66	169.627	202.736	248.047	211.093
g_17224_Tcf21	Tcf21	1681.5	896.612	1378.53	138.555	546.117	477.032	1212.87	294.162	582.955	607.88	461.713
g_60912_Npffr1	Npffr1	81.5509	216.844	355.244	84.1852	37.9436	302.852	97.8715	70.8566	237.11	93.2655	270.384
g_00710_Ang	Ang	333.97	0	107.244	180.647	332.007	1.56918	42.6215	64.4151	222.379	158.088	258.61
g_07925_Lipc	Lipc	1656.26	2692.27	560.795	915.514	722.284	376.604	346.234	429.434	479.131	645.583	743.871
g_36404_4931429I11Rik	4931429I11Rik	359.212	2.43645	844.543	66.6466	253.409	552.352	413.586	502.438	354.262	388.276	391.069
g_46277_Tprn	Tprn	881.526	2.43645	330.668	35.0771	291.353	305.991	193.638	81.5925	158.541	205.052	164.417
g_34422_Dennd6b	Dennd6b	879.585	4.87289	366.416	80.6774	177.522	466.047	133.653	403.668	350.053	338.666	271.225
g_65358_Olfr90	Olfr90	102.909	0	174.271	3.50771	346.913	0	190.481	62.268	207.647	121.708	193.011
g_74718_Taar9	Taar9	1005.79	233.899	339.605	303.417	638.266	558.629	508.301	156.743	255.35	365.125	290.148
g_14704_Rgl1	Rgl1	590.273	194.916	621.119	3.50771	258.83	149.072	314.136	191.098	286.216	261.937	319.583
g_65712_Olfr1020	Olfr1020	1005.79	2.43645	196.613	278.863	199.204	4.70755	175.222	184.657	292.53	275.828	240.528
g_40390_Tex37	Tex37	359.212	0	127.352	0	116.541	225.962	196.269	79.4453	109.436	72.0989	156.848
g_65040_Olfr720	Olfr720	840.751	4.87289	692.615	1033.02	578.64	134.95	172.591	397.227	488.952	474.927	439.847
g_36858_Bbs7	Bbs7	172.81	255.827	167.568	980.406	326.586	809.698	44.2	322.076	263.768	295.672	291.409
g_33992_2200002J24Rik	2200002J24Rik	314.553	406.886	0	14.0309	444.482	48.6447	165.224	341.4	258.857	237.463	225.811
g_36432_D7Ertd443e	D7Ertd443e	1165.01	967.269	218.956	189.417	96.2142	891.296	312.557	182.51	270.081	406.797	262.394
g_54592_Med16	Med16	188.344	913.667	576.434	741.882	82.6629	1.56918	126.812	4.29434	195.02	228.203	207.729
g_65881_Olfr123	Olfr123	217.469	172.988	484.83	61.385	676.209	144.365	158.384	311.34	331.113	373.724	263.656
g_03276_Cort	Cort	432.996	594.493	364.181	182.401	388.922	218.116	302.56	268.396	289.723	283.104	191.329
g_38369_Elp6	Elp6	1865.96	1595.87	1981.77	512.126	55.5603	185.164	69.4572	122.389	279.902	226.88	396.535
g_32936_Arel1	Arel1	456.297	762.607	328.434	187.663	128.737	360.912	118.393	307.045	214.662	270.536	132.038
g_44263_Pde6h	Pde6h	1664.03	645.658	355.244	536.68	769.713	91.0126	615.644	873.899	437.041	429.286	390.228
g_33510_Tulp4	Tulp4	434.938	116.949	87.1354	228.001	44.7193	182.025	55.7763	238.336	164.153	165.364	152.643
g_46479_Cnih4	Cnih4	631.049	438.56	234.595	794.497	516.304	847.359	378.331	691.389	444.757	629.046	278.794
g_61411_C1qtnf9	C1qtnf9	264.07	1098.84	909.336	684.004	397.053	260.484	737.194	438.023	446.16	463.682	283.84
g_70853_Ptrh1	Ptrh1	328.145	2.43645	154.163	222.74	355.044	364.05	247.31	137.419	230.095	253.338	195.114
g_35713_Asb12	Asb12	539.789	43.856	44.6848	1496.04	375.371	615.12	232.576	330.664	428.622	635.661	313.696
g_31478_Slc38a2	Slc38a2	374.746	119.386	35.7479	147.324	97.5693	182.025	390.434	309.193	218.871	169.995	248.097
g_38848_Fam117b	Fam117b	221.352	2.43645	210.019	57.8773	570.509	580.598	413.06	40.7963	286.216	271.859	345.234
g_46727_Sec24b	Sec24b	464.063	34.1102	576.434	138.555	188.363	1.56918	592.491	283.427	309.366	506.015	420.924
g_46918_Slc15a4	Slc15a4	1207.73	1274.26	726.128	226.248	1100.36	337.374	484.096	407.963	397.054	603.249	476.851
g_71500_Gpd1l	Gpd1l	165.043	0	283.749	406.895	159.905	428.387	175.222	300.604	304.455	262.599	277.112
g_71519_Fndc3c1	Fndc3c1	749.492	155.933	460.254	340.248	422.8	663.764	653.529	459.495	541.565	433.916	503.343
g_37653_2310067B10Rik	2310067B10Rik	1464.03	1400.96	283.749	880.436	636.911	56.4906	328.343	64.4151	251.842	350.573	305.286
g_48417_Tnfaip8	Tnfaip8	784.442	253.39	674.741	540.188	387.567	1.56918	437.265	201.834	343.038	297.656	288.466
g_50635_B3galt6	B3galt6	893.177	1096.4	379.821	2401.03	215.466	1.56918	1.57857	2.14717	286.216	258.63	324.629
g_56635_Cep120	Cep120	699.008	786.972	504.939	1104.93	460.744	0	284.143	395.079	357.77	239.448	402.002
g_75117_Ubtfl1	Ubtfl1	547.556	706.569	194.379	527.911	317.1	717.117	393.591	532.498	322.694	300.302	238.846
g_58426_Lrrc41	Lrrc41	448.53	377.649	370.884	36.831	334.717	80.0283	16.3119	229.747	270.783	236.802	247.677
g_20442_Slc27a4	Slc27a4	778.617	626.166	239.064	3.50771	128.737	411.126	178.379	358.578	240.618	278.474	227.913
g_61746_Zfp119b	Zfp119b	953.369	804.027	301.623	122.77	607.098	277.745	225.736	90.1812	383.024	406.135	275.01
g_42525_Dnttip1	Dnttip1	285.428	2.43645	388.758	673.481	418.735	364.05	176.274	405.815	338.128	229.526	254.825
g_28830_Tsen15	Tsen15	609.69	518.963	270.343	334.987	342.848	141.226	285.196	382.196	336.725	326.76	253.984
g_68248_Ccdc32	Ccdc32	493.189	1520.34	245.767	622.619	123.317	31.3837	279.407	785.865	296.739	236.14	354.905
g_45031_Tbl1xr1	Tbl1xr1	1454.32	777.226	350.776	1162.81	121.962	243.223	378.331	652.74	397.756	385.63	453.303
g_69001_Armcx6	Armcx6	963.077	338.666	205.55	156.093	181.587	400.142	113.657	216.864	291.828	285.75	338.085
g_43280_Flywch2	Flywch2	667.941	662.713	26.8109	562.988	310.325	386.019	323.081	450.906	245.528	273.182	250.62
g_17323_Tcte3	Tcte3	827.159	2.43645	24.5767	1218.93	383.502	203.994	124.707	113.8	138.899	103.849	208.149
g_45832_Amn	Amn	918.419	0	1079.14	298.156	153.13	418.972	214.686	186.804	216.766	146.844	246.836
g_14042_Ptn	Ptn	93.201	0	536.218	1.75386	210.045	354.635	124.707	154.596	302.351	317.5	291.409
g_62830_Slc13a4	Slc13a4	1153.36	0	134.054	0	109.765	244.793	214.16	429.434	241.319	237.463	218.662
g_67518_Olfr639	Olfr639	1021.33	416.632	138.523	89.4467	336.072	120.827	127.864	337.106	440.548	339.328	282.999
g_64108_Olfr1039	Olfr1039	361.154	440.997	160.865	377.079	242.568	180.456	92.6096	158.891	217.468	212.328	153.904
g_03079_Cnga1	Cnga1	1417.43	538.454	268.109	906.744	181.587	249.5	809.282	103.064	384.427	527.182	340.608
g_65585_Olfr1360	Olfr1360	526.197	1181.68	518.344	1080.38	303.549	161.626	510.405	64.4151	309.366	285.75	412.094
g_61348_Cdc20b	Cdc20b	2036.83	4.87289	482.596	334.987	224.951	255.777	193.638	2.14717	182.393	175.948	173.248
g_12148_Olfr2	Olfr2	5.82506	265.573	627.822	485.818	573.22	349.928	110.5	371.461	613.119	550.333	532.358
g_40656_Gcc1	Gcc1	446.588	197.352	243.532	73.662	147.709	334.236	263.622	603.355	292.53	224.234	258.61
g_17905_Tnnt3	Tnnt3	502.897	2.43645	323.965	669.973	657.238	433.094	140.493	236.189	302.351	310.224	199.319
g_76787_Gm8677	Gm8677	792.209	1656.78	346.307	615.604	754.807	1363.62	982.925	788.012	618.03	823.515	452.042
g_10402_Mbd2	Mbd2	844.634	830.828	458.02	598.065	265.605	1255.35	661.948	390.785	519.117	539.75	532.358
g_65316_Olfr165	Olfr165	650.466	158.369	236.83	641.912	250.699	202.425	182.588	294.162	295.336	317.5	265.338
g_64853_Olfr374	Olfr374	856.284	589.62	288.217	405.141	300.839	98.8585	169.96	399.374	306.56	351.896	384.341
g_32148_Rpl22l1	Rpl22l1	846.576	533.582	203.316	327.971	891.675	561.767	242.574	113.8	261.663	374.385	296.876
g_09624_Lalba	Lalba	667.941	80.4027	129.586	0	1.35513	282.453	237.312	279.132	218.871	291.041	264.076
g_08910_Itpr3	Itpr3	1320.35	355.721	174.271	175.386	352.334	418.972	455.155	279.132	355.665	375.047	316.639
g_71485_Trim75	Trim75	495.13	750.425	531.749	49.108	215.466	293.437	472.52	75.151	432.831	314.192	282.579
g_50457_Fgfrl1	Fgfrl1	518.431	324.047	580.903	538.434	834.76	563.337	380.436	115.947	329.008	318.823	438.586
g_20938_Nbn	Nbn	681.533	12.1822	138.523	1.75386	409.249	0	242.574	12.883	167.661	115.094	328.414
g_00226_Ada	Ada	996.086	419.069	252.469	855.882	516.304	175.748	575.127	453.053	441.951	402.828	528.573
g_42715_Gid8	Gid8	322.32	947.777	250.235	271.848	295.418	549.214	319.924	347.842	289.723	280.458	179.555
g_52816_Rad51ap2	Rad51ap2	1122.3	375.213	310.56	173.632	319.81	0	113.657	135.272	272.186	275.166	190.068
g_00423_Adssl1	Adssl1	147.568	80.4027	473.659	52.6157	257.475	218.116	219.948	264.102	249.737	316.177	290.148
g_44688_Sh3bp5l	Sh3bp5l	1298.99	7.30934	346.307	306.925	491.912	345.22	403.589	566.853	302.351	257.969	302.763
g_30903_Mettl16	Mettl16	873.76	2.43645	571.966	194.678	315.745	56.4906	215.212	474.525	205.542	293.687	351.541
g_10070_Blnk	Blnk	203.877	665.15	241.298	313.94	108.41	236.947	75.2453	107.359	204.841	252.677	165.258
g_19438_Bpnt1	Bpnt1	1153.36	0	185.442	303.417	0	81.5975	55.7763	322.076	169.765	147.505	243.892
g_24492_Stam2	Stam2	328.145	0	0	292.894	193.783	64.3365	109.974	377.902	190.109	260.614	236.744
g_66220_Olfr424	Olfr424	1050.45	877.12	377.587	36.831	601.677	555.491	221	57.9736	410.383	414.073	301.081
g_39334_Clhc1	Clhc1	532.023	2.43645	64.793	755.912	135.513	105.135	486.727	180.362	332.516	314.854	249.359
g_44820_Rnf34	Rnf34	399.988	7.30934	563.029	315.694	218.176	236.947	661.948	158.891	319.888	278.474	331.357
g_16471_Serpinb6b	Serpinb6b	873.76	9.74578	790.922	1183.85	754.807	721.824	926.622	463.789	446.862	788.458	394.433
g_44002_Trappc6b	Trappc6b	417.463	0	37.9821	15.7847	29.8128	174.179	106.291	40.7963	70.151	117.739	97.1364
g_53422_Zswim4	Zswim4	281.545	114.513	136.289	15.7847	218.176	0	320.977	0	391.442	334.698	383.92
g_37674_Ist1	Ist1	295.137	9.74578	167.568	883.944	169.391	604.135	516.72	425.14	321.993	312.87	339.767
g_59712_Siglech	Siglech	697.066	428.814	254.704	0	208.69	120.827	463.048	229.747	254.648	283.104	234.641
g_40022_Asz1	Asz1	48.5422	387.395	507.173	147.324	197.849	54.9214	42.6215	349.989	124.167	105.833	124.049
g_19029_Ywhae	Ywhae	537.848	462.925	574.2	245.54	142.289	0	145.755	98.7699	199.93	245.401	259.03
g_47084_Brk1	Brk1	935.894	952.65	330.668	257.817	233.082	246.362	745.087	287.721	315.679	270.536	439.427
g_34680_Ap5s1	Ap5s1	520.372	170.551	757.408	222.74	254.764	218.116	207.319	219.011	220.976	196.453	167.781
g_75635_Gm6408	Gm6408	182.519	0	8.93697	0	28.4577	51.783	76.2977	171.774	159.243	165.364	104.285
g_49615_Pgc	Pgc	248.536	0	73.73	126.278	132.803	266.761	193.112	324.223	200.632	127.661	148.438
g_01483_Bcl2a1b	Bcl2a1b	1087.35	672.459	261.406	424.433	281.867	293.437	398.327	156.743	591.373	462.359	394.433
g_12219_Olfr50	Olfr50	978.611	9.74578	91.6039	301.663	555.603	431.525	618.274	674.212	376.711	437.224	320.845
g_25376_Stap1	Stap1	219.411	258.263	234.595	35.0771	47.4295	0	163.645	64.4151	209.751	183.885	164.838
g_20259_Nr5a2	Nr5a2	238.828	2.43645	80.4327	61.385	136.868	0	43.1477	156.743	194.318	67.4687	155.166
g_31418_Itgb3bp	Itgb3bp	893.177	606.675	196.613	85.939	579.995	417.403	571.443	498.144	262.365	324.114	252.723
g_23519_Phc2	Phc2	875.701	0	487.065	126.278	374.016	488.016	590.386	427.287	293.933	349.911	261.133
g_04095_Ddc	Ddc	879.585	211.971	332.902	145.57	327.941	0	265.2	199.687	285.514	316.177	314.537
g_21966_Fbxo17	Fbxo17	31.067	4.87289	283.749	250.802	140.933	456.632	298.877	229.747	280.604	222.25	206.047
g_42490_Abhd12	Abhd12	801.917	4.87289	292.686	1.75386	359.109	561.767	156.805	154.596	362.68	397.536	370.043
g_24941_Cldn18	Cldn18	821.334	4.87289	880.291	1427.64	177.522	288.73	329.922	407.963	325.5	434.578	381.397
g_28956_Klhl28	Klhl28	714.541	4.87289	221.19	259.571	84.018	131.811	238.365	126.683	221.677	201.745	190.068
g_27955_Klf15	Klf15	116.501	0	145.226	1.75386	93.5039	65.9057	170.486	274.838	148.72	179.255	153.904
g_62134_Dhrs9	Dhrs9	168.927	779.663	252.469	1480.26	341.493	214.978	297.824	287.721	371.099	355.203	298.137
g_63083_Defb14	Defb14	363.096	0	0	0	0	166.333	36.8334	126.683	87.6887	114.432	94.6134
g_49213_Nusap1	Nusap1	749.492	163.242	185.442	357.787	272.381	177.318	437.265	55.8264	149.422	245.401	232.539
g_20336_Psmb2	Psmb2	419.405	134.004	154.163	178.893	40.6539	1.56918	124.707	148.155	214.662	132.292	159.792
g_53254_Ccdc114	Ccdc114	541.731	0	49.1533	106.985	126.027	0	111.553	130.977	335.322	233.495	343.131
g_45665_Pcdhgb1	Pcdhgb1	448.53	718.751	218.956	3.50771	222.241	0	347.812	856.721	274.29	348.588	337.244
g_17631_Tial1	Tial1	522.314	4.87289	216.721	12.277	395.698	654.349	1.05238	322.076	175.377	193.146	140.869
g_01133_Asah1	Asah1	411.638	275.318	323.965	631.389	437.707	401.711	337.815	354.283	233.603	312.87	286.363
g_48032_Slc17a3	Slc17a3	850.459	579.874	605.479	864.652	40.6539	442.51	663.527	356.43	338.128	280.458	294.353
g_35293_Tspo2	Tspo2	568.915	2.43645	431.209	212.217	788.685	203.994	98.9239	255.513	359.874	191.161	247.677
g_62977_Mctp2	Mctp2	739.783	182.733	596.542	1.75386	584.061	516.261	207.319	315.634	314.978	379.677	323.788
g_27592_Uqcr10	Uqcr10	572.798	2.43645	230.127	138.555	361.819	608.843	407.272	19.3245	183.796	229.526	275.01
g_09334_Klk1b16	Klk1b16	1050.45	4.87289	129.586	29.8156	10.841	244.793	167.329	34.3547	224.483	213.651	172.407
g_78486_Cmtm1	Cmtm1	957.252	355.721	194.379	87.6929	1059.71	1034.09	777.184	465.936	569.626	393.567	470.544
g_09746_Ldhc	Ldhc	801.917	0	78.1985	498.095	224.951	0	307.296	294.162	190.109	238.786	315.798
g_51105_Bco2	Bco2	403.871	489.726	221.19	743.635	84.018	428.387	614.065	659.182	380.92	459.052	419.663
g_45577_Cd163	Cd163	207.761	2.43645	82.6669	94.7083	128.737	241.654	121.55	51.5321	175.377	245.401	187.124
g_59904_Kctd13	Kctd13	178.635	2.43645	234.595	0	158.55	316.975	66.3001	435.876	256.753	258.63	201.842
g_04636_Eda	Eda	1184.43	219.28	158.631	1508.32	131.448	255.777	418.322	203.981	408.279	375.708	285.522
g_52595_Dock3	Dock3	634.932	165.678	207.784	0	1.35513	1.56918	85.243	38.6491	178.885	177.271	224.129
g_30742_Mtpap	Mtpap	782.5	9.74578	31.2794	1166.32	417.38	574.321	462.522	407.963	338.829	339.989	343.552
g_05983_G6pc2	G6pc2	485.422	2.43645	263.641	71.9081	159.905	62.7673	161.541	319.928	251.14	189.177	167.781
g_00332_Adh5	Adh5	370.862	394.704	210.019	117.508	498.688	305.991	247.31	203.981	255.35	322.13	269.964
g_54768_Ccdc85a	Ccdc85a	968.902	416.632	826.669	182.401	453.968	630.811	346.234	566.853	388.636	323.453	539.507
g_03367_Cpt1a	Cpt1a	411.638	550.637	127.352	138.555	397.053	255.777	364.65	68.7095	351.456	399.52	271.646
g_00950_Apoh	Apoh	1566.94	823.519	424.506	668.22	104.345	398.572	91.0311	253.366	208.348	300.963	268.702
g_70170_Atp8b5	Atp8b5	1324.23	309.429	335.136	0	304.904	646.503	356.231	461.642	371.8	282.442	334.721
g_22887_Gosr1	Gosr1	380.571	2.43645	8.93697	138.555	102.99	379.742	120.498	6.44151	155.735	156.104	219.924
g_20907_Zfp354b	Zfp354b	1067.93	465.361	207.784	554.219	430.931	451.925	797.179	326.37	485.445	688.578	490.308
g_54328_Slc36a3	Slc36a3	161.16	482.416	317.262	443.726	288.643	174.179	602.489	274.838	383.726	360.494	362.895
g_14665_Bex1	Bex1	549.498	677.332	312.794	845.359	371.305	585.305	403.589	347.842	345.143	330.067	419.242
g_38176_Supt7l	Supt7l	293.195	333.793	721.66	1027.76	166.681	593.151	268.357	573.295	461.593	403.489	417.56
g_02448_Cd4	Cd4	460.18	4.87289	297.154	257.817	74.5321	370.327	317.819	328.517	441.25	244.078	265.338
g_44499_Wsb1	Wsb1	252.419	2.43645	348.542	319.202	342.848	1.56918	308.348	532.498	352.158	422.672	221.606
g_59725_Mtmr10	Mtmr10	172.81	114.513	408.866	3.50771	467.52	274.607	293.615	165.332	453.877	384.968	428.914
g_65169_Olfr221	Olfr221	382.513	375.213	605.479	3.50771	486.491	266.761	293.615	150.302	354.964	310.224	364.997
g_06870_Grb2	Grb2	12506.4	6766.01	294.92	250.802	92.1488	4.70755	59.4596	135.272	231.498	220.265	306.127
g_65929_Olfr1140	Olfr1140	1281.51	358.157	804.327	806.774	124.672	117.689	120.498	285.574	378.114	410.765	239.267
g_02425_Entpd5	Entpd5	1386.37	484.853	245.767	0	300.839	541.368	393.591	109.506	450.369	314.854	380.136
g_57119_Wdr26	Wdr26	510.664	0	142.991	17.5386	169.391	360.912	223.631	708.566	428.622	367.109	352.803
g_65369_Olfr890	Olfr890	427.171	138.877	451.317	131.539	395.698	247.931	424.636	455.2	357.068	355.864	311.593
g_33963_Pex11g	Pex11g	396.104	104.767	140.757	240.278	170.746	56.4906	222.053	221.159	222.379	272.521	219.924
g_65544_Olfr1170	Olfr1170	570.856	1103.71	344.073	15.7847	322.521	105.135	246.784	197.54	305.858	269.875	268.282
g_52727_Gan	Gan	392.221	63.3476	663.57	271.848	200.559	236.947	190.481	324.223	401.264	397.536	325.891
g_02383_Cd24a	Cd24a	502.897	12.1822	393.227	224.494	134.158	0	291.51	515.321	234.304	295.01	247.677
g_72082_Olfm4	Olfm4	366.979	0	80.4327	3.50771	35.2334	337.374	233.103	319.928	273.589	226.88	238.005
g_00633_Akr1b3	Akr1b3	384.454	309.429	140.757	56.1234	646.397	87.8742	271.515	360.725	270.783	225.557	253.564
g_71559_Cog3	Cog3	530.081	0	616.651	301.663	292.708	125.535	159.436	77.2982	397.054	229.526	320.004
g_31658_Slc35a4	Slc35a4	495.13	1235.28	308.325	38.5849	741.256	605.705	579.863	558.264	282.007	362.479	334.721
g_01019_Areg	Areg	786.384	0	118.415	66.6466	486.491	701.425	172.064	107.359	260.962	304.271	251.882
g_29077_Cypt1	Cypt1	889.293	4.87289	44.6848	57.8773	323.876	144.365	132.074	921.136	327.605	371.739	364.577
g_10635_Mfge8	Mfge8	813.567	0	37.9821	117.508	42.009	86.3051	142.072	195.393	188.005	152.797	149.279
g_16843_Wnt8a	Wnt8a	708.716	0	0	0	134.158	0	97.3453	115.947	198.527	213.651	124.89
g_24310_Cited4	Cited4	794.15	151.06	455.785	759.42	903.871	630.811	300.455	843.838	338.829	444.5	420.083
g_49970_Tshz1	Tshz1	489.305	847.883	339.605	477.049	249.344	123.965	157.331	594.766	249.036	261.937	262.394
g_71297_Pate2	Pate2	283.486	1727.44	835.606	317.448	467.52	837.944	451.472	903.959	672.748	603.249	502.082
g_06039_Gabrb1	Gabrb1	1289.28	543.327	373.118	652.435	97.5693	229.101	613.013	702.125	437.742	448.468	443.632
g_78440_Gm5901	Gm5901	499.014	7.30934	361.947	124.524	735.835	870.896	525.139	126.683	415.294	420.687	311.593
g_03115_Cnp	Cnp	196.111	0	127.352	52.6157	205.98	464.478	68.4048	480.966	262.365	326.099	275.43
g_75350_Gsk3a	Gsk3a	310.67	306.992	192.145	0	31.168	0	205.215	0	155.735	173.302	153.904
g_27670_Nat9	Nat9	854.343	7.30934	525.047	482.311	508.173	687.302	480.939	23.6189	318.485	268.552	208.99
g_77533_Gm11938	Gm11938	951.427	1118.33	212.253	1445.18	433.641	1150.21	341.498	322.076	455.28	463.682	362.054
g_49661_Amy2a5	Amy2a5	877.643	31.6738	326.199	52.6157	127.382	506.846	56.3024	100.917	174.676	266.567	114.798
g_04856_Elk3	Elk3	747.55	443.433	84.9012	398.126	378.081	462.909	321.503	255.513	216.065	296.995	274.589
g_22267_Ppp2r1a	Ppp2r1a	264.07	17.0551	596.542	1.75386	298.128	542.937	885.58	465.936	334.62	192.484	445.314
g_77354_Gm20826	Gm20826	974.727	9.74578	167.568	170.124	245.278	0	79.981	92.3284	135.391	188.515	234.641
g_58279_Zfp189	Zfp189	899.002	380.085	511.641	192.924	223.596	497.431	330.974	579.736	181.691	250.031	237.585
g_35094_1810065E05Rik	1810065E05Rik	256.303	26.8009	0	919.021	337.427	0	105.238	150.302	176.78	142.213	162.735
g_52898_Pgbd5	Pgbd5	91.2593	282.628	118.415	38.5849	77.2424	260.484	178.905	309.193	395.651	171.979	210.672
g_35322_Degs2	Degs2	695.124	623.73	661.335	368.31	764.293	695.148	326.238	358.578	460.19	547.026	496.615
g_47876_Pik3r6	Pik3r6	1464.03	2.43645	493.767	159.601	14.9064	233.808	292.036	154.596	248.334	285.75	290.989
g_68423_Aak1	Aak1	1683.44	12.1822	337.37	522.649	611.163	671.61	337.815	367.166	543.67	421.349	363.315
g_61950_Teddm2	Teddm2	638.815	2.43645	1112.65	0	229.017	255.777	328.343	4.29434	222.379	214.974	272.487
g_31929_Hcfc2	Hcfc2	697.066	185.17	100.541	33.3233	149.064	152.211	174.169	77.2982	237.812	213.651	173.668
g_20632_Slc9a3r1	Slc9a3r1	572.798	2.43645	129.586	992.683	448.548	342.082	442.527	251.219	314.978	296.995	346.075
g_49358_Mmaa	Mmaa	599.982	12.1822	312.794	1.75386	119.251	324.821	780.341	60.1208	232.2	189.838	229.595
g_12733_Pde6b	Pde6b	782.5	945.341	641.227	256.063	289.998	332.667	269.41	566.853	295.336	392.906	364.577
g_35985_Tmem230	Tmem230	471.83	2.43645	17.8739	1.75386	317.1	0	116.814	130.977	155.735	228.203	160.633
g_75417_Vmn2r116	Vmn2r116	300.962	1973.52	478.128	306.925	199.204	249.5	301.507	0	313.575	266.567	265.338
g_61862_Peli3	Peli3	256.303	114.513	770.813	98.216	302.194	0	474.624	371.461	402.667	386.291	283.42
g_39424_Msl3l2	Msl3l2	778.617	185.17	131.82	184.155	169.391	161.626	426.215	219.011	354.964	332.052	412.935
g_40592_Lrrtm1	Lrrtm1	1578.59	24.3645	210.019	28.0617	245.278	315.406	205.741	53.6793	146.616	191.823	190.909
g_47609_Slc25a41	Slc25a41	718.425	4.87289	131.82	538.434	214.11	541.368	150.491	111.653	129.779	94.5885	167.781
g_42510_Arxes1	Arxes1	805.801	170.551	223.424	228.001	342.848	572.752	197.322	300.604	317.082	313.531	368.361
g_25844_Jmy	Jmy	846.576	243.645	241.298	610.342	298.128	378.173	247.836	281.279	289.022	309.562	273.748
g_42768_Pcolce2	Pcolce2	347.562	2.43645	138.523	89.4467	355.044	207.132	52.0929	111.653	167.661	173.302	120.264
g_76657_Trim43b	Trim43b	236.886	4.87289	194.379	910.252	14.9064	392.296	139.441	225.453	262.365	232.833	234.221
g_62218_Dzank1	Dzank1	262.128	470.234	138.523	96.4622	163.971	830.098	79.981	371.461	255.35	281.781	251.461
g_36995_Rarres2	Rarres2	359.212	1659.22	312.794	589.296	92.1488	324.821	216.265	244.778	211.154	302.286	189.647
g_23736_Extl3	Extl3	2772.73	6451.71	1029.99	3083.28	2.71026	197.717	71.0358	315.634	396.353	273.844	315.798
g_61503_Colec10	Colec10	576.681	194.916	256.938	250.802	581.35	246.362	514.615	644.151	381.621	326.76	352.382
g_71430_Nanos1	Nanos1	561.148	2.43645	252.469	513.88	1.35513	1.56918	160.488	156.743	136.794	353.88	207.308
g_43189_Catsper3	Catsper3	213.586	112.076	118.415	722.589	169.391	475.462	328.343	246.925	371.099	284.427	261.553
g_23321_Egfl6	Egfl6	413.58	0	413.335	299.91	383.502	972.893	108.395	676.359	434.936	428.625	390.228
g_72274_A630095N17Rik	A630095N17Rik	1168.9	231.462	607.714	441.972	869.993	342.082	310.453	611.944	519.117	388.276	421.765
g_65866_Olfr355	Olfr355	390.279	989.197	306.091	171.878	191.073	128.673	608.803	212.57	281.305	240.771	205.206
g_41822_1700026D08Rik	1700026D08Rik	1019.39	475.107	111.712	143.816	230.372	321.682	146.807	176.068	219.573	264.583	118.582
g_66705_Olfr295	Olfr295	316.495	4.87289	330.668	310.433	128.737	147.503	305.191	77.2982	274.992	305.593	272.487
g_44397_Brpf1	Brpf1	580.565	7.30934	415.569	106.985	330.652	3.13837	513.036	352.136	375.308	242.094	419.663
g_36036_Prdm16	Prdm16	1196.08	87.712	93.8381	156.093	239.858	590.013	686.153	270.544	358.471	436.562	311.593
g_40536_Rnf145	Rnf145	533.964	662.713	379.821	298.156	264.25	180.456	265.726	42.9434	246.931	244.739	324.209
g_62160_Lrrc55	Lrrc55	1594.13	1454.56	312.794	1.75386	199.204	233.808	342.024	541.087	357.77	292.364	382.659
g_18424_Ucn	Ucn	570.856	957.523	382.055	0	280.512	160.057	189.955	294.162	317.082	396.875	436.483
g_15823_Stil	Stil	405.813	367.903	444.614	489.326	112.476	123.965	78.9287	49.3849	248.334	162.719	198.057
g_74145_Minos1	Minos1	1032.98	4.87289	17.8739	121.016	44.7193	387.588	312.557	418.698	305.858	293.687	334.301
g_41124_Tmem114	Tmem114	753.375	387.395	337.37	40.3387	414.67	393.865	75.7715	206.128	298.142	268.552	205.206
g_50913_Stard4	Stard4	755.317	75.5298	136.289	198.186	161.26	97.2893	193.638	73.0038	212.557	250.692	158.95
g_26793_Slc5a7	Slc5a7	590.273	4.87289	504.939	1227.7	172.101	1.56918	279.934	27.9132	270.783	207.036	218.662
g_37238_Ugt2b1	Ugt2b1	275.72	9.74578	292.686	317.448	243.923	95.7202	507.774	633.415	397.054	423.333	314.957
g_74094_Gm5538	Gm5538	347.562	0	292.686	796.251	506.818	433.094	200.479	530.351	282.708	333.375	331.357
g_78157_Mup19	Mup19	452.413	972.142	589.84	599.819	413.314	411.126	409.903	337.106	444.757	453.76	433.96
g_69678_Rc3h2	Rc3h2	710.658	148.623	248.001	3.50771	163.971	0	27.8881	77.2982	163.452	170.656	92.0904
g_57883_Ythdf1	Ythdf1	429.113	4.87289	189.911	40.3387	262.895	390.727	178.905	435.876	300.246	270.536	212.354
g_73754_Baz2b	Baz2b	147.568	2.43645	303.857	128.032	115.186	141.226	97.8715	244.778	182.393	238.125	129.095
g_15381_Ccl17	Ccl17	728.133	153.496	154.163	135.047	161.26	193.009	481.991	216.864	206.945	300.302	185.442
g_61691_Gm4944	Gm4944	1132	2.43645	82.6669	42.0926	369.95	442.51	214.16	609.797	370.397	296.333	232.539
g_13918_Pspn	Pspn	912.593	270.445	395.461	77.1697	337.427	160.057	152.595	169.627	411.085	240.771	317.48
g_57300_Farp2	Farp2	532.023	73.0934	661.335	866.406	112.476	86.3051	279.934	461.642	324.799	301.625	335.983
g_10706_Mknk1	Mknk1	1236.86	889.303	402.163	3.50771	159.905	76.89	469.362	399.374	256.051	362.479	300.24
g_21104_Pdhx	Pdhx	370.862	224.153	138.523	280.617	333.362	150.642	119.445	328.517	188.005	219.604	253.143
g_14446_Rara	Rara	1198.02	328.92	1063.5	757.666	695.181	455.063	469.362	369.313	637.672	583.406	474.749
g_24868_Pkp3	Pkp3	693.183	891.739	212.253	394.618	86.7283	395.434	163.645	212.57	202.736	272.521	214.878
g_61970_Tnfsf18	Tnfsf18	1471.8	9.74578	361.947	729.605	300.839	208.701	677.208	440.17	409.682	384.968	371.305
g_45187_Glis2	Glis2	421.346	0	134.054	15.7847	199.204	0	350.443	0	170.467	194.469	172.827
g_74179_3110082J24Rik	3110082J24Rik	599.982	2.43645	310.56	105.231	353.689	163.195	154.7	120.242	108.032	185.87	202.262
g_06850_Gpx2	Gpx2	970.844	268.009	281.514	1.75386	121.962	83.1667	234.681	257.661	321.291	176.609	328.834
g_21785_Adat1	Adat1	351.446	0	285.983	54.3696	105.7	320.113	36.8334	148.155	264.469	201.745	129.936
g_76718_Vmn1r103	Vmn1r103	219.411	0	107.244	0	0	0	137.862	17.1774	126.272	100.542	271.646
g_02161_Runx1	Runx1	584.448	406.886	319.497	40.3387	140.933	611.981	255.203	440.17	244.827	236.802	285.522
g_76877_Gm13288	Gm13288	250.478	348.412	227.893	29.8156	655.883	910.126	539.346	635.563	273.589	345.942	298.558
g_65435_Olfr319	Olfr319	147.568	175.424	44.6848	191.17	17.6167	1.56918	88.9263	487.408	174.676	207.698	208.149
g_05689_Foxc2	Foxc2	728.133	0	216.721	571.757	140.933	861.481	207.845	470.23	264.469	136.26	217.401
g_46068_Med15	Med15	1708.69	1651.91	1235.54	803.267	37.9436	6.27673	80.5072	19.3245	233.603	137.583	228.334
g_46627_Anapc2	Anapc2	510.664	2.43645	11.1712	0	89.4385	142.796	54.1977	0	70.151	25.1354	144.653
g_39078_3110007F17Rik	3110007F17Rik	918.419	7.30934	330.668	101.724	439.062	117.689	60.512	0	173.273	173.302	217.401
g_73741_BC053393	BC053393	984.436	460.488	125.118	284.125	414.67	255.777	632.482	339.253	300.948	289.718	338.506
g_60924_Mex3d	Mex3d	264.07	7.30934	274.812	680.497	211.4	602.566	174.169	191.098	169.064	269.213	323.788
g_03686_Ctbp1	Ctbp1	419.405	1381.46	547.389	359.541	157.195	178.887	247.836	395.079	358.471	356.526	446.996
g_05824_Fpr-rs3	Fpr-rs3	720.366	138.877	270.343	1.75386	356.399	382.881	505.67	152.449	300.948	187.854	240.949
g_14568_Pitpnm2	Pitpnm2	163.102	207.098	274.812	19.2924	607.098	252.638	267.831	493.849	303.754	357.187	315.378
g_69795_Tmem198	Tmem198	271.836	543.327	270.343	343.756	394.343	1.56918	239.943	246.925	239.916	248.708	251.041
g_56150_Atp13a4	Atp13a4	209.702	2.43645	201.082	506.865	271.026	723.393	138.914	45.0906	198.527	219.604	159.371
g_62206_Lzts3	Lzts3	170.869	197.352	252.469	191.17	219.531	174.179	527.77	362.872	210.453	235.479	261.553
g_23934_Slc13a1	Slc13a1	796.092	7.30934	536.218	385.849	229.017	762.623	379.91	238.336	332.516	266.567	256.087
g_06435_Gja3	Gja3	431.055	353.285	496.002	343.756	678.92	398.572	550.396	253.366	336.023	376.369	323.788
g_01626_Bmp2	Bmp2	953.369	214.407	424.506	289.386	691.116	908.557	388.855	502.438	577.342	474.265	440.688
g_62687_Adgrd1	Adgrd1	149.51	497.035	301.623	143.816	865.928	489.585	606.698	57.9736	353.561	263.26	399.058
g_57789_Phf20	Phf20	151.452	58.4747	218.956	70.1543	0	9.4151	120.498	85.8868	187.303	153.458	159.371
g_63959_Olfr744	Olfr744	203.877	0	46.9191	377.079	18.9718	593.151	87.3477	53.6793	178.183	179.255	167.781
g_49304_Pfdn4	Pfdn4	304.845	336.229	0	312.187	325.231	392.296	346.76	296.31	267.977	155.443	256.507
g_38329_Ccdc74a	Ccdc74a	347.562	7.30934	487.065	505.111	280.512	345.22	353.074	558.264	566.82	450.453	439.847
g_00602_Alb	Alb	871.818	14.6187	245.767	692.774	191.073	477.032	526.191	38.6491	202.736	171.318	167.781
g_02180_Runx3	Runx3	429.113	363.03	60.3245	135.047	146.354	382.881	271.515	590.472	257.454	259.953	258.189
g_29926_Ctnnbip1	Ctnnbip1	827.159	801.591	160.865	294.648	252.054	302.852	585.651	201.834	445.459	343.958	403.263
g_22720_Ccdc43	Ccdc43	345.62	572.565	335.136	866.406	334.717	447.217	299.929	985.552	399.159	498.739	359.11
g_09490_Krt17	Krt17	83.4926	165.678	232.361	17.5386	82.6629	236.947	168.907	173.921	216.065	202.406	256.507
g_72362_Sp9	Sp9	629.107	214.407	297.154	378.833	187.008	65.9057	332.027	609.797	293.933	386.953	286.784
g_17993_Tpo	Tpo	312.612	375.213	337.37	178.893	1.35513	21.9686	230.998	135.272	185.9	270.536	184.601
g_28761_Ms4a4d	Ms4a4d	211.644	421.505	174.271	26.3079	200.559	415.833	102.081	229.747	129.078	211.666	114.798
g_37165_Pvrl4	Pvrl4	310.67	2.43645	348.542	21.0463	0	439.371	90.5049	403.668	126.272	168.01	139.187
g_74555_Vmn1r122	Vmn1r122	399.988	1145.13	218.956	436.71	112.476	1.56918	144.176	386.491	171.168	262.599	134.982
g_40584_Slc6a19	Slc6a19	722.308	384.958	149.694	536.68	245.278	533.522	144.176	815.925	288.32	274.505	214.037
g_44629_Hdac9	Hdac9	363.096	265.573	379.821	405.141	193.783	0	409.377	294.162	257.454	351.234	218.242
g_58615_Crocc	Crocc	351.446	7.30934	210.019	420.926	157.195	188.302	269.936	178.215	164.153	211.666	203.524
g_08122_Htr1f	Htr1f	211.644	56.0382	84.9012	21.0463	139.578	21.9686	89.4525	0	183.796	177.271	88.3058
g_13267_Serpinf2	Serpinf2	440.763	0	180.974	0	310.325	232.239	234.155	268.396	220.274	166.687	243.892
g_13591_Ppp3r2	Ppp3r2	1114.53	1137.82	82.6669	782.22	527.145	58.0598	123.129	581.883	504.385	487.494	352.803
g_33250_Kansl1l	Kansl1l	1260.16	214.407	393.227	257.817	364.53	767.33	277.829	289.868	401.264	404.151	412.514
g_51542_Vmn1r89	Vmn1r89	1229.09	2.43645	189.911	470.034	208.69	119.258	454.629	330.664	245.528	237.463	245.154
g_37710_Zbed5	Zbed5	285.428	665.15	250.235	310.433	218.176	139.657	78.9287	231.894	231.498	214.312	250.2
g_43462_Tmco4	Tmco4	516.489	87.712	194.379	22.8001	249.344	575.89	135.757	255.513	247.633	240.109	150.54
g_32167_Rbm42	Rbm42	747.55	9.74578	78.1985	91.2006	94.859	0	183.114	182.51	112.242	79.3749	196.796
g_61972_Mettl11b	Mettl11b	761.142	757.735	185.442	36.831	294.063	346.789	711.41	551.823	456.683	409.442	510.071
g_36074_Nipal1	Nipal1	1388.31	2.43645	216.721	634.896	46.0744	0	174.695	53.6793	376.009	351.896	322.527
g_75328_Psg26	Psg26	539.789	0	64.793	59.6311	128.737	483.308	111.553	130.977	223.08	244.078	181.658
g_76933_2410002F23Rik	2410002F23Rik	260.186	348.412	270.343	494.588	298.128	648.073	214.16	319.928	191.512	214.312	363.736
g_53175_Lrrc25	Lrrc25	831.043	511.654	187.676	366.556	27.1026	0	91.5572	130.977	260.26	261.937	206.467
g_48875_Chrnb3	Chrnb3	366.979	311.865	364.181	233.263	790.04	847.359	422.005	495.997	337.426	307.578	412.514
g_66294_Olfr502	Olfr502	541.731	2.43645	51.3876	385.849	313.035	229.101	30.5191	2.14717	220.274	129.646	216.139
g_04016_Dazl	Dazl	650.466	2.43645	53.6218	0	48.7847	145.934	36.8334	182.51	138.899	191.823	101.762
g_56311_D17Wsu92e	D17Wsu92e	568.915	4.87289	122.883	0	168.036	522.538	296.772	511.027	266.574	273.182	332.198
g_07506_Hexa	Hexa	324.262	440.997	473.659	245.54	375.371	293.437	511.458	152.449	282.007	345.281	336.824
g_45061_Vmn1r56	Vmn1r56	864.051	214.407	337.37	191.17	322.521	429.956	553.553	485.261	369.696	412.75	395.694
g_04915_En2	En2	1064.05	0	58.0903	171.878	27.1026	0	37.3596	186.804	107.331	133.614	140.448
g_03420_Crem	Crem	726.191	4.87289	212.253	694.527	75.8872	194.579	97.3453	240.483	305.157	284.427	271.646
g_47428_Bbs4	Bbs4	229.119	553.073	263.641	149.078	115.186	101.997	244.153	98.7699	265.872	274.505	163.576
g_14662_Bex1	Bex1	500.956	375.213	440.146	66.6466	326.586	131.811	79.981	178.215	242.722	292.364	183.34
g_28290_Sac3d1	Sac3d1	508.722	4.87289	156.397	0	153.13	138.088	507.248	15.0302	218.17	320.146	234.221
g_70857_Nostrin	Nostrin	522.314	7.30934	145.226	247.294	216.821	171.041	302.034	96.6227	185.9	333.375	274.589
g_62715_Sspo	Sspo	1194.14	7.30934	252.469	114.001	548.827	149.072	197.848	292.015	324.799	328.745	237.164
g_35799_Dhrs13	Dhrs13	1743.64	4.87289	268.109	1.75386	368.595	277.745	175.222	266.249	233.603	246.724	229.175
g_57387_Lcn11	Lcn11	829.101	4.87289	196.613	463.018	224.951	0	389.381	292.015	284.111	321.468	256.087
g_65124_Olfr463	Olfr463	130.093	333.793	140.757	1089.15	200.559	0	88.4001	115.947	327.605	227.541	180.396
g_03369_Cpt1b	Cpt1b	557.265	163.242	413.335	1073.36	642.331	241.654	819.806	704.272	347.949	357.187	378.874
g_54793_Clint1	Clint1	269.895	514.09	355.244	299.91	136.868	175.748	312.031	253.366	232.2	242.094	250.62
g_08040_Hsf1	Hsf1	563.09	4.87289	91.6039	561.234	384.857	280.884	68.4048	124.536	225.185	227.541	201.001
g_51458_Vmn1r80	Vmn1r80	493.189	121.822	368.65	1.75386	319.81	257.346	241.522	154.596	155.034	197.776	169.884
g_33259_Lce1e	Lce1e	483.48	0	428.974	187.663	340.137	202.425	34.7286	186.804	282.708	283.765	288.466
g_45521_Hamp	Hamp	747.55	134.004	78.1985	129.785	204.625	593.151	117.341	1034.94	352.859	311.547	251.041
g_11931_Nrxn2	Nrxn2	605.807	567.692	761.876	198.186	407.894	1046.64	332.027	349.989	421.607	452.437	449.098
g_57855_Cbln4	Cbln4	524.256	365.467	131.82	705.051	608.453	211.84	339.393	487.408	461.593	318.161	320.004
g_23247_Cks1b	Cks1b	153.393	190.043	399.929	336.741	50.1398	108.274	224.157	210.423	311.47	216.297	323.368
g_49645_Rap1a	Rap1a	1178.6	7.30934	84.9012	466.526	188.363	326.39	173.117	242.63	338.128	484.187	345.654
g_65409_Olfr730	Olfr730	87.376	7.30934	87.1354	208.709	218.176	133.381	178.379	425.14	293.933	178.594	251.461
g_23573_Stk19	Stk19	351.446	0	2.23424	1.75386	181.587	288.73	230.998	251.219	180.989	128.323	169.884
g_19032_Ywhag	Ywhag	1.94169	304.556	395.461	180.647	308.969	433.094	228.367	253.366	278.499	245.401	259.451
g_42306_Fam184a	Fam184a	1196.08	4.87289	243.532	64.8927	304.904	422.11	256.255	384.344	239.215	300.302	176.612
g_56657_Onecut2	Onecut2	124.268	2.43645	49.1533	15.7847	170.746	368.758	98.9239	158.891	112.943	218.943	123.628
g_61098_Phospho1	Phospho1	770.85	9.74578	426.74	1527.61	150.419	497.431	619.853	684.948	323.396	329.406	359.11
g_35593_Ndufab1	Ndufab1	250.478	643.222	35.7479	185.909	44.7193	1.56918	138.388	0	86.9872	99.8801	97.9774
g_38655_Cul4b	Cul4b	1143.65	706.569	554.092	794.497	421.445	1.56918	283.617	506.732	242.021	259.953	367.941
g_19519_Ets1	Ets1	615.515	4.87289	685.912	203.447	494.622	546.076	165.75	912.548	390.039	228.864	353.223
g_14647_Resp18	Resp18	1093.17	1184.11	536.218	424.433	390.277	274.607	142.072	133.125	317.082	208.359	333.46
g_05155_Gnb1l	Gnb1l	627.165	321.611	0	114.001	0	0	24.2048	25.7661	145.213	94.5885	202.262
g_73085_Gm5294	Gm5294	512.606	1422.88	149.694	5.26157	680.275	313.837	566.182	706.419	479.131	466.989	490.308
g_31013_Slc39a8	Slc39a8	840.751	828.391	393.227	122.77	101.635	409.557	254.676	163.185	361.979	331.39	305.286
g_32284_Arpc4	Arpc4	351.446	2.43645	93.8381	122.77	369.95	386.019	416.743	489.555	287.619	214.974	378.874
g_47982_Arrdc3	Arrdc3	330.087	657.84	373.118	610.342	650.462	139.657	309.4	113.8	317.784	353.88	243.051
g_54949_Spns2	Spns2	1429.08	409.323	397.695	615.604	178.877	241.654	283.617	528.204	259.559	303.609	226.231
g_28921_Spryd7	Spryd7	532.023	1537.4	308.325	734.866	872.703	1062.34	882.422	661.329	809.542	765.307	665.237
g_42857_Tmem101	Tmem101	1044.63	881.993	214.487	212.217	430.931	0	597.753	547.529	406.876	568.854	369.202
g_31572_Pllp	Pllp	580.565	0	62.5588	108.739	71.8218	751.639	293.615	38.6491	245.528	304.932	240.949
g_41614_Arhgap12	Arhgap12	1598.01	258.263	8.93697	427.941	1025.83	316.975	456.208	118.094	350.755	287.734	298.558
g_61451_Oxgr1	Oxgr1	629.107	579.874	203.316	519.142	430.931	318.544	342.55	152.449	258.156	524.536	309.07
g_55223_Tmc8	Tmc8	566.973	265.573	435.677	61.385	357.754	693.579	163.119	981.257	298.142	246.062	249.779
g_36353_Wdr20rt	Wdr20rt	625.224	769.917	60.3245	433.203	227.662	1.56918	105.238	2.14717	155.034	188.515	192.17
g_23857_Dfna5	Dfna5	1485.39	533.582	113.946	5.26157	204.625	329.528	184.167	270.544	288.32	211.005	235.903
g_19181_Zfp39	Zfp39	877.643	426.378	668.038	915.514	158.55	326.39	702.465	897.518	500.176	494.77	352.803
g_62858_Zfp128	Zfp128	1662.09	645.658	116.181	226.248	260.185	502.139	367.808	517.468	403.368	474.265	303.604
g_59338_Pyroxd1	Pyroxd1	1772.76	2.43645	614.416	505.111	230.372	156.918	5.7881	6.44151	181.691	148.828	280.056
g_72851_Slc22a14	Slc22a14	1110.65	738.243	105.009	101.724	314.39	467.616	442.527	90.1812	319.888	271.859	219.503
g_03925_Cyp46a1	Cyp46a1	1087.35	479.98	366.416	1018.99	445.837	175.748	985.556	302.751	441.25	423.994	427.653
g_23190_Phgr1	Phgr1	605.807	207.098	339.605	245.54	314.39	178.887	183.114	317.781	316.381	274.505	193.852
g_72325_Gal3st2	Gal3st2	1250.45	0	87.1354	308.679	200.559	158.487	348.338	0	328.307	413.411	404.525
g_42926_Dnajc18	Dnajc18	632.99	465.361	346.307	526.157	884.899	470.755	185.745	146.008	288.32	239.448	312.434
g_61712_Zfp799	Zfp799	1017.44	4.87289	111.712	92.9544	74.5321	255.777	218.895	130.977	206.945	186.531	190.909
g_78361_1700015G11Rik	1700015G11Rik	434.938	2.43645	134.054	280.617	403.828	0	303.086	281.279	269.38	264.583	328.414
g_15268_Serpinb3a	Serpinb3a	697.066	221.717	382.055	343.756	178.877	1.56918	142.598	105.211	237.11	376.369	165.679
g_35212_Rnf113a1	Rnf113a1	413.58	0	261.406	487.572	165.326	133.381	125.76	40.7963	170.467	186.531	243.892
g_68845_Taar7e	Taar7e	916.477	2.43645	326.199	168.37	349.623	1078.03	503.039	186.804	316.381	244.078	398.638
g_25915_Bin3	Bin3	347.562	38.9831	243.532	210.463	277.801	575.89	172.064	663.476	244.125	396.875	266.6
g_60313_9230110C19Rik	9230110C19Rik	1194.14	596.929	174.271	210.463	421.445	444.079	215.738	279.132	333.919	506.015	259.451
g_34925_Nup37	Nup37	312.612	233.899	183.208	0	192.428	262.054	137.862	274.838	264.469	267.229	403.684
g_66698_Olfr1161	Olfr1161	718.425	107.204	710.489	771.697	276.446	848.928	264.148	317.781	267.977	396.213	201.001
g_12156_Olfr24	Olfr24	341.737	0	136.289	0	25.7475	0	1.05238	85.8868	112.242	85.9895	101.762
g_56411_Abcc10	Abcc10	1112.59	87.712	22.3424	224.494	304.904	53.3522	138.388	251.219	246.931	343.297	274.169
g_46113_Adarb2	Adarb2	497.072	1396.08	245.767	508.619	170.746	296.576	134.705	137.419	265.171	213.651	240.528
g_78052_R3hdml	R3hdml	318.437	2.43645	428.974	489.326	126.027	131.811	170.486	365.019	330.411	250.031	303.183
g_74033_Mettl21c	Mettl21c	359.212	129.132	64.793	149.078	544.762	37.6604	477.255	463.789	331.113	382.323	338.506
g_20141_Hsf4	Hsf4	1520.34	582.31	422.272	192.924	88.0834	1504.85	840.853	279.132	341.635	311.547	397.797
g_52489_Nek11	Nek11	644.64	131.568	357.479	322.71	325.231	130.242	513.562	620.532	322.694	316.838	225.39
g_28005_Haus2	Haus2	947.544	4.87289	167.568	26.3079	188.363	200.855	177.326	143.86	167.661	161.396	106.387
g_45824_Serpinb9g	Serpinb9g	924.244	63.3476	721.66	40.3387	154.485	913.264	309.927	210.423	237.11	171.979	312.434
g_21814_Aass	Aass	267.953	743.116	259.172	177.14	155.84	436.233	119.445	528.204	163.452	240.109	156.007
g_74641_Znhit3	Znhit3	547.556	9.74578	395.461	0	712.798	329.528	221.526	382.196	296.037	139.568	394.012
g_41860_2310007L24Rik	2310007L24Rik	644.64	4.87289	87.1354	477.049	177.522	182.025	394.117	208.276	298.843	246.062	252.723
g_60629_Prss50	Prss50	413.58	73.0934	100.541	0	237.148	387.588	72.0882	253.366	268.678	324.114	243.051
g_64950_Olfr495	Olfr495	304.845	540.891	120.649	0	36.5885	131.811	202.584	266.249	208.348	256.646	222.026
g_01331_Slc7a2	Slc7a2	409.696	68.2205	158.631	49.108	307.614	607.274	80.5072	130.977	209.05	277.812	282.158
g_26152_Stk4	Stk4	155.335	0	163.1	436.71	101.635	0	274.146	15.0302	276.395	208.359	253.984
g_29292_Fuca2	Fuca2	221.352	847.883	277.046	198.186	635.556	533.522	493.041	1341.98	373.203	364.463	374.249
g_49612_Pgc	Pgc	182.519	304.556	292.686	84.1852	376.726	368.758	380.436	103.064	251.14	355.203	258.189
g_27656_Pgls	Pgls	883.468	297.246	232.361	43.8464	177.522	387.588	250.467	562.559	242.021	216.297	199.739
g_34397_1700019A02Rik	1700019A02Rik	949.486	557.946	55.856	368.31	130.092	0	429.898	438.023	350.755	468.974	264.076
g_24778_Tspan3	Tspan3	1048.51	640.785	98.3066	247.294	65.0462	397.003	172.591	150.302	269.38	190.5	277.533
g_52918_Tmem194	Tmem194	219.411	2.43645	223.424	773.451	0	182.025	195.743	98.7699	252.543	189.177	234.221
g_13374_Pola1	Pola1	669.882	0	149.694	0	63.6911	117.689	18.4167	126.683	110.839	42.9948	330.516
g_07806_Hoxb13	Hoxb13	1646.55	1627.55	1128.29	1369.76	1215.55	505.277	886.106	1445.05	700.808	668.734	638.746
g_69524_6430573F11Rik	6430573F11Rik	665.999	268.009	493.767	680.497	249.344	210.27	309.927	150.302	378.815	349.911	412.935
g_67570_Olfr613	Olfr613	442.705	638.349	826.669	319.202	108.41	1.56918	266.253	227.6	344.441	232.172	197.637
g_09129_Kcnmb1	Kcnmb1	784.442	136.441	404.398	275.356	253.409	1.56918	174.169	195.393	156.437	201.745	185.863
g_66279_Olfr483	Olfr483	1106.76	472.67	138.523	206.955	100.28	0	239.943	62.268	210.453	230.187	203.103
g_50258_Aipl1	Aipl1	128.151	60.9111	368.65	1.75386	116.541	338.943	204.162	42.9434	293.933	291.703	185.022
g_00641_Alox12	Alox12	514.547	297.246	29.0451	121.016	363.175	332.667	80.5072	94.4755	174.676	87.3124	198.898
g_03492_Cr1l	Cr1l	1099	7.30934	203.316	87.6929	193.783	552.352	593.544	706.419	440.548	468.974	364.997
g_60526_Zfp280d	Zfp280d	359.212	207.098	214.487	0	192.428	241.654	191.007	49.3849	256.051	261.276	206.467
g_46051_Trim16	Trim16	419.405	2.43645	341.839	1452.19	212.755	134.95	345.181	96.6227	265.171	254	333.039
g_44116_Fam219b	Fam219b	1864.02	689.514	663.57	938.314	428.221	31.3837	608.803	631.268	458.787	584.067	468.021
g_09603_Lad1	Lad1	266.011	0	125.118	36.831	216.821	207.132	118.393	500.291	147.317	134.276	148.017
g_66936_Olfr1	Olfr1	405.813	2.43645	165.334	294.648	52.85	244.793	25.7834	113.8	204.841	207.698	331.357
g_35720_Asnsd1	Asnsd1	434.938	4.87289	288.217	1029.51	124.672	255.777	239.417	34.3547	167.661	160.073	139.607
g_06797_Gpm6b	Gpm6b	706.774	916.103	529.515	220.986	337.427	472.324	432.003	371.461	403.368	489.479	335.562
g_12158_Olfr25	Olfr25	557.265	134.004	339.605	115.755	70.4667	1.56918	98.9239	55.8264	180.288	129.646	127.833
g_64648_Olfr1366	Olfr1366	712.6	4.87289	268.109	252.555	127.382	302.852	203.636	206.128	211.856	254	165.679
g_45125_Tfcp2l1	Tfcp2l1	254.361	938.031	580.903	596.311	315.745	167.903	303.612	300.604	303.754	354.541	356.587
g_04220_Dffb	Dffb	533.964	475.107	294.92	883.944	615.229	282.453	600.384	706.419	437.041	457.729	502.923
g_22851_Folh1	Folh1	60.1923	365.467	241.298	284.125	54.2052	453.494	197.322	0	171.168	238.786	131.618
g_45485_Kremen1	Kremen1	588.332	4.87289	26.8109	319.202	165.326	0	179.431	566.853	234.304	251.354	267.441
g_04490_Dsg2	Dsg2	273.778	306.992	426.74	427.941	192.428	0	501.986	659.182	274.992	224.234	323.368
g_66861_Olfr1219	Olfr1219	170.869	623.73	312.794	699.789	493.267	280.884	90.5049	652.74	359.173	402.166	316.639
g_28627_Adamtsl5	Adamtsl5	549.498	487.289	643.462	906.744	399.763	516.261	283.617	274.838	444.056	400.843	224.97
g_65214_Olfr937	Olfr937	219.411	0	259.172	140.309	243.923	0	161.014	223.306	190.811	242.755	191.329
g_13051_Pitx3	Pitx3	244.653	521.399	250.235	80.6774	636.911	3.13837	287.3	180.362	249.737	336.682	190.068
g_05650_Fjx1	Fjx1	1304.81	175.424	60.3245	441.972	227.662	54.9214	116.288	272.691	303.754	179.917	292.25
g_34424_Dennd6b	Dennd6b	632.99	95.0214	373.118	3.50771	121.962	304.421	399.905	85.8868	218.871	206.375	142.971
g_48569_Slc25a45	Slc25a45	444.647	4.87289	744.002	98.216	330.652	407.988	356.231	495.997	314.978	364.463	344.393
g_49638_Cela1	Cela1	873.76	4.87289	178.739	140.309	40.6539	103.566	166.803	109.506	149.422	168.01	148.858
g_29709_Polr3k	Polr3k	211.644	0	113.946	0	201.914	1.56918	51.5667	17.1774	180.989	93.2655	232.959
g_61458_Card6	Card6	669.882	338.666	706.02	1071.61	630.135	371.896	312.031	397.227	493.863	508.661	521.845
g_50256_Aipl1	Aipl1	1021.33	716.315	145.226	1.75386	417.38	420.541	142.072	356.43	246.23	265.245	236.744
g_45216_Il23a	Il23a	403.871	4.87289	332.902	748.897	577.285	0	267.831	304.898	302.351	305.593	300.66
g_62800_Ano2	Ano2	836.868	1822.46	205.55	491.08	268.316	295.006	347.286	500.291	312.873	363.802	260.712
g_54875_Mmgt2	Mmgt2	279.603	2.43645	176.505	15.7847	0	701.425	226.262	100.917	143.809	226.219	238.846
g_05369_Fas	Fas	479.597	1037.93	163.1	350.771	191.073	285.591	152.595	135.272	186.602	147.505	158.53
g_73016_Serpinb3b	Serpinb3b	396.104	65.784	350.776	473.541	654.527	431.525	324.66	382.196	390.741	272.521	372.146
g_42022_Ippk	Ippk	733.958	77.9663	212.253	917.267	212.755	436.233	407.798	294.162	256.051	322.13	322.947
g_02753_Ces1g	Ces1g	330.087	9.74578	308.325	350.771	113.831	235.377	234.681	285.574	359.173	249.37	327.573
g_16901_Suclg2	Suclg2	836.868	367.903	775.282	194.678	414.67	381.311	398.327	296.31	473.519	516.599	302.763
g_49442_Ssc4d	Ssc4d	576.681	175.424	156.397	126.278	398.408	484.877	267.305	257.661	416.697	267.229	338.926
g_71071_Ccdc63	Ccdc63	739.783	2.43645	256.938	0	342.848	50.2139	98.3977	139.566	195.721	222.911	160.212
g_12033_Nup62	Nup62	417.463	51.1654	212.253	1.75386	84.018	0	174.169	21.4717	103.122	49.6093	328.834
g_09620_Dsg4	Dsg4	1572.77	4.87289	263.641	645.419	678.92	73.7516	269.936	450.906	401.264	252.677	360.792
g_37813_Zfyve19	Zfyve19	844.634	9.74578	634.525	538.434	382.146	167.903	167.329	502.438	403.368	369.093	274.589
g_27099_Bhmt2	Bhmt2	489.305	331.357	301.623	587.542	262.895	149.072	191.007	416.551	382.323	378.354	252.723
g_47060_Parp11	Parp11	1168.9	46.2925	379.821	3.50771	105.7	95.7202	236.786	45.0906	249.737	209.682	284.681
g_27820_Mrps28	Mrps28	137.86	2.43645	64.793	19.2924	143.644	59.6289	195.217	569	227.991	254	231.277
g_00325_Adh7	Adh7	949.486	2.43645	243.532	419.172	159.905	210.27	663.001	307.045	329.71	349.25	296.035
g_32663_Mto1	Mto1	879.585	194.916	120.649	87.6929	112.476	186.733	264.674	431.581	243.424	226.88	248.938
g_26264_Slco1c1	Slco1c1	576.681	445.87	22.3424	680.497	368.595	205.563	525.139	401.521	331.113	271.198	421.765
g_01865_Cacna1e	Cacna1e	1219.38	402.013	303.857	252.555	417.38	764.192	222.579	307.045	335.322	349.911	365.418
g_48553_Tm9sf3	Tm9sf3	236.886	794.281	283.749	31.5694	173.457	98.8585	96.8192	255.513	171.87	222.25	175.771
g_36565_4933413G19Rik	4933413G19Rik	434.938	4.87289	2.23424	0	272.381	163.195	89.9787	261.955	176.079	175.286	190.488
g_59516_Zfp428	Zfp428	194.169	0	107.244	584.034	0	0	75.2453	100.917	169.064	188.515	147.597
g_33456_Elovl5	Elovl5	629.107	750.425	11.1712	1.75386	44.7193	116.12	418.322	341.4	266.574	355.864	267.441
g_67540_Olfr561	Olfr561	1110.65	399.577	440.146	220.986	205.98	478.601	385.698	474.525	308.664	231.51	247.256
g_74010_Spink11	Spink11	248.536	138.877	230.127	342.002	67.7565	0	114.71	126.683	183.796	184.547	104.705
g_31346_Reg4	Reg4	7.76675	1491.1	475.893	592.804	752.097	910.126	480.939	663.476	450.369	443.838	480.636
g_72172_Dnph1	Dnph1	598.04	864.938	373.118	333.233	197.849	1076.46	650.898	558.264	524.028	471.619	528.994
g_40691_Map10	Map10	524.256	462.925	875.823	56.1234	188.363	196.148	377.279	210.423	349.352	380.338	238.005
g_13956_Ptdss1	Ptdss1	314.553	0	254.704	289.386	169.391	0	70.5096	156.743	221.677	201.745	190.488
g_14290_Rab33a	Rab33a	733.958	248.517	366.416	292.894	195.139	59.6289	206.267	356.43	296.037	230.849	240.108
g_68652_Bpifc	Bpifc	732.016	209.534	214.487	734.866	173.457	343.651	146.807	10.7359	350.755	253.338	275.851
g_44394_Zc3hav1	Zc3hav1	516.489	197.352	299.388	654.189	445.837	158.487	336.236	150.302	389.338	291.703	293.512
g_72990_Enthd1	Enthd1	233.003	2.43645	212.253	1.75386	237.148	469.186	316.767	10.7359	206.244	113.771	140.448
g_70191_Ccdc169	Ccdc169	634.932	7.30934	482.596	121.016	326.586	513.123	111.553	264.102	245.528	206.375	213.616
g_13142_Pkp1	Pkp1	260.186	2.43645	0	8.76929	321.166	393.865	169.96	178.215	272.887	128.984	275.01
g_46474_Nucks1	Nucks1	1126.18	99.8943	100.541	24.554	126.027	524.107	167.329	259.808	364.785	414.073	262.394
g_46912_Ugt2b38	Ugt2b38	324.262	7.30934	458.02	285.879	487.847	265.192	186.272	652.74	224.483	373.724	259.451
g_13414_Cnot7	Cnot7	267.953	9.74578	676.975	584.034	405.184	320.113	609.855	594.766	361.979	379.015	442.791
g_50538_Pnpla3	Pnpla3	634.932	4.87289	920.508	5.26157	478.361	387.588	362.019	536.793	373.905	349.25	338.085
g_02362_Cd19	Cd19	526.197	2.43645	234.595	245.54	634.2	346.789	567.234	100.917	417.398	537.104	358.269
g_68266_Slc4a11	Slc4a11	867.935	967.269	417.803	1297.85	334.717	597.859	252.572	369.313	310.067	326.76	305.286
g_37900_Cyp4f18	Cyp4f18	561.148	1293.75	576.434	61.385	390.277	690.44	850.325	476.672	684.673	600.604	583.239
g_41672_Phpt1	Phpt1	724.25	1089.09	174.271	270.094	120.606	172.61	247.836	459.495	264.469	281.12	302.342
g_07237_H2-M10.1	H2-M10.1	233.003	80.4027	493.767	529.665	556.958	323.252	402.01	167.479	321.993	274.505	346.075
g_44151_Sapcd1	Sapcd1	440.763	87.712	46.9191	0	451.258	61.1981	36.8334	219.011	232.901	184.547	214.457
g_44323_Nol3	Nol3	149.51	4.87289	216.721	375.325	907.937	122.396	617.222	899.665	394.248	310.885	383.92
g_49367_Chd9	Chd9	405.813	0	6.70272	185.909	25.7475	1.56918	336.236	216.864	147.317	220.927	129.515
g_18100_Trpc2	Trpc2	1479.57	277.755	612.182	822.559	200.559	968.186	475.151	607.649	515.61	553.64	451.621
g_71263_Hapln4	Hapln4	267.953	328.92	216.721	412.156	207.335	119.258	340.446	416.551	274.29	247.385	220.344
g_31009_Fam120b	Fam120b	1978.58	294.81	308.325	266.586	205.98	180.456	299.403	390.785	391.442	316.177	330.096
g_67698_Tubgcp3	Tubgcp3	584.448	311.865	89.3697	212.217	107.055	65.9057	486.727	227.6	370.397	334.036	306.968
g_27631_Bccip	Bccip	1027.15	2.43645	109.478	7.01543	150.419	260.484	101.029	2.14717	183.094	64.1614	293.091
g_11481_Nek2	Nek2	520.372	694.387	243.532	294.648	341.493	213.409	182.062	399.374	297.44	324.776	270.805
g_01790_Tspo	Tspo	254.361	319.174	303.857	626.127	340.137	80.0283	698.782	519.615	384.427	398.859	324.209
g_16164_Smpd1	Smpd1	535.906	499.471	303.857	671.727	430.931	343.651	136.81	491.702	314.276	314.854	362.054
g_17520_Tgfb1i1	Tgfb1i1	269.895	233.899	214.487	592.804	158.55	316.975	386.224	193.245	284.813	199.099	158.109
g_37580_Ppapdc1b	Ppapdc1b	79.6092	560.382	154.163	213.971	200.559	3.13837	250.467	197.54	331.113	266.567	314.957
g_54138_Slc25a29	Slc25a29	621.34	2.43645	142.991	0	302.194	0	217.317	27.9132	225.185	178.594	219.083
g_33692_Srrm4	Srrm4	215.527	711.442	109.478	859.39	58.2706	687.302	380.962	360.725	292.53	200.422	176.191
g_74979_Gm13279	Gm13279	295.137	4.87289	134.054	143.816	222.241	95.7202	94.1882	47.2378	103.823	88.6353	153.484
g_38692_Pih1d2	Pih1d2	706.774	7.30934	422.272	854.129	348.268	715.547	483.043	530.351	390.741	433.916	377.192
g_20724_G3bp1	G3bp1	631.049	7.30934	248.001	701.543	264.25	541.368	375.174	882.487	338.128	343.297	301.501
g_17698_Tkt	Tkt	730.075	1142.69	201.082	136.801	184.298	340.513	590.386	17.1774	241.319	269.213	370.464
g_31771_Naa20	Naa20	605.807	4.87289	357.479	0	472.94	597.859	307.822	169.627	243.424	164.703	436.063
g_54695_Agap2	Agap2	601.923	29.2373	245.767	1.75386	504.108	629.242	330.448	753.657	455.28	365.786	276.271
g_65088_Olfr1289	Olfr1289	182.519	738.243	4.46848	0	216.821	401.711	229.419	55.8264	195.721	173.302	191.75
g_05728_Flii	Flii	631.049	116.949	176.505	82.4313	58.2706	320.113	117.867	495.997	211.856	217.62	174.089
g_47577_Pnpo	Pnpo	632.99	80.4027	96.0724	1.75386	98.9244	412.695	386.75	19.3245	226.588	154.781	245.154
g_31119_Necap1	Necap1	510.664	397.141	337.37	1.75386	336.072	205.563	351.496	461.642	346.546	375.047	341.449
g_77259_Gm10436	Gm10436	394.163	99.8943	285.983	250.802	121.962	161.626	516.72	57.9736	267.275	215.635	239.687
g_66711_Olfr1339	Olfr1339	607.748	0	111.712	470.034	554.248	247.931	598.805	216.864	304.455	286.411	327.993
g_69143_C1s2	C1s2	528.139	1564.2	558.56	410.403	607.098	9.4151	237.312	326.37	364.785	427.963	295.194
g_42263_4930568D16Rik	4930568D16Rik	691.241	36.5467	397.695	596.311	764.293	480.17	255.203	431.581	406.876	326.099	325.891
g_69965_Ccdc66	Ccdc66	702.891	2.43645	245.767	1020.74	258.83	97.2893	136.81	79.4453	270.783	179.917	312.014
g_12366_Osm	Osm	728.133	672.459	770.813	143.816	276.446	739.085	620.379	81.5925	310.769	356.526	347.336
g_48841_Ap4e1	Ap4e1	291.253	2.43645	310.56	0	0	302.852	209.424	143.86	149.422	109.802	124.049
g_09260_Kif9	Kif9	221.352	416.632	210.019	80.6774	177.522	362.481	198.374	382.196	310.769	234.156	269.123
g_45705_Pcdhga4	Pcdhga4	858.226	265.573	312.794	50.8619	153.13	84.7359	560.393	73.0038	220.976	254.661	240.949
g_76390_Kncn	Kncn	557.265	12.1822	310.56	427.941	387.567	40.7988	221	392.932	246.23	314.854	274.169
g_20564_Figla	Figla	310.67	0	180.974	1.75386	60.9808	265.192	49.462	55.8264	136.794	118.401	86.6238
g_31962_Rpl41	Rpl41	2042.66	14.6187	942.85	636.65	1031.25	546.076	1279.7	380.049	417.398	633.015	405.366
g_43174_Hyls1	Hyls1	271.836	835.701	11.1712	24.554	0	398.572	206.267	130.977	232.2	265.906	193.011
g_08104_Ndst1	Ndst1	1968.87	319.174	482.596	540.188	128.737	874.035	232.576	83.7397	263.066	359.172	285.522
g_15860_Six2	Six2	673.766	2.43645	6.70272	1.75386	319.81	196.148	510.405	208.276	303.754	244.739	268.282
g_00960_App	App	219.411	9.74578	69.2615	91.2006	281.867	776.745	133.653	133.125	285.514	324.114	251.041
g_06227_Usp15	Usp15	234.944	487.289	136.289	133.293	369.95	186.733	317.819	173.921	188.706	262.599	216.56
g_37403_Osgin1	Osgin1	322.32	431.251	290.451	84.1852	253.409	39.2296	186.798	199.687	367.591	363.14	320.004
g_68437_Zfp384	Zfp384	2131.97	1227.97	458.02	17.5386	169.391	166.333	27.3619	2.14717	164.153	200.422	253.984
g_03638_Dnajc5	Dnajc5	330.087	479.98	174.271	42.0926	173.457	276.176	348.865	122.389	126.272	161.396	114.798
g_53535_Zfp273	Zfp273	658.232	143.75	183.208	813.79	127.382	590.013	646.163	506.732	516.311	518.583	388.546
g_41544_Parpbp	Parpbp	1081.52	2.43645	281.514	226.248	12.1962	3.13837	458.839	73.0038	260.26	264.583	256.507
g_15982_Slc20a1	Slc20a1	330.087	31.6738	312.794	0	127.382	89.4434	99.9763	184.657	195.02	183.224	146.756
g_26005_Tbc1d1	Tbc1d1	233.003	0	0	0	78.5975	98.8585	39.9905	276.985	180.989	100.542	133.3
g_78099_5430421N21Rik	5430421N21Rik	599.982	4.87289	44.6848	643.666	313.035	249.5	91.5572	62.268	182.393	166.687	260.712
g_53639_Ifitm6	Ifitm6	211.644	0	306.091	1.75386	124.672	335.805	328.869	2.14717	289.022	250.692	367.1
g_54713_Rdh19	Rdh19	434.938	343.539	370.884	0	254.764	549.214	288.879	178.215	322.694	289.718	181.237
g_73827_Zyg11b	Zyg11b	706.774	2.43645	147.46	156.093	434.996	560.198	231.524	219.011	359.874	222.25	269.543
g_12231_Olfr54	Olfr54	497.072	7.30934	252.469	52.6157	306.259	0	168.907	30.0604	169.064	218.281	268.282
g_45504_Gpr87	Gpr87	1264.04	9.74578	330.668	901.483	97.5693	150.642	99.4501	388.638	355.665	412.75	381.818
g_08991_Kcna3	Kcna3	372.804	60.9111	13.4054	35.0771	1.35513	40.7988	57.3548	141.713	166.959	195.13	138.766
g_23566_Ywhab	Ywhab	1056.28	238.772	73.73	801.513	350.978	69.044	192.586	407.963	265.171	241.432	213.616
g_12746_Pdgfra	Pdgfra	295.137	51.1654	17.8739	471.788	334.717	222.824	97.8715	85.8868	91.1963	127.661	131.618
g_34334_1700012P22Rik	1700012P22Rik	151.452	487.289	346.307	287.633	219.531	324.821	294.141	309.193	253.946	265.906	258.189
g_14685_Rfx2	Rfx2	300.962	219.28	252.469	91.2006	73.177	189.871	259.412	317.781	193.617	177.932	209.411
g_52229_Thsd4	Thsd4	1291.22	216.844	375.353	182.401	608.453	444.079	307.296	257.661	465.101	469.635	494.092
g_60015_Whsc1l1	Whsc1l1	312.612	416.632	250.235	0	168.036	343.651	407.272	141.713	232.2	219.604	224.129
g_59606_Syne4	Syne4	1040.74	1101.27	625.588	857.636	319.81	224.393	205.215	279.132	390.039	296.333	377.192
g_55385_Pomt2	Pomt2	477.655	2.43645	89.3697	548.957	85.3731	161.626	164.172	352.136	220.274	177.932	179.555
g_56627_Fam170a	Fam170a	1081.52	102.331	53.6218	468.28	208.69	1023.11	149.964	322.076	289.022	440.531	270.384
g_24919_Gabarap	Gabarap	50.4839	333.793	31.2794	320.956	56.9154	213.409	94.1882	6.44151	156.437	220.927	147.597
g_27237_Tmem176b	Tmem176b	199.994	0	165.334	261.325	379.436	76.89	129.443	403.668	249.737	187.193	187.124
g_65233_Olfr458	Olfr458	704.833	4.87289	571.966	1.75386	260.185	1.56918	288.353	23.6189	217.468	175.948	163.576
g_73021_Gpr25	Gpr25	627.165	445.87	290.451	1031.27	378.081	72.1824	544.608	298.457	439.847	436.562	365.838
g_60708_Olfr366	Olfr366	421.346	302.119	163.1	320.956	567.799	360.912	283.091	285.574	353.561	433.255	233.38
g_50144_2610305D13Rik	2610305D13Rik	58.2506	0	26.8109	0	109.765	94.151	98.9239	0	88.3902	66.1458	314.957
g_37677_Ist1	Ist1	209.702	489.726	404.398	33.3233	222.241	103.566	330.974	556.117	299.545	304.271	285.102
g_57485_Slc25a25	Slc25a25	225.236	2.43645	134.054	224.494	136.868	53.3522	111.553	171.774	183.094	241.432	172.827
g_20398_Homer1	Homer1	1118.41	864.938	551.858	257.817	207.335	0	330.974	418.698	342.337	301.625	242.631
g_08637_Lrig1	Lrig1	582.506	0	518.344	101.724	250.699	70.6132	105.238	255.513	241.319	257.307	283.42
g_17804_Tnfaip6	Tnfaip6	807.742	2.43645	404.398	855.882	344.203	610.412	170.486	994.14	366.188	459.052	351.121
g_35352_Nol7	Nol7	332.029	2.43645	201.082	3.50771	262.895	161.626	608.803	156.743	210.453	142.213	299.819
g_68157_Ctif	Ctif	421.346	265.573	46.9191	1.75386	97.5693	284.022	132.074	92.3284	178.183	209.021	196.375
g_60389_Nfrkb	Nfrkb	1112.59	14.6187	413.335	108.739	463.454	395.434	172.591	85.8868	195.721	186.531	312.855
g_48187_Lmf2	Lmf2	821.334	0	268.109	115.755	364.53	713.978	139.967	328.517	192.915	160.734	144.233
g_05993_Slc37a4	Slc37a4	475.714	2.43645	513.876	334.987	288.643	0	184.693	92.3284	343.74	269.213	269.964
g_53964_Trim38	Trim38	423.288	548.2	370.884	235.017	258.83	205.563	465.679	899.665	291.828	332.052	424.709
g_71350_Gm773	Gm773	337.854	0	67.0272	3.50771	126.027	0	278.881	115.947	170.467	166.026	152.643
g_57177_Plekhb2	Plekhb2	862.11	345.975	482.596	194.678	495.977	436.233	274.146	517.468	438.444	464.343	521.845
g_62386_Rgp1	Rgp1	399.988	377.649	520.578	541.942	291.353	232.239	511.458	304.898	607.507	461.036	523.527
g_12670_Pdcd2	Pdcd2	233.003	0	6.70272	3.50771	0	186.733	192.586	21.4717	139.6	87.9739	117.321
g_49833_Rap1gap	Rap1gap	782.5	0	0	77.1697	233.082	53.3522	177.853	27.9132	162.049	126.338	163.576
g_21110_Abca8b	Abca8b	945.602	689.514	194.379	19.2924	115.186	123.965	8.94525	178.215	142.406	261.937	100.08
g_22637_Esyt2	Esyt2	665.999	903.921	384.29	1.75386	378.081	351.497	118.919	244.778	371.8	327.422	317.48
g_45090_Chia1	Chia1	231.061	553.073	69.2615	305.171	239.858	0	130.495	152.449	205.542	228.864	175.35
g_25957_Adck2	Adck2	743.667	77.9663	540.686	180.647	348.268	233.808	266.253	199.687	307.963	286.411	359.531
g_28201_Ndufc1	Ndufc1	1058.22	0	140.757	417.418	429.576	247.931	744.56	395.079	245.528	266.567	371.725
g_47698_Nxph4	Nxph4	757.258	302.119	312.794	150.832	346.913	448.786	343.077	103.064	310.067	253.338	267.861
g_28993_Dnase1l2	Dnase1l2	514.547	643.222	248.001	484.065	4.06539	94.151	153.122	498.144	237.812	337.343	262.394
g_25785_Golga7	Golga7	1005.79	199.789	221.19	140.309	207.335	0	102.081	234.042	182.393	228.864	163.156
g_37002_Fuca1	Fuca1	1029.09	19.4916	259.172	769.943	888.965	662.195	578.284	410.11	365.487	527.182	439.847
g_10028_Ltb	Ltb	817.451	631.039	717.192	1017.24	810.367	262.054	754.032	1387.07	576.641	599.281	699.719
g_06869_Grb2	Grb2	11384.1	8807.75	332.902	1.75386	4.06539	6.27673	108.922	10.7359	159.944	120.385	304.024
g_62161_Lrrc55	Lrrc55	625.224	7.30934	285.983	219.232	886.254	100.428	304.665	221.159	299.545	310.885	282.579
g_26381_Sqrdl	Sqrdl	823.276	2.43645	688.146	150.832	147.709	360.912	246.257	407.963	397.054	331.39	267.02
g_18849_Zmat3	Zmat3	605.807	2.43645	294.92	377.079	69.1116	731.239	416.217	349.989	338.128	292.364	241.79
g_28820_Hiatl1	Hiatl1	454.355	0	326.199	650.681	352.334	0	397.274	75.151	217.468	267.89	230.857
g_08760_Irx3	Irx3	1287.34	319.174	145.226	594.558	227.662	269.899	513.036	517.468	227.991	351.234	306.968
g_40749_Eaf1	Eaf1	159.218	0	0	1.75386	203.269	0	11.5762	21.4717	117.152	99.8801	141.71
g_01924_Calb1	Calb1	54.3673	336.229	172.037	131.539	390.277	127.104	253.098	208.276	313.575	396.875	237.585
g_31744_Paip2	Paip2	1914.5	1106.15	100.541	447.234	570.509	547.645	325.712	322.076	340.934	323.453	270.805
g_36705_Treml1	Treml1	1201.9	935.595	395.461	63.1389	258.83	169.472	598.805	532.498	399.861	242.094	361.213
g_14211_Pex19	Pex19	867.935	77.9663	185.442	124.524	279.157	221.255	68.931	199.687	154.332	203.729	99.2389
g_31497_Gpatch2	Gpatch2	1048.51	1410.7	294.92	1026.01	214.11	92.5818	279.407	246.925	253.245	322.13	349.018
g_08748_Irs4	Irs4	634.932	358.157	420.037	203.447	208.69	883.45	566.182	88.034	334.62	361.156	291.409
g_53339_Dsg1c	Dsg1c	1854.31	511.654	315.028	1018.99	325.231	720.255	429.372	341.4	390.039	369.755	232.118
g_34701_Mtfmt	Mtfmt	893.177	7.30934	315.028	215.724	352.334	514.692	333.079	40.7963	396.353	323.453	264.076
g_04105_Ddit3	Ddit3	151.452	285.064	475.893	12.277	383.502	147.503	294.667	249.072	333.217	250.031	203.103
g_30165_Zmat5	Zmat5	419.405	0	918.273	63.1389	51.4949	0	60.512	225.453	202.736	136.922	227.072
g_41152_Ddit4	Ddit4	246.594	2.43645	426.74	82.4313	187.008	702.994	99.9763	382.196	335.322	342.635	236.744
g_57900_Samd10	Samd10	687.358	2.43645	525.047	38.5849	1.35513	97.2893	199.426	98.7699	300.246	263.26	269.123
g_36987_Optn	Optn	464.063	2.43645	69.2615	0	239.858	318.544	259.412	92.3284	113.645	142.213	136.664
g_06457_Gjb1	Gjb1	493.189	579.874	746.237	203.447	268.316	657.488	367.281	579.736	432.13	392.244	449.098
g_52227_Tbc1d16	Tbc1d16	320.379	679.768	475.893	19.2924	231.727	178.887	552.501	407.963	379.517	325.437	312.014
g_26911_Itm2c	Itm2c	743.667	579.874	180.974	136.801	200.559	0	2.63096	57.9736	202.035	144.198	170.725
g_08734_Irg1	Irg1	557.265	1354.66	116.181	0	200.559	795.576	206.793	219.011	220.976	224.234	209.831
g_60022_Mboat4	Mboat4	273.778	4.87289	205.55	215.724	188.363	611.981	422.531	465.936	307.963	249.37	304.865
g_06827_Adgrg1	Adgrg1	188.344	2.43645	458.02	229.755	215.466	3.13837	165.75	246.925	216.766	178.594	185.442
g_69376_Pcmtd1	Pcmtd1	300.962	635.912	268.109	78.9236	453.968	304.421	453.577	146.008	279.201	288.396	324.629
g_64929_Olfr564	Olfr564	722.308	14.6187	328.434	661.204	234.437	864.62	515.667	133.125	304.455	318.161	230.857
g_42119_Egfem1	Egfem1	850.459	197.352	245.767	810.282	123.317	241.654	334.131	435.876	324.097	437.885	244.313
g_38835_Ttc39c	Ttc39c	766.967	119.386	332.902	433.203	82.6629	255.777	465.153	227.6	260.26	209.682	293.932
g_60210_Nrn1l	Nrn1l	293.195	704.133	243.532	0	200.559	1.56918	90.5049	105.211	154.332	198.437	180.817
g_41505_Ppp1r1c	Ppp1r1c	378.629	550.637	221.19	424.433	227.662	205.563	17.3643	107.359	299.545	284.427	265.758
g_29146_4933436I01Rik	4933436I01Rik	568.915	4.87289	283.749	1.75386	107.055	528.815	438.317	251.219	239.215	338.005	245.574
g_46596_Pomt1	Pomt1	817.451	0	560.795	77.1697	276.446	7.84591	245.731	137.419	250.439	257.307	249.779
g_11484_Neo1	Neo1	1034.92	1612.93	339.605	271.848	379.436	134.95	950.301	571.148	384.427	406.797	378.874
g_60850_Adgrg2	Adgrg2	1605.78	95.0214	659.101	450.741	310.325	477.032	395.696	425.14	371.099	459.052	246.836
g_25747_Atp5j2	Atp5j2	570.856	316.738	89.3697	1.75386	338.782	145.934	489.358	60.1208	167.661	74.0833	293.932
g_16663_Srebf1	Srebf1	1019.39	326.484	4.46848	157.847	922.843	3.13837	142.072	319.928	264.469	193.807	253.564
g_53652_Pdlim2	Pdlim2	912.593	1084.22	451.317	213.971	468.875	81.5975	495.146	274.838	314.276	466.989	348.598
g_58809_Cwh43	Cwh43	656.291	73.0934	663.57	187.663	269.671	213.409	324.66	169.627	256.753	336.682	339.767
g_37934_Ogfr	Ogfr	1017.44	270.445	411.1	19.2924	521.725	616.689	373.069	240.483	485.445	502.046	330.937
g_68038_Klhl38	Klhl38	355.329	112.076	299.388	143.816	173.457	103.566	64.7215	0	141.705	138.245	101.341
g_70871_Accs	Accs	376.688	9.74578	125.118	154.339	306.259	271.469	416.217	214.717	267.977	252.677	227.913
g_02623_Cdh9	Cdh9	1054.34	419.069	384.29	682.25	574.575	494.293	502.512	438.023	594.88	559.593	548.337
g_50735_Atp6v0a4	Atp6v0a4	190.285	2.43645	259.172	326.217	117.896	0	181.01	23.6189	166.959	198.437	169.884
g_65967_Olfr435	Olfr435	811.626	92.5849	634.525	0	956.721	1040.37	273.619	373.608	318.485	420.687	256.507
g_27450_Cxcl16	Cxcl16	384.454	2105.09	411.1	0	865.928	32.9528	441.474	515.321	495.266	278.474	378.454
g_23786_Ppp1r3f	Ppp1r3f	100.968	0	58.0903	282.371	140.933	182.025	209.95	289.868	236.409	147.505	209.831
g_22677_Ncaph2	Ncaph2	176.694	0	122.883	80.6774	120.606	0	349.391	8.58868	122.063	104.51	430.176
g_27624_Mrpl4	Mrpl4	681.533	1252.33	690.381	75.4159	326.586	913.264	384.119	422.993	299.545	154.781	267.441
g_53967_Trim38	Trim38	584.448	0	281.514	245.54	85.3731	332.667	226.788	266.249	295.336	240.771	215.298
g_39076_Camk2n2	Camk2n2	774.734	1318.12	1195.32	0	195.139	418.972	277.829	90.1812	432.831	420.687	250.62
g_16784_Sult2a1	Sult2a1	918.419	4.87289	511.641	154.339	136.868	279.315	543.555	283.427	399.861	449.13	463.395
g_71897_Fastkd5	Fastkd5	205.819	2.43645	129.586	82.4313	135.513	575.89	272.041	163.185	185.9	160.073	225.811
g_52518_Slc25a38	Slc25a38	376.688	0	67.0272	82.4313	266.96	280.884	334.658	195.393	204.139	175.286	233.38
g_33814_Tmem258	Tmem258	333.97	68.2205	375.353	198.186	233.082	105.135	260.991	191.098	248.334	87.9739	404.945
g_10557_Mef2a	Mef2a	196.111	4.87289	223.424	8.76929	143.644	1.56918	308.348	124.536	195.02	279.135	267.861
g_72870_Fbxw22	Fbxw22	712.6	77.9663	297.154	1.75386	303.549	0	263.622	536.793	214.662	295.01	263.656
g_05087_Nr2f6	Nr2f6	438.822	679.768	203.316	0	35.2334	194.579	65.7739	242.63	277.096	241.432	248.097
g_07075_Gstt1	Gstt1	347.562	124.259	165.334	0	151.774	117.689	157.331	109.506	260.962	290.38	279.635
g_11643_Nid1	Nid1	353.387	7.30934	353.01	131.539	325.231	505.277	364.65	304.898	297.44	316.177	258.189
g_25436_Aldh1a3	Aldh1a3	829.101	9.74578	466.956	361.295	229.017	117.689	248.888	92.3284	400.562	208.359	214.878
g_77270_Tgif2lx2	Tgif2lx2	1287.34	596.929	538.452	501.603	260.185	436.233	285.722	253.366	477.027	367.109	332.619
g_36449_4933403O08Rik	4933403O08Rik	726.191	460.488	241.298	349.018	55.5603	167.903	347.812	322.076	442.653	501.385	443.632
g_39981_Sdr42e1	Sdr42e1	460.18	458.052	379.821	626.127	528.5	119.258	427.267	186.804	342.337	296.995	262.815
g_06871_Grb2	Grb2	12098.7	7192.39	46.9191	1.75386	4.06539	3.13837	1.05238	4.29434	113.645	140.229	160.633
g_32618_Zdhhc21	Zdhhc21	893.177	691.95	458.02	271.848	433.641	80.0283	448.315	55.8264	407.577	342.635	351.121
g_37688_Myh14	Myh14	328.145	431.251	55.856	612.096	482.426	125.535	364.124	135.272	279.902	363.14	302.763
g_65174_Olfr223	Olfr223	353.387	879.557	297.154	66.6466	27.1026	1.56918	233.629	152.449	221.677	166.026	208.57
g_58106_St7l	St7l	568.915	728.497	312.794	326.217	193.783	287.16	435.16	742.921	333.217	302.286	312.855
g_57118_Wdr26	Wdr26	998.028	65.784	256.938	61.385	153.13	138.088	440.422	375.755	435.638	372.401	417.56
g_07190_Gzmg	Gzmg	1190.25	231.462	315.028	676.989	374.016	111.412	551.448	521.763	506.49	502.708	425.971
g_14268_Rab18	Rab18	1512.58	153.496	321.731	84.1852	54.2052	252.638	457.786	369.313	299.545	317.5	235.903
g_61621_Mb21d2	Mb21d2	1013.56	684.641	348.542	50.8619	212.755	508.415	240.469	167.479	286.917	248.047	346.075
g_24206_Rabggta	Rabggta	244.653	2.43645	26.8109	0	126.027	105.135	124.181	0	262.365	55.5625	416.719
g_60415_Olfr149	Olfr149	295.137	4.87289	0	280.617	481.071	348.359	92.6096	186.804	253.245	237.463	177.453
g_45720_Pcdhga8	Pcdhga8	858.226	53.6018	545.155	296.402	178.877	92.5818	494.093	663.476	329.008	339.328	268.702
g_24824_Cyp2d22	Cyp2d22	429.113	816.209	386.524	284.125	230.372	640.227	144.703	455.2	347.949	359.833	266.179
g_71218_Saxo2	Saxo2	561.148	409.323	690.381	61.385	600.322	593.151	516.72	502.438	385.129	408.781	239.687
g_13619_Mob4	Mob4	848.518	0	169.802	501.603	223.596	26.6761	195.743	261.955	306.56	179.255	219.503
g_46475_Nucks1	Nucks1	363.096	363.03	109.478	208.709	260.185	503.708	389.908	465.936	232.2	287.073	247.677
g_62274_Bbs12	Bbs12	677.649	114.513	404.398	52.6157	519.014	713.978	332.553	302.751	274.992	246.724	234.221
g_05727_Flii	Flii	568.915	314.301	142.991	317.448	692.471	621.396	310.979	64.4151	368.994	466.989	367.1
g_51284_Fut10	Fut10	916.477	224.153	415.569	201.694	289.998	1.56918	318.346	328.517	427.921	359.172	380.977
g_69605_Ankar	Ankar	213.586	56.0382	75.9642	68.4004	0	0	139.967	0	187.303	137.583	247.677
g_49230_Lhfp	Lhfp	174.752	114.513	415.569	447.234	352.334	608.843	396.222	491.702	329.008	434.578	361.213
g_33961_1810022K09Rik	1810022K09Rik	803.859	311.865	350.776	28.0617	158.55	6.27673	258.36	311.34	307.261	231.51	296.876
g_33941_Ubr4	Ubr4	429.113	0	13.4054	0	2.71026	61.1981	131.022	180.362	237.11	197.114	306.968
g_36846_Usp19	Usp19	832.984	4.87289	364.181	278.863	119.251	155.349	127.338	146.008	160.646	253.338	285.102
g_06061_Gabrg2	Gabrg2	590.273	4.87289	976.364	1069.85	50.1398	0	279.934	242.63	315.679	275.166	330.937
g_76051_Gm11437	Gm11437	1188.31	796.718	227.893	98.216	60.9808	266.761	89.9787	12.883	218.871	175.286	137.925
g_43294_1700015E13Rik	1700015E13Rik	353.387	287.501	281.514	352.525	40.6539	36.0912	554.605	403.668	441.25	361.817	187.965
g_03553_Cryge	Cryge	607.748	4.87289	201.082	126.278	363.175	69.044	112.605	588.325	278.499	248.047	255.246
g_76117_Wfdc9	Wfdc9	231.061	0	140.757	410.403	272.381	274.607	198.374	253.366	145.213	181.239	155.586
g_57627_Gyltl1b	Gyltl1b	440.763	389.831	203.316	413.91	116.541	105.135	263.622	715.008	362.68	269.875	291.83
g_32036_Trabd	Trabd	460.18	894.175	335.136	22.8001	472.94	761.054	529.874	270.544	523.326	506.015	472.646
g_33294_Lce1b	Lce1b	343.679	63.3476	24.5767	40.3387	94.859	59.6289	27.3619	113.8	177.482	164.703	164.838
g_09914_Psmb8	Psmb8	244.653	2.43645	665.804	484.065	390.277	3.13837	211.003	103.064	307.963	241.432	368.782
g_04050_Dcc	Dcc	665.999	916.103	292.686	664.712	365.885	0	359.915	133.125	225.886	171.318	237.164
g_70081_Vwc2l	Vwc2l	89.3177	158.369	301.623	40.3387	341.493	134.95	552.501	81.5925	194.318	263.26	172.407
g_52688_Snx30	Snx30	770.85	959.959	755.174	645.419	342.848	18.8302	815.07	560.412	415.995	385.63	304.865
g_54145_Chadl	Chadl	699.008	1500.85	98.3066	231.509	397.053	320.113	129.443	107.359	251.842	281.781	310.332
g_71157_Tmem52b	Tmem52b	650.466	640.785	455.785	75.4159	299.484	423.679	239.943	201.834	345.143	349.25	260.712
g_39510_Mipol1	Mipol1	310.67	151.06	310.56	91.2006	35.2334	1.56918	192.06	79.4453	252.543	149.489	168.622
g_57245_Cps1	Cps1	297.078	1045.24	136.289	326.217	241.213	721.824	701.939	313.487	333.217	306.916	364.997
g_35641_St13	St13	487.364	445.87	53.6218	408.649	242.568	249.5	165.75	6.44151	251.14	215.635	226.231
g_45571_Sec16b	Sec16b	1780.53	572.565	413.335	429.695	497.332	677.887	456.734	422.993	439.847	325.437	362.474
g_39549_Camkmt	Camkmt	345.62	667.586	151.928	8.76929	237.148	120.827	212.055	130.977	265.171	379.677	224.97
g_08697_Ins2	Ins2	176.694	0	134.054	45.6003	97.5693	316.975	286.774	386.491	199.93	128.323	140.028
g_20387_Zfp260	Zfp260	458.238	0	205.55	21.0463	333.362	348.359	189.429	382.196	212.557	270.536	230.016
g_31734_Lrrc28	Lrrc28	584.448	202.225	442.38	26.3079	303.549	307.56	413.586	442.317	357.068	379.015	220.765
g_04870_Aimp1	Aimp1	1456.27	24.3645	203.316	506.865	242.568	666.903	502.512	459.495	265.171	240.109	380.136
g_03597_Csf2rb2	Csf2rb2	69.9008	138.877	37.9821	91.2006	8.13078	153.78	54.7239	199.687	181.691	166.026	141.71
g_69199_Hist1h4c	Hist1h4c	831.043	350.848	4.46848	0	78.5975	0	129.443	51.5321	86.9872	97.8957	66.4396
g_77018_Gm9513	Gm9513	370.862	701.696	435.677	114.001	187.008	359.343	247.836	367.166	506.49	738.187	485.262
g_71320_Slc9a9	Slc9a9	829.101	314.301	558.56	1034.78	417.38	927.387	366.229	403.668	507.191	467.651	571.465
g_73652_Olfr1383	Olfr1383	551.439	4.87289	107.244	657.696	424.155	203.994	269.41	115.947	349.352	164.703	254.825
g_21247_Rsrp1	Rsrp1	1621.31	92.5849	147.46	135.047	749.386	804.991	76.2977	143.86	330.411	334.698	328.414
g_29519_Rexo1	Rexo1	1050.45	1164.62	73.73	38.5849	210.045	329.528	315.188	352.136	305.858	258.63	440.688
g_04180_Des	Des	1019.39	221.717	62.5588	512.126	497.332	367.189	174.169	304.898	342.337	350.573	274.169
g_51537_Vmn1r193	Vmn1r193	271.836	2.43645	154.163	0	1.35513	177.318	402.01	180.362	224.483	239.448	198.478
g_02917_Ckmt1	Ckmt1	233.003	353.285	321.731	124.524	319.81	542.937	140.493	255.513	161.347	160.734	183.34
g_28494_Rpl35	Rpl35	93.201	0	55.856	0	0	0	6.31429	0	36.4785	6.61458	172.827
g_71203_Zfp82	Zfp82	432.996	0	348.542	292.894	73.177	885.019	323.081	130.977	242.722	183.224	291.409
g_77761_Vmn2r41	Vmn2r41	240.769	0	26.8109	235.017	166.681	0	49.462	150.302	54.7178	50.9322	440.268
g_48709_Rapgef1	Rapgef1	1234.91	696.823	437.911	229.755	107.055	809.698	675.103	427.287	559.103	582.083	814.096
g_63206_Hephl1	Hephl1	753.375	7.30934	145.226	389.356	254.764	58.0598	414.112	122.389	336.023	330.729	344.393
g_55738_Olfr743	Olfr743	1196.08	2.43645	808.795	822.559	539.341	481.739	333.605	521.763	545.775	627.062	423.447
g_33102_Mocos	Mocos	432.996	2.43645	176.505	910.252	321.166	351.497	124.181	191.098	245.528	274.505	294.353
g_14262_Rab17	Rab17	432.996	560.382	75.9642	640.158	253.409	305.991	244.153	313.487	238.513	139.568	281.738
g_42756_Casc5	Casc5	370.862	2.43645	49.1533	0	205.98	174.179	214.16	302.751	155.735	187.193	199.739
g_15661_Sgce	Sgce	753.375	2.43645	11.1712	0	111.121	213.409	149.438	122.389	241.319	234.818	147.597
g_00736_Anp32a	Anp32a	735.9	733.37	125.118	56.1234	138.223	89.4434	478.308	68.7095	279.201	195.791	223.708
g_57795_Dlgap4	Dlgap4	363.096	472.67	89.3697	0	29.8128	20.3994	227.841	25.7661	256.753	174.625	224.97
g_69477_Syt15	Syt15	378.629	0	149.694	0	92.1488	0	274.146	133.125	141.003	124.354	174.93
g_01046_Arg2	Arg2	844.634	4.87289	270.343	210.463	25.7475	243.223	104.712	238.336	246.23	215.635	220.765
g_61489_Csmd3	Csmd3	151.452	2.43645	207.784	445.48	277.801	0	319.924	158.891	387.233	296.333	239.687
g_18156_Tshr	Tshr	335.912	9.74578	180.974	0	169.391	75.3208	484.096	167.479	321.993	330.067	294.773
g_62164_Harbi1	Harbi1	1005.79	4.87289	0	106.985	298.128	40.7988	64.7215	182.51	178.183	121.047	173.248
g_58430_Tmem69	Tmem69	386.396	194.916	326.199	0	368.595	331.098	194.691	171.774	311.47	332.713	255.246
g_64281_Olfr967	Olfr967	856.284	1729.88	205.55	471.788	668.079	0	317.293	910.401	626.448	584.067	466.759
g_08243_Ido1	Ido1	605.807	289.937	462.488	645.419	558.313	141.226	415.691	206.128	292.53	335.359	317.901
g_76551_Zscan4b	Zscan4b	506.781	0	654.633	671.727	406.539	274.607	213.107	485.261	350.755	363.802	335.562
g_01261_Atp5c1	Atp5c1	363.096	190.043	158.631	5.26157	722.284	122.396	287.827	133.125	130.481	88.6353	288.045
g_02099_Casp14	Casp14	926.185	1240.15	129.586	527.911	513.594	481.739	80.5072	107.359	304.455	293.687	286.363
g_71652_Fa2h	Fa2h	322.32	679.768	408.866	66.6466	401.118	0	1137.1	682.8	455.28	498.078	439.427
g_15383_Ccl2	Ccl2	1182.49	1410.7	359.713	880.436	433.641	541.368	889.263	648.446	625.747	791.103	629.915
g_32783_Tmem129	Tmem129	578.623	0	194.379	8.76929	75.8872	1.56918	198.9	158.891	205.542	242.094	215.298
g_36358_Spata1	Spata1	499.014	0	225.658	3.50771	16.2616	48.6447	77.3501	384.344	171.87	212.989	156.848
g_25549_Tas2r119	Tas2r119	500.956	575.001	609.948	108.739	500.043	665.334	503.039	73.0038	486.146	599.281	507.969
g_65956_Olfr1166	Olfr1166	1069.87	2.43645	502.704	145.57	51.4949	117.689	46.831	0	126.272	100.542	97.1364
g_24037_Stard10	Stard10	763.083	0	399.929	396.372	138.223	84.7359	192.06	0	197.826	220.265	206.047
g_74423_Gm15127	Gm15127	137.86	2.43645	82.6669	1.75386	105.7	100.428	175.222	0	70.151	59.5312	281.317
g_00577_Akp3	Akp3	598.04	375.213	248.001	869.913	413.314	98.8585	369.912	369.313	361.277	250.031	304.024
g_13103_Prkcq	Prkcq	306.787	0	364.181	410.403	314.39	285.591	323.608	410.11	350.053	554.963	238.426
g_67104_Olfr1242	Olfr1242	295.137	38.9831	382.055	766.436	65.0462	0	162.593	221.159	218.871	252.015	213.196
g_42003_Tmem225	Tmem225	304.845	0	0	235.017	8.13078	127.104	222.579	47.2378	64.5389	134.276	68.9626
g_00883_Atg5	Atg5	679.591	3406.15	589.84	1050.56	295.418	569.613	537.241	216.864	618.03	512.63	421.765
g_06274_Gda	Gda	714.541	236.335	437.911	71.9081	329.296	254.208	247.836	23.6189	321.291	361.817	300.24
g_38394_Cdpf1	Cdpf1	431.055	0	2.23424	0	112.476	0	141.545	186.804	136.794	142.213	126.992
g_76777_Vmn1r142	Vmn1r142	361.154	95.0214	91.6039	0	27.1026	0	122.603	73.0038	205.542	137.583	132.459
g_66725_Olfr371	Olfr371	1438.79	540.891	878.057	761.174	336.072	98.8585	501.986	678.506	528.938	540.411	496.615
g_08931_Jak1	Jak1	1547.53	0	390.992	0	144.999	1.56918	342.55	113.8	225.185	160.734	300.66
g_57246_Cps1	Cps1	629.107	353.285	29.0451	54.3696	21.6821	315.406	260.991	221.159	118.555	250.692	150.12
g_26517_Mettl9	Mettl9	549.498	4.87289	571.966	301.663	379.436	1253.78	66.8263	77.2982	324.799	422.01	260.712
g_29340_Nhlrc2	Nhlrc2	442.705	4.87289	44.6848	412.156	52.85	183.594	541.451	135.272	194.318	216.297	196.375
g_49484_Pkn2	Pkn2	712.6	90.1485	234.595	594.558	414.67	287.16	184.167	0	222.379	174.625	222.447
g_03669_Cst7	Cst7	372.804	1332.74	154.163	282.371	273.736	133.381	459.891	195.393	256.753	277.151	275.01
g_23338_Rragc	Rragc	920.36	4.87289	60.3245	370.064	449.903	552.352	554.079	796.6	273.589	312.87	271.225
g_66092_Olfr235	Olfr235	1419.37	760.171	234.595	417.418	478.361	1343.22	770.87	719.302	940.724	858.572	1130.74
g_32423_Ndnf	Ndnf	555.323	190.043	2.23424	0	173.457	316.975	43.1477	115.947	181.691	207.036	153.484
g_28502_Zmat2	Zmat2	968.902	85.2756	156.397	49.108	692.471	596.289	109.448	397.227	194.318	138.245	283.84
g_76821_Gm13871	Gm13871	669.882	0	0	0	36.5885	21.9686	85.7691	292.015	111.54	103.849	258.61
g_10571_Meis1	Meis1	722.308	479.98	254.704	184.155	303.549	163.195	107.869	152.449	284.813	293.026	241.79
g_63164_Pkd1l3	Pkd1l3	219.411	1418.01	638.993	213.971	357.754	0	193.638	294.162	334.62	357.187	214.037
g_78118_Esp18	Esp18	763.083	1717.69	203.316	82.4313	327.941	3.13837	106.817	201.834	244.125	271.198	228.334
g_11972_Ntf3	Ntf3	737.842	665.15	201.082	938.314	426.866	359.343	350.443	380.049	374.606	306.916	390.228
g_37000_Mettl7b	Mettl7b	700.949	306.992	107.244	1.75386	219.531	0	73.1406	68.7095	200.632	193.807	166.099
g_41254_Morn3	Morn3	1.94169	146.187	125.118	103.478	81.3078	131.811	312.557	240.483	364.785	339.989	410.412
g_00818_Ap2a2	Ap2a2	553.381	499.471	214.487	192.924	211.4	186.733	268.884	133.125	315.679	357.187	325.47
g_14280_Rab22a	Rab22a	473.772	73.0934	149.694	245.54	127.382	98.8585	197.322	158.891	300.246	246.062	204.785
g_76783_Gm8653	Gm8653	636.874	4.87289	252.469	247.294	307.614	167.903	462.522	519.615	308.664	296.333	402.843
g_24129_Ubqln1	Ubqln1	980.553	202.225	127.352	633.142	262.895	163.195	197.848	229.747	364.785	377.031	306.968
g_63740_Emilin2	Emilin2	50.4839	1452.12	165.334	1.75386	463.454	39.2296	493.041	637.71	420.204	533.796	422.606
g_10549_Mea1	Mea1	409.696	231.462	4.46848	0	0	0	47.8834	81.5925	147.317	124.354	116.059
g_25134_Prl2a1	Prl2a1	442.705	638.349	279.28	143.816	357.754	265.192	363.072	216.864	376.009	351.234	310.332
g_18541_Upp1	Upp1	236.886	0	105.009	292.894	123.317	196.148	47.8834	68.7095	86.9872	35.7187	108.49
g_47173_E430018J23Rik	E430018J23Rik	745.608	572.565	227.893	1078.62	430.931	393.865	419.374	330.664	383.024	318.823	388.966
g_30136_Ccdc47	Ccdc47	316.495	472.67	185.442	228.001	319.81	673.179	317.293	403.668	352.859	404.812	342.29
g_71112_Zfp786	Zfp786	568.915	287.501	321.731	0	281.867	316.975	152.595	339.253	317.784	201.083	253.984
g_50112_Egln1	Egln1	238.828	723.624	75.9642	862.898	329.296	1.56918	214.686	154.596	232.901	151.474	204.785
g_75941_Vmn2r8	Vmn2r8	423.288	465.361	491.533	926.037	170.746	188.302	203.636	242.63	467.907	422.672	412.094
g_38766_Dnajc6	Dnajc6	194.169	0	55.856	84.1852	287.287	1.56918	73.6667	158.891	149.422	157.427	176.612
g_62734_Svs1	Svs1	970.844	0	473.659	0	550.182	145.934	65.7739	871.751	337.426	369.093	284.261
g_76701_Gm8439	Gm8439	436.88	326.484	556.326	410.403	523.08	346.789	357.284	343.547	368.293	351.896	401.161
g_27758_Cd302	Cd302	112.618	90.1485	149.694	152.586	253.409	546.076	60.512	2.14717	188.005	196.453	206.888
g_61624_Pigz	Pigz	1355.3	204.661	335.136	603.327	143.644	757.915	418.848	180.362	304.455	265.906	286.363
g_38003_Ddhd2	Ddhd2	427.171	372.776	0	0	174.812	1.56918	82.0858	98.7699	126.973	107.818	115.639
g_05821_Fpr-rs3	Fpr-rs3	475.714	4.87289	131.82	212.217	1.35513	91.0126	262.569	210.423	252.543	162.057	232.118
g_38439_Brap	Brap	1582.48	112.076	323.965	5.26157	401.118	331.098	420.953	126.683	260.26	193.807	451.201
g_77908_Gm4297	Gm4297	832.984	582.31	609.948	363.048	332.007	76.89	343.077	480.966	476.325	518.583	417.14
g_45182_Sp6	Sp6	726.191	777.226	0	29.8156	31.168	183.594	134.705	0	213.259	158.75	210.252
g_16988_Sdc3	Sdc3	1091.23	996.506	55.856	343.756	376.726	420.541	433.055	285.574	308.664	261.937	263.235
g_42414_Lpo	Lpo	627.165	733.37	127.352	47.3541	254.764	466.047	465.679	478.819	506.49	579.437	312.434
g_30384_Cmtm5	Cmtm5	242.711	867.375	567.497	1.75386	596.257	778.315	410.955	566.853	388.636	388.276	320.424
g_05468_Fcnb	Fcnb	617.457	972.142	435.677	1041.79	510.884	600.997	530.401	246.925	586.462	331.39	499.138
g_42910_Mib2	Mib2	1332	14.6187	719.426	617.358	485.136	367.189	324.134	146.008	251.842	304.932	444.893
g_21687_Apln	Apln	508.722	2.43645	111.712	619.112	222.241	211.84	221.526	165.332	200.632	200.422	170.725
g_39824_Slc35b2	Slc35b2	3096.99	1513.03	480.362	310.433	37.9436	81.5975	35.781	0	162.75	197.114	171.566
g_46718_Clca4a	Clca4a	427.171	190.043	484.83	135.047	112.476	103.566	238.365	109.506	210.453	233.495	176.191
g_71881_Bpifb3	Bpifb3	930.069	246.081	444.614	826.067	195.139	54.9214	238.891	257.661	411.786	453.76	362.895
g_26458_Carm1	Carm1	724.25	1174.37	533.984	171.878	43.3641	3.13837	156.279	158.891	287.619	257.969	354.905
g_69214_Hist1h4j	Hist1h4j	741.725	9.74578	384.29	19.2924	173.457	86.3051	628.272	468.083	274.992	166.687	324.209
g_19842_Mrps12	Mrps12	295.137	34.1102	98.3066	1.75386	207.335	103.566	157.331	251.219	220.976	318.823	322.106
g_72103_Higd1c	Higd1c	120.385	190.043	198.847	94.7083	330.652	100.428	29.4667	251.219	235.006	312.208	314.116
g_27277_Sostdc1	Sostdc1	1050.45	650.531	404.398	552.465	486.491	47.0755	172.064	384.344	347.949	375.047	287.204
g_18704_Vegfc	Vegfc	215.527	56.0382	64.793	145.57	365.885	633.95	384.646	246.925	349.352	267.229	276.271
g_40219_Uba7	Uba7	1011.62	884.43	196.613	3.50771	432.286	288.73	393.591	487.408	389.338	362.479	304.024
g_44242_Htra3	Htra3	677.649	650.531	254.704	12.277	149.064	238.516	83.6644	199.687	119.257	156.765	167.361
g_50322_Elac1	Elac1	297.078	353.285	113.946	82.4313	36.5885	488.016	76.8239	536.793	273.589	240.771	332.619
g_59403_Cnot3	Cnot3	695.124	2.43645	265.875	0	1.35513	149.072	127.864	0	143.809	90.6197	261.133
g_53180_Mtrf1	Mtrf1	485.422	4.87289	616.651	42.0926	437.707	401.711	420.953	244.778	313.575	447.145	259.03
g_78404_Olfr936	Olfr936	248.536	112.076	335.136	0	70.4667	243.223	95.2406	98.7699	242.021	312.208	176.612
g_28459_Ctrb1	Ctrb1	1036.86	443.433	183.208	187.663	260.185	1112.55	282.038	395.079	361.979	410.104	331.778
g_40262_Zdhhc16	Zdhhc16	1361.12	7.30934	654.633	173.632	459.389	1.56918	127.864	154.596	179.586	259.953	216.56
g_61494_Aard	Aard	170.869	2.43645	0	413.91	2.71026	302.852	354.127	300.604	226.588	277.812	278.374
g_31893_Mak16	Mak16	566.973	0	160.865	119.262	239.858	235.377	367.808	2.14717	255.35	140.229	322.947
g_18098_Trpc2	Trpc2	1.94169	557.946	272.577	115.755	295.418	332.667	393.065	210.423	335.322	217.62	357.849
g_13252_Prl2c3	Prl2c3	646.582	0	236.83	0	233.082	211.84	116.814	403.668	223.08	132.292	262.394
g_78231_Vmn1r238	Vmn1r238	390.279	470.234	315.028	1.75386	668.079	627.673	407.798	687.095	330.411	246.062	328.414
g_60195_Lrrc29	Lrrc29	79.6092	2.43645	183.208	143.816	597.612	86.3051	397.274	450.906	353.561	334.698	376.351
g_59217_Iqsec1	Iqsec1	646.582	211.971	737.3	587.542	54.2052	1.56918	241.522	764.393	422.309	271.859	392.751
g_37045_Galnt14	Galnt14	458.238	236.335	851.246	0	229.017	903.849	153.122	158.891	360.576	265.245	253.143
g_60470_4833427G06Rik	4833427G06Rik	223.294	248.517	301.623	292.894	146.354	119.258	385.172	259.808	276.395	255.984	332.619
g_49932_Rps6ka3	Rps6ka3	549.498	104.767	187.676	56.1234	18.9718	112.981	212.581	19.3245	161.347	164.703	86.6238
g_77165_BC117090	BC117090	603.865	53.6018	223.424	285.879	1.35513	0	212.055	109.506	250.439	271.859	232.118
g_47121_Ric8	Ric8	1353.36	238.772	87.1354	584.034	0	428.387	44.2	214.717	241.319	222.25	188.386
g_68761_Arsj	Arsj	248.536	0	138.523	0	490.557	193.009	121.024	47.2378	225.886	172.64	156.848
g_14617_Relb	Relb	281.545	704.133	254.704	547.203	433.641	499	629.851	504.585	464.399	568.192	362.054
g_70749_Zfp414	Zfp414	300.962	365.467	127.352	128.032	371.305	122.396	140.493	137.419	249.036	219.604	250.62
g_76957_Myh7b	Myh7b	368.921	4.87289	359.713	145.57	407.894	222.824	66.8263	253.366	195.721	258.63	185.022
g_27589_Prr13	Prr13	566.973	0	120.649	78.9236	120.606	371.896	130.495	326.37	262.365	216.958	302.342
g_18735_Vill	Vill	337.854	270.445	17.8739	22.8001	9.4859	120.827	58.9334	34.3547	190.811	199.76	245.154
g_71557_Cog3	Cog3	271.836	7.30934	303.857	187.663	1.35513	1.56918	157.857	115.947	270.783	291.041	204.365
g_35784_Inf2	Inf2	262.128	151.06	248.001	28.0617	172.101	211.84	311.505	425.14	207.647	261.276	179.135
g_35763_Tekt5	Tekt5	291.253	153.496	53.6218	0	159.905	189.871	80.5072	83.7397	145.914	85.9895	170.725
g_76867_Mettl7a3	Mettl7a3	1510.63	333.793	373.118	1101.42	350.978	395.434	445.158	337.106	433.533	340.651	372.567
g_01167_Ate1	Ate1	1176.66	0	55.856	0	380.791	235.377	72.0882	146.008	276.395	168.672	187.545
g_42948_Msi2	Msi2	565.031	4.87289	471.425	820.805	512.239	495.862	731.932	571.148	646.792	511.968	767.42
g_03872_Cyp2c38	Cyp2c38	522.314	0	107.244	199.94	44.7193	0	6.84048	38.6491	107.331	70.776	168.202
g_60840_Lhfpl1	Lhfpl1	1401.9	2.43645	272.577	694.527	888.965	130.242	844.537	309.193	394.248	463.682	469.703
g_43304_Ifi27l2a	Ifi27l2a	1330.06	843.01	679.209	1732.81	710.088	704.563	1007.13	665.623	493.863	422.672	557.588
g_04152_Defa-rs1	Defa-rs1	320.379	2.43645	205.55	554.219	405.184	682.595	161.014	83.7397	268.678	210.344	152.643
g_04837_Elf1	Elf1	761.142	372.776	33.5136	3.50771	170.746	83.1667	130.495	163.185	324.097	470.296	262.815
g_43111_2410131K14Rik	2410131K14Rik	613.573	277.755	183.208	385.849	413.314	444.079	86.8215	487.408	241.319	204.39	381.818
g_61745_Zfp119b	Zfp119b	590.273	660.277	359.713	71.9081	321.166	208.701	208.372	113.8	208.348	133.614	234.641
g_34626_Vkorc1l1	Vkorc1l1	842.693	7.30934	0	64.8927	340.137	194.579	284.669	19.3245	148.019	142.875	201.421
g_51851_Nrbp1	Nrbp1	269.895	4.87289	0	0	453.968	351.497	63.1429	253.366	287.619	283.104	310.752
g_02360_Ctla4	Ctla4	502.897	4.87289	105.009	377.079	0	1.56918	444.105	964.08	280.604	312.208	287.625
g_70096_Heatr5a	Heatr5a	161.16	280.191	549.623	254.309	500.043	618.258	112.605	124.536	335.322	269.213	277.953
g_26340_Pvrl3	Pvrl3	357.271	2.43645	424.506	229.755	131.448	0	45.7786	208.276	197.826	209.021	184.601
g_25031_Cnpy2	Cnpy2	803.859	197.352	301.623	128.032	188.363	3.13837	545.66	118.094	262.365	168.01	290.148
g_42175_Pnpla5	Pnpla5	862.11	2.43645	75.9642	0	31.168	4.70755	214.686	197.54	209.05	168.01	166.94
g_05559_Fgf6	Fgf6	504.839	182.733	493.767	533.173	359.109	342.082	191.007	386.491	316.381	367.771	320.845
g_65010_Olfr593	Olfr593	1186.37	440.997	440.146	496.342	215.466	238.516	193.112	738.627	474.922	275.166	428.494
g_43987_Lpar4	Lpar4	399.988	2.43645	73.73	114.001	212.755	64.3365	149.438	21.4717	124.167	179.255	126.151
g_63732_Defb19	Defb19	407.755	0	0	3.50771	222.241	1.56918	139.441	0	189.408	237.463	180.396
g_02978_Clk1	Clk1	549.498	19.4916	147.46	294.648	219.531	433.094	38.9381	109.506	202.736	130.969	222.447
g_37333_Rnf180	Rnf180	285.428	1030.62	395.461	1.75386	219.531	298.145	339.393	53.6793	265.872	166.687	259.03
g_69688_Bbs9	Bbs9	250.478	409.323	82.6669	1.75386	116.541	406.418	237.838	92.3284	192.915	135.599	182.078
g_63123_Sgol2b	Sgol2b	186.402	475.107	344.073	138.555	543.407	43.9371	136.81	332.812	377.412	397.536	325.47
g_07490_Hes2	Hes2	770.85	423.941	35.7479	541.942	201.914	922.679	451.998	199.687	195.02	347.265	246.836
g_10947_Msi1	Msi1	384.454	723.624	189.911	26.3079	35.2334	203.994	189.429	292.015	166.959	178.594	166.94
g_11678_Nkx2-6	Nkx2-6	520.372	182.733	406.632	213.971	88.0834	189.871	77.3501	219.011	246.23	208.359	134.141
g_40851_Samd4	Samd4	720.366	280.191	111.712	64.8927	226.307	0	124.181	113.8	179.586	155.443	144.233
g_67572_Olfr549	Olfr549	508.722	2.43645	509.407	766.436	276.446	426.818	460.943	354.283	372.502	359.833	391.91
g_66599_Olfr629	Olfr629	491.247	1045.24	315.028	54.3696	539.341	141.226	293.088	139.566	338.128	414.073	308.229
g_42432_Depdc1a	Depdc1a	194.169	2.43645	207.784	1059.33	420.09	280.884	630.377	135.272	367.591	276.489	304.865
g_76386_Defb18	Defb18	1380.54	17.0551	473.659	322.71	237.148	1023.11	176.274	536.793	362.68	334.698	314.116
g_76699_Vmn2r5	Vmn2r5	205.819	4.87289	149.694	820.805	151.774	743.793	495.146	244.778	408.279	411.427	412.094
g_28907_Hspbap1	Hspbap1	320.379	4.87289	194.379	357.787	285.932	3.13837	147.333	485.261	238.513	218.943	264.917
g_07492_Hes2	Hes2	279.603	109.64	178.739	373.572	127.382	349.928	176.274	257.661	296.739	233.495	291.409
g_71970_Rph3al	Rph3al	1565	26.8009	212.253	143.816	123.317	274.607	479.886	182.51	291.127	255.984	255.666
g_37601_Dus4l	Dus4l	598.04	384.958	578.669	445.48	668.079	293.437	337.815	440.17	324.097	314.854	396.535
g_06213_Rabac1	Rabac1	11.6501	194.916	180.974	333.233	506.818	718.686	934.515	446.612	499.475	460.375	515.117
g_24348_Hnrnph2	Hnrnph2	2718.36	891.739	840.075	106.985	691.116	59.6289	606.172	723.597	797.616	847.327	554.645
g_55633_Depdc1b	Depdc1b	784.442	504.344	183.208	796.251	250.699	0	212.055	173.921	188.706	197.114	206.888
g_20041_Aldh1a7	Aldh1a7	642.699	199.789	449.083	233.263	134.158	387.588	469.362	221.159	355.665	308.901	521.004
g_14670_Rfng	Rfng	693.183	153.496	353.01	847.113	356.399	610.412	471.467	650.593	301.649	420.687	388.966
g_61395_Homez	Homez	539.789	406.886	67.0272	0	306.259	127.104	381.489	315.634	267.275	308.901	193.432
g_70734_Mslnl	Mslnl	512.606	4.87289	308.325	429.695	243.923	59.6289	178.905	365.019	430.025	475.588	338.085
g_56802_Rorb	Rorb	137.86	2.43645	1003.17	233.263	70.4667	682.595	152.595	440.17	205.542	204.39	240.108
g_50717_Bhlhe23	Bhlhe23	671.824	224.153	174.271	1299.61	811.722	1118.83	445.684	459.495	392.845	316.838	441.95
g_60133_Heatr3	Heatr3	394.163	674.895	64.793	224.494	111.121	437.802	198.374	435.876	251.842	201.745	288.045
g_54216_Cecr5	Cecr5	100.968	160.805	60.3245	264.832	96.2142	247.931	463.048	433.729	265.171	203.068	187.965
g_68177_Dpp10	Dpp10	609.69	840.574	473.659	394.618	187.008	426.818	332.553	330.664	246.931	324.114	190.488
g_50125_Tas2r116	Tas2r116	1178.6	492.162	78.1985	129.785	119.251	478.601	138.914	191.098	167.661	226.219	126.572
g_48927_Prkaa2	Prkaa2	355.329	109.64	198.847	92.9544	102.99	17.261	80.5072	27.9132	204.841	220.927	132.879
g_23800_Usp27x	Usp27x	1034.92	2051.49	1108.18	957.606	147.709	103.566	438.317	468.083	253.245	408.119	292.25
g_44334_Spink8	Spink8	394.163	0	73.73	57.8773	234.437	321.682	63.6691	141.713	169.765	203.729	178.714
g_37978_2010300C02Rik	2010300C02Rik	318.437	0	160.865	0	143.644	0	236.786	70.8566	165.556	154.12	159.371
g_33869_Ebna1bp2	Ebna1bp2	429.113	90.1485	230.127	64.8927	253.409	1.56918	64.7215	109.506	106.629	93.2655	371.725
g_43241_Mettl15	Mettl15	440.763	255.827	507.173	91.2006	452.613	260.484	329.396	163.185	313.575	414.073	305.706
g_02868_Chuk	Chuk	102.909	202.225	328.434	180.647	285.932	120.827	345.181	304.898	162.75	306.916	224.97
g_37379_Dcaf7	Dcaf7	427.171	4.87289	145.226	538.434	420.09	0	439.896	171.774	321.291	242.094	424.288
g_31684_Cdca5	Cdca5	458.238	0	13.4054	473.541	191.073	0	97.8715	38.6491	95.4053	113.771	210.252
g_01148_Rab27a	Rab27a	999.969	4.87289	2.23424	622.619	280.512	776.745	330.974	139.566	265.872	234.156	224.97
g_59627_Ffar3	Ffar3	899.002	9.74578	525.047	305.171	775.134	1170.61	386.75	395.079	495.266	429.286	372.987
g_77771_Gm10267	Gm10267	586.39	172.988	310.56	319.202	555.603	453.494	347.286	772.982	425.816	404.812	346.495
g_56865_Cox15	Cox15	227.178	2.43645	69.2615	0	128.737	732.808	175.222	182.51	108.032	155.443	332.198
g_29915_1700011H14Rik	1700011H14Rik	269.895	0	145.226	145.57	304.904	67.4749	56.3024	118.094	208.348	246.724	129.936
g_66689_Olfr1087	Olfr1087	1192.2	99.8943	201.082	0	0	53.3522	81.0334	163.185	156.437	195.13	119.003
g_72722_AY761184	AY761184	526.197	540.891	332.902	28.0617	529.856	348.359	375.7	495.997	434.936	385.63	307.388
g_74195_Pigg	Pigg	335.912	65.784	100.541	222.74	62.3359	152.211	68.931	55.8264	159.243	194.469	182.919
g_31616_Snap47	Snap47	660.174	4.87289	355.244	10.5231	147.709	287.16	101.029	296.31	199.93	279.797	110.172
g_49399_Rarres1	Rarres1	1064.05	136.441	205.55	745.389	355.044	1.56918	84.7168	90.1812	178.183	211.005	182.078
g_31275_Lsm3	Lsm3	425.23	177.861	328.434	36.831	9.4859	0	389.381	182.51	210.453	162.057	240.528
g_75775_Gm6588	Gm6588	932.01	2.43645	368.65	43.8464	112.476	340.513	86.8215	68.7095	202.736	219.604	95.4544
g_78311_Ccdc13	Ccdc13	269.895	0	145.226	92.9544	241.213	1.56918	41.0429	79.4453	201.333	177.271	108.911
g_42654_Cep112	Cep112	264.07	762.607	359.713	903.237	239.858	348.359	409.377	324.223	294.634	235.479	255.246
g_00967_Aqp1	Aqp1	271.836	0	203.316	70.1543	121.962	305.991	44.7262	115.947	236.409	319.484	236.323
g_61900_Sec31b	Sec31b	378.629	255.827	46.9191	447.234	390.277	360.912	271.515	133.125	230.095	162.719	277.112
g_58604_Emc1	Emc1	1565	7.30934	277.046	522.649	123.317	87.8742	205.741	253.366	275.693	353.218	271.225
g_23551_Crlf3	Crlf3	448.53	187.606	6.70272	182.401	37.9436	392.296	9.99763	281.279	226.588	312.208	224.129
g_43178_Rps9	Rps9	242.711	326.484	0	5.26157	73.177	3.13837	358.862	25.7661	72.2555	92.6041	256.087
g_33950_Eci3	Eci3	1353.36	492.162	31.2794	47.3541	196.494	608.843	382.541	590.472	265.171	256.646	171.145
g_03221_Col6a2	Col6a2	737.842	577.438	721.66	150.832	155.84	0	630.903	848.133	488.251	582.744	348.177
g_11973_Ntf3	Ntf3	427.171	258.263	102.775	171.878	210.045	298.145	231.524	255.513	379.517	326.76	250.2
g_58227_Ndufb6	Ndufb6	250.478	462.925	279.28	66.6466	317.1	1078.03	685.101	255.513	242.021	201.083	299.819
g_63880_Ropn1l	Ropn1l	425.23	640.785	357.479	1.75386	565.089	0	239.943	221.159	214.662	221.588	351.541
g_34614_Bod1	Bod1	834.926	63.3476	129.586	119.262	172.101	62.7673	111.553	30.0604	161.347	127.661	206.467
g_56652_Sh3tc2	Sh3tc2	799.976	4.87289	480.362	96.4622	237.148	392.296	418.322	96.6227	271.484	230.849	272.907
g_16331_Sos1	Sos1	1295.11	1963.77	712.723	903.237	132.803	1.56918	19.4691	4.29434	213.259	254	272.066
g_53828_Ythdf2	Ythdf2	732.016	0	216.721	1.75386	70.4667	412.695	112.605	30.0604	164.153	151.474	124.469
g_28883_Acp6	Acp6	704.833	489.726	750.705	1681.95	322.521	254.208	360.967	521.763	368.994	398.859	444.473
g_56034_Selo	Selo	229.119	492.162	174.271	592.804	510.884	37.6604	224.684	676.359	491.057	380.338	464.657
g_06798_Gpm6b	Gpm6b	747.55	2.43645	312.794	42.0926	349.623	445.648	167.329	96.6227	309.366	306.255	336.403
g_32117_Murc	Murc	234.944	231.462	417.803	1.75386	508.173	390.727	245.731	75.151	418.1	317.5	349.018
g_39162_Prrc1	Prrc1	904.827	419.069	183.208	0	254.764	0	204.162	199.687	277.096	166.687	314.537
g_17310_Tcp11	Tcp11	943.66	487.289	323.965	1273.3	754.807	729.67	234.681	148.155	355.665	339.989	361.633
g_46701_Dpyd	Dpyd	1087.35	450.742	214.487	201.694	100.28	364.05	243.1	154.596	197.826	289.057	227.493
g_43005_Cfap70	Cfap70	846.576	806.463	475.893	340.248	314.39	0	186.272	251.219	189.408	347.927	201.421
g_13969_Ptgdr	Ptgdr	425.23	2.43645	377.587	1.75386	112.476	295.006	219.422	193.245	197.124	156.765	259.451
g_51645_Il17rd	Il17rd	541.731	236.335	924.976	324.464	433.641	268.33	258.886	326.37	359.874	357.187	251.882
g_07488_Hes1	Hes1	506.781	577.438	154.163	889.206	452.613	0	296.772	373.608	297.44	181.901	315.378
g_30558_Hdhd1a	Hdhd1a	840.751	80.4027	89.3697	459.511	571.865	662.195	385.172	526.057	448.966	497.416	339.767
g_39645_Atg16l2	Atg16l2	545.614	2.43645	424.506	322.71	216.821	425.249	369.912	392.932	274.992	244.078	283.84
g_24721_Noa1	Noa1	642.699	92.5849	225.658	1020.74	224.951	762.623	123.655	747.216	236.409	265.906	246.836
g_67538_Olfr568	Olfr568	343.679	823.519	230.127	308.679	341.493	62.7673	172.591	12.883	304.455	282.442	367.941
g_75254_Vmn2r77	Vmn2r77	770.85	7.30934	317.262	317.448	524.435	475.462	466.205	605.502	349.352	422.672	326.732
g_71848_Khdc1a	Khdc1a	355.329	423.941	348.542	270.094	258.83	291.868	258.36	146.008	302.351	261.937	275.851
g_67559_Olfr666	Olfr666	1279.57	1225.53	484.83	654.189	535.276	194.579	318.872	453.053	542.267	524.536	442.37
g_32869_Gpihbp1	Gpihbp1	431.055	2.43645	393.227	410.403	189.718	40.7988	789.813	36.5019	243.424	311.547	271.225
g_46373_B3galnt2	B3galnt2	825.217	311.865	630.056	164.863	401.118	166.333	299.929	276.985	378.815	393.567	342.711
g_09407_Klra8	Klra8	248.536	255.827	428.974	750.651	165.326	233.808	121.55	556.117	279.201	515.937	293.512
g_69920_Msrb3	Msrb3	324.262	0	4.46848	0	0	144.365	17.3643	32.2076	126.973	106.495	63.9166
g_23140_Svs2	Svs2	448.53	0	353.01	1211.92	346.913	549.214	413.06	826.661	419.503	390.922	280.897
g_41649_1700001C02Rik	1700001C02Rik	493.189	9.74578	145.226	0	218.176	0	98.9239	161.038	175.377	161.396	154.745
g_34142_Zfp688	Zfp688	161.16	289.937	67.0272	36.831	540.697	1.56918	113.131	526.057	256.753	216.297	166.099
g_25028_Sec11a	Sec11a	297.078	9.74578	518.344	173.632	271.026	216.547	114.71	283.427	292.53	353.218	314.116
g_45901_Pcdhb9	Pcdhb9	1500.92	631.039	388.758	54.3696	375.371	3.13837	283.617	459.495	317.082	324.776	354.485
g_53448_Mms22l	Mms22l	269.895	0	245.767	278.863	372.661	0	36.8334	0	159.243	54.2395	255.666
g_63501_Frmpd3	Frmpd3	532.023	784.535	1427.68	396.372	210.045	211.84	357.81	298.457	290.425	290.38	227.493
g_18973_Atrx	Atrx	1685.39	77.9663	399.929	710.312	138.223	185.164	42.6215	124.536	227.289	222.911	375.931
g_31447_Ribc2	Ribc2	716.483	41.4196	654.633	873.421	577.285	572.752	396.748	184.657	368.994	310.224	353.223
g_59580_Zfp790	Zfp790	654.349	791.845	134.054	5.26157	135.513	120.827	155.226	96.6227	166.258	199.76	172.827
g_31313_Ift74	Ift74	386.396	77.9663	46.9191	0	147.709	185.164	78.4025	57.9736	204.841	273.182	189.227
g_33200_Samm50	Samm50	279.603	0	111.712	3.50771	304.904	0	223.105	27.9132	134.69	86.651	218.242
g_36534_Cabyr	Cabyr	386.396	504.344	113.946	0	840.18	392.296	423.058	195.393	286.216	230.187	463.395
g_26420_Med12	Med12	3764.93	738.243	1067.97	482.311	60.9808	0	65.7739	42.9434	197.124	183.885	205.626
g_26699_Cd274	Cd274	345.62	7.30934	357.479	0	29.8128	638.657	177.326	311.34	175.377	158.088	153.484
g_39437_Nme8	Nme8	735.9	73.0934	44.6848	366.556	467.52	0	358.336	96.6227	208.348	255.323	184.181
g_65646_Olfr868	Olfr868	1149.48	382.522	107.244	378.833	674.854	75.3208	356.231	128.83	242.722	177.932	285.102
g_18084_Trp53	Trp53	811.626	58.4747	710.489	317.448	1080.04	1110.98	1219.71	839.544	639.777	910.166	339.347
g_43317_Lypd5	Lypd5	755.317	255.827	60.3245	257.817	403.828	247.931	358.862	249.072	309.366	232.833	343.552
g_70460_6330408A02Rik	6330408A02Rik	221.352	835.701	109.478	147.324	153.13	1.56918	220.474	605.502	232.2	185.87	275.43
g_69531_Lig4	Lig4	349.504	0	116.181	275.356	1.35513	233.808	73.6667	360.725	263.066	222.25	355.326
g_23639_Tollip	Tollip	561.148	280.191	254.704	38.5849	720.929	874.035	940.303	790.159	333.919	183.885	277.533
g_54025_Tmem51	Tmem51	137.86	660.277	390.992	659.45	52.85	196.148	294.667	178.215	253.245	375.047	273.328
g_44793_Mynn	Mynn	968.902	9.74578	232.361	245.54	252.054	1038.8	336.762	440.17	256.753	328.083	267.861
g_16713_Ssr4	Ssr4	730.075	1288.88	511.641	273.602	92.1488	180.456	245.731	120.242	353.561	233.495	370.043
g_56575_Pik3c3	Pik3c3	1258.21	0	185.442	768.189	281.867	280.884	352.022	427.287	425.115	336.021	357.849
g_68966_Fam131c	Fam131c	858.226	575.001	835.606	582.281	417.38	180.456	435.16	588.325	496.669	531.812	601.741
g_31295_1700011L22Rik	1700011L22Rik	864.051	7.30934	160.865	349.018	285.932	745.362	267.305	384.344	347.247	363.802	277.953
g_28405_Mgst3	Mgst3	275.72	701.696	194.379	382.341	495.977	580.598	498.829	105.211	303.754	363.14	211.093
g_24454_Zfp113	Zfp113	994.144	146.187	93.8381	242.032	212.755	156.918	126.286	154.596	280.604	253.338	319.583
g_30335_Tbc1d19	Tbc1d19	596.098	2.43645	67.0272	587.542	250.699	122.396	166.803	66.5623	162.049	167.349	203.524
g_58166_Lppr4	Lppr4	423.288	2.43645	40.2163	294.648	285.932	0	284.143	60.1208	200.632	297.656	259.451
g_69935_Lefty2	Lefty2	561.148	501.908	245.767	78.9236	330.652	152.211	223.631	279.132	260.962	250.692	345.234
g_51895_Rassf3	Rassf3	774.734	465.361	326.199	603.327	414.67	0	135.757	182.51	286.917	342.635	278.374
g_67173_Olfr1496	Olfr1496	1366.95	4.87289	531.749	0	155.84	0	172.064	0	192.915	206.375	135.402
g_44574_Gas2l1	Gas2l1	869.876	185.17	330.668	29.8156	67.7565	25.1069	53.1453	302.751	136.093	180.578	201.842
g_27334_Cystm1	Cystm1	646.582	570.128	319.497	22.8001	296.773	613.55	304.138	526.057	254.648	424.656	341.449
g_59635_Scgb2b24	Scgb2b24	314.553	4.87289	654.633	370.064	94.859	822.252	211.529	1247.51	484.042	622.432	440.688
g_69522_Xkr5	Xkr5	743.667	7.30934	697.083	377.079	74.5321	0	544.082	547.529	343.038	242.094	278.794
g_13632_Prg2	Prg2	233.003	168.115	154.163	815.544	254.764	473.893	515.667	300.604	416.697	361.156	337.244
g_68329_Zscan20	Zscan20	458.238	275.318	198.847	359.541	177.522	566.475	447.789	339.253	314.978	304.932	203.944
g_77105_Tmsb15b2	Tmsb15b2	667.941	2.43645	1416.51	103.478	649.107	0	849.272	358.578	393.547	420.026	340.188
g_64968_Olfr434	Olfr434	1031.04	2.43645	256.938	0	257.475	1.56918	112.079	231.894	220.274	263.922	158.109
g_70268_Soga1	Soga1	1516.46	1137.82	73.73	3.50771	494.622	655.918	233.103	191.098	466.504	296.995	399.899
g_03854_Cyp2b13	Cyp2b13	1378.6	501.908	326.199	1396.07	527.145	3.13837	471.467	208.276	265.171	372.401	255.246
g_74442_Gm20747	Gm20747	66.0174	0	51.3876	24.554	42.009	84.7359	154.174	64.4151	186.602	188.515	134.561
g_29855_Ola1	Ola1	368.921	0	261.406	142.062	242.568	92.5818	331.5	49.3849	239.916	191.823	166.52
g_76381_Defb25	Defb25	1054.34	0	221.19	410.403	326.586	335.805	217.843	64.4151	219.573	201.083	150.961
g_25494_Pdxp	Pdxp	217.469	1057.42	321.731	754.159	113.831	266.761	517.246	79.4453	377.412	297.656	291.409
g_62520_Dlgap3	Dlgap3	1613.54	163.242	321.731	694.527	341.493	393.865	583.02	708.566	344.441	373.062	393.592
g_13451_Pou3f4	Pou3f4	972.786	1686.02	522.813	878.683	608.453	349.928	358.862	384.344	430.727	498.078	289.727
g_42534_Ercc6l2	Ercc6l2	427.171	0	507.173	356.033	120.606	48.6447	314.662	64.4151	267.275	276.489	248.518
g_62182_D430041D05Rik	D430041D05Rik	413.58	0	142.991	105.231	69.1116	101.997	108.395	81.5925	187.303	214.312	183.76
g_59353_Klhl42	Klhl42	693.183	263.136	35.7479	633.142	0	193.009	59.4596	354.283	223.782	156.765	184.181
g_37516_2310002L09Rik	2310002L09Rik	1434.91	216.844	256.938	5.26157	356.399	516.261	131.022	453.053	240.618	357.187	195.955
g_40008_Ttc21a	Ttc21a	842.693	324.047	165.334	217.478	577.285	6.27673	526.191	380.049	231.498	199.099	265.338
g_13093_Prkch	Prkch	87.376	811.336	194.379	0	97.5693	505.277	126.812	111.653	200.632	262.599	211.513
g_12791_Pdpk1	Pdpk1	998.028	2.43645	131.82	0	6.77565	3.13837	17.8905	0	129.078	68.7916	121.946
g_09694_Lbp	Lbp	1017.44	526.272	194.379	1.75386	196.494	271.469	238.891	261.955	263.768	208.359	293.932
g_25464_Psg23	Psg23	413.58	0	134.054	0	108.41	0	105.764	139.566	255.35	190.5	269.123
g_22636_Esyt2	Esyt2	852.401	445.87	551.858	198.186	905.226	533.522	407.272	697.831	558.402	481.541	459.611
g_40130_Acoxl	Acoxl	238.828	97.4578	417.803	0	257.475	0	154.174	547.529	326.904	309.562	250.62
g_42688_Abcc3	Abcc3	471.83	643.222	136.289	0	261.54	241.654	108.395	182.51	229.394	253.338	224.97
g_66869_Olfr1217	Olfr1217	466.005	292.373	542.921	12.277	165.326	240.085	701.413	446.612	325.5	365.786	398.638
g_52352_Panx3	Panx3	840.751	97.4578	612.182	731.358	542.052	183.594	523.56	34.3547	330.411	391.583	464.236
g_26724_Trp53inp1	Trp53inp1	568.915	4.87289	241.298	0	161.26	720.255	33.15	15.0302	263.768	244.739	295.614
g_25275_Alg2	Alg2	1310.64	733.37	288.217	71.9081	128.737	0	3.68334	113.8	103.122	74.0833	219.924
g_32005_Npc2	Npc2	487.364	56.0382	958.49	40.3387	497.332	45.5063	231.524	188.951	261.663	254.661	200.58
g_77260_Gm14920	Gm14920	1178.6	2.43645	270.343	196.432	279.157	37.6604	172.591	158.891	229.394	250.692	198.478
g_20187_Map3k12	Map3k12	588.332	2.43645	230.127	0	655.883	1.56918	206.267	193.245	244.125	226.88	319.162
g_78622_Lbhd1	Lbhd1	291.253	0	125.118	0	32.5231	575.89	249.941	169.627	206.945	209.682	156.007
g_15385_Ccl2	Ccl2	401.929	338.666	437.911	1.75386	215.466	64.3365	161.541	100.917	190.811	171.318	178.714
g_21001_Sh2d2a	Sh2d2a	262.128	555.51	502.704	57.8773	917.422	241.654	280.46	504.585	313.575	228.203	307.388
g_41861_2310007L24Rik	2310007L24Rik	1429.08	557.946	350.776	343.756	420.09	685.733	373.069	317.781	281.305	379.015	321.265
g_02198_Cbln2	Cbln2	236.886	2.43645	277.046	92.9544	44.7193	673.179	392.539	8.58868	256.051	252.677	192.591
g_50339_Oas1c	Oas1c	388.338	531.145	172.037	161.355	85.3731	324.821	187.85	77.2982	199.93	259.953	162.735
g_61577_4732456N10Rik	4732456N10Rik	417.463	4.87289	178.739	208.709	55.5603	1.56918	19.9953	2.14717	96.1068	56.2239	105.967
g_69750_Tns3	Tns3	403.871	419.069	145.226	215.724	192.428	338.943	338.867	154.596	268.678	226.88	230.436
g_46060_Csmd1	Csmd1	774.734	63.3476	353.01	122.77	504.108	478.601	179.957	693.536	236.409	248.047	230.857
g_58656_Phf13	Phf13	879.585	489.726	256.938	135.047	275.091	266.761	529.348	964.08	420.204	290.38	327.993
g_35085_Eif1ad	Eif1ad	345.62	0	241.298	0	159.905	177.318	106.291	414.404	176.079	126.338	243.051
g_55535_Ptpdc1	Ptpdc1	811.626	82.8391	169.802	0	180.232	120.827	473.046	313.487	273.589	296.995	225.39
g_05197_Etv1	Etv1	1277.63	4.87289	230.127	438.464	292.708	3.13837	528.822	156.743	324.097	330.067	237.164
g_43529_Ptgr2	Ptgr2	906.768	514.09	230.127	264.832	271.026	203.994	327.291	311.34	352.859	466.989	403.684
g_03832_Cyp24a1	Cyp24a1	574.74	87.712	131.82	147.324	71.8218	235.377	132.074	47.2378	131.884	156.765	110.172
g_21719_Tor1a	Tor1a	677.649	46.2925	395.461	194.678	356.399	67.4749	282.565	362.872	282.007	359.172	291.409
g_47928_Tecpr2	Tecpr2	586.39	472.67	587.606	157.847	593.547	618.258	659.317	579.736	484.042	468.312	479.375
g_38523_Ssbp3	Ssbp3	250.478	462.925	71.4957	349.018	86.7283	210.27	169.96	55.8264	251.14	111.125	192.17
g_27910_Ing5	Ing5	631.049	38.9831	136.289	206.955	285.932	100.428	74.7191	73.0038	184.497	257.307	259.451
g_72092_Tmem106c	Tmem106c	737.842	2.43645	373.118	787.482	215.466	320.113	395.696	672.065	338.829	343.297	337.244
g_01932_S100g	S100g	1165.01	2.43645	636.759	598.065	573.22	0	184.167	113.8	332.516	393.567	281.317
g_54123_4932411E22Rik	4932411E22Rik	378.629	577.438	134.054	719.081	90.7937	400.142	461.996	281.279	509.296	388.276	392.751
g_45664_Pcdhgb1	Pcdhgb1	1190.25	533.582	160.865	520.896	197.849	359.343	173.117	354.283	304.455	258.63	255.666
g_02902_Socs1	Socs1	976.669	1096.4	218.956	1048.81	585.416	503.708	406.746	270.544	432.13	406.797	355.746
g_61779_E230025N22Rik	E230025N22Rik	1295.11	453.179	442.38	562.988	322.521	180.456	316.241	328.517	317.082	361.817	295.614
g_25873_Fhl5	Fhl5	411.638	209.534	31.2794	1.75386	177.522	112.981	152.069	81.5925	176.78	191.161	193.432
g_64363_Olfr675	Olfr675	213.586	0	165.334	0	271.026	1.56918	0.526191	264.102	195.721	230.187	185.022
g_78232_Vmn1r238	Vmn1r238	842.693	0	2.23424	1.75386	132.803	553.922	3.68334	238.336	112.943	74.0833	214.037
g_53837_Plekhh2	Plekhh2	489.305	964.832	149.694	14.0309	201.914	320.113	95.2406	111.653	318.485	216.958	237.585
g_59949_Zfp646	Zfp646	384.454	0	527.281	0	159.905	186.733	101.555	234.042	414.592	352.557	416.299
g_06491_Ostm1	Ostm1	1114.53	141.314	154.163	364.802	440.417	78.4591	473.572	373.608	295.336	466.328	340.608
g_50248_Prss1	Prss1	883.468	560.382	268.109	543.696	350.978	379.742	489.884	824.514	359.874	435.239	325.47
g_47452_Sept10	2010-09-01	722.308	2.43645	78.1985	378.833	775.134	203.994	516.72	146.008	345.844	310.885	321.265
g_29039_Tab3	Tab3	617.457	97.4578	627.822	121.016	748.031	349.928	216.791	642.004	354.964	436.562	246.415
g_42377_Ncapg2	Ncapg2	1172.78	631.039	542.921	257.817	749.386	801.852	231.524	276.985	383.024	408.781	375.09
g_66129_Olfr1469	Olfr1469	491.247	811.336	256.938	161.355	422.8	481.739	336.762	354.283	274.29	334.698	240.528
g_76817_Myh15	Myh15	5.82506	0	55.856	0	14.9064	420.541	122.603	210.423	184.497	193.807	126.151
g_09797_Lgals9	Lgals9	827.159	1164.62	120.649	459.511	318.455	299.714	175.222	253.366	247.633	281.781	207.729
g_14104_Ptpn22	Ptpn22	547.556	674.895	216.721	599.819	627.425	406.418	191.534	113.8	359.874	456.406	321.686
g_68308_Fbxl4	Fbxl4	510.664	2.43645	140.757	654.189	963.497	775.176	485.148	717.155	463.698	503.369	462.975
g_56201_C330027C09Rik	C330027C09Rik	813.567	297.246	129.586	0	353.689	108.274	29.9929	30.0604	194.318	220.265	250.2
g_60387_Zbtb44	Zbtb44	314.553	2.43645	6.70272	40.3387	126.027	199.286	121.024	109.506	212.557	246.724	132.038
g_48427_Smim3	Smim3	1056.28	12.1822	129.586	36.831	294.063	0	209.95	0	257.454	234.156	235.062
g_40493_Chic2	Chic2	864.051	270.445	306.091	389.356	153.13	353.066	75.2453	298.457	264.469	289.057	224.97
g_62505_Hpdl	Hpdl	677.649	4.87289	100.541	177.14	85.3731	70.6132	4.73572	416.551	219.573	89.2968	197.216
g_18610_Vmn2r37	Vmn2r37	297.078	0	0	0	13.5513	97.2893	56.8286	10.7359	138.899	86.651	269.543
g_55832_Vwa8	Vwa8	945.602	58.4747	413.335	326.217	158.55	216.547	161.541	521.763	300.246	303.609	190.909
g_24974_Rapgef4	Rapgef4	1351.41	95.0214	127.352	210.463	256.119	72.1824	474.098	261.955	293.933	263.26	326.732
g_57648_Olfr1283	Olfr1283	714.541	523.836	89.3697	0	154.485	225.962	181.536	169.627	152.929	127.661	124.469
g_18279_Tnfrsf4	Tnfrsf4	516.489	48.7289	315.028	545.45	703.312	4.70755	456.734	468.083	457.384	480.88	408.309
g_11258_Myo1b	Myo1b	803.859	0	167.568	171.878	120.606	284.022	140.493	176.068	225.886	257.969	186.704
g_02990_Cln3	Cln3	677.649	211.971	574.2	610.342	287.287	109.843	654.582	167.479	393.547	380.338	365.418
g_24098_Il17b	Il17b	314.553	199.789	221.19	1.75386	131.448	86.3051	374.122	276.985	162.049	218.943	225.811
g_74820_Gm5800	Gm5800	353.387	2.43645	96.0724	0	69.1116	560.198	116.288	49.3849	147.317	148.828	100.08
g_63961_Olfr885	Olfr885	264.07	957.523	328.434	499.849	58.2706	353.066	298.877	272.691	218.17	333.375	254.405
g_30103_Psmd9	Psmd9	73.7842	0	239.064	78.9236	130.092	251.069	125.76	412.257	227.289	279.135	206.888
g_18453_Ugdh	Ugdh	489.305	445.87	127.352	889.206	181.587	3.13837	163.119	309.193	228.692	217.62	223.708
g_37328_Ranbp3	Ranbp3	1079.58	9.74578	525.047	149.078	417.38	690.44	485.148	412.257	418.1	355.864	470.544
g_16139_Smarcb1	Smarcb1	675.707	136.441	111.712	140.309	986.534	1057.63	612.486	693.536	362.68	224.896	338.926
g_52702_Clic6	Clic6	623.282	494.598	359.713	133.293	123.317	136.519	400.958	835.25	487.549	371.739	444.473
g_25017_Zfp235	Zfp235	1190.25	402.013	647.93	384.095	500.043	403.28	234.155	968.374	506.49	612.51	379.295
g_64818_Olfr943	Olfr943	1108.7	4.87289	185.442	778.713	154.485	222.824	498.303	642.004	353.561	275.828	359.531
g_06475_Gjb5	Gjb5	865.993	202.225	60.3245	726.097	199.204	260.484	214.686	672.065	294.634	286.411	190.488
g_17524_Tsc22d1	Tsc22d1	815.509	4.87289	292.686	271.848	131.448	3.13837	159.436	461.642	82.7781	138.245	101.341
g_04927_Enc1	Enc1	959.194	280.191	420.037	5.26157	321.166	594.72	349.391	362.872	364.785	352.557	314.116
g_44106_Cul9	Cul9	640.757	124.259	665.804	1275.05	981.114	0	339.393	781.57	338.128	423.333	465.498
g_05235_Evx2	Evx2	2139.74	862.502	377.587	357.787	387.567	387.588	639.848	742.921	415.294	386.953	348.598
g_46320_Naa11	Naa11	450.472	204.661	498.236	268.34	567.799	517.83	355.705	240.483	396.353	402.828	388.125
g_56003_Mpped1	Mpped1	908.71	830.828	1253.41	375.325	302.194	1267.9	897.156	581.883	554.193	482.864	585.342
g_15668_Scg5	Scg5	842.693	7.30934	60.3245	0	353.689	555.491	54.7239	81.5925	213.96	260.614	181.658
g_48422_Afap1l1	Afap1l1	508.722	2.43645	368.65	28.0617	117.896	163.195	67.3525	45.0906	227.289	239.448	248.938
g_02080_Nr1i3	Nr1i3	951.427	14.6187	435.677	824.313	418.735	528.815	327.817	223.306	334.62	301.625	294.353
g_56200_C330027C09Rik	C330027C09Rik	409.696	136.441	140.757	170.124	420.09	475.462	205.215	88.034	291.127	274.505	256.087
g_50007_Etfa	Etfa	1219.38	4.87289	225.658	0	269.671	334.236	375.174	57.9736	327.605	297.656	333.88
g_21340_Fam104a	Fam104a	1518.4	867.375	373.118	384.095	295.418	97.2893	738.772	538.94	454.578	445.823	346.916
g_41280_Atp6v1e2	Atp6v1e2	904.827	53.6018	196.613	754.159	233.082	412.695	283.617	296.31	305.858	325.437	315.798
g_45706_Pcdhga4	Pcdhga4	1495.1	287.501	962.958	510.372	139.578	54.9214	556.71	349.989	442.653	400.843	404.945
g_30563_Tmed11	Tmed11	897.06	596.929	53.6218	126.278	120.606	0	130.495	105.211	223.08	199.76	312.014
g_34986_Ms4a6b	Ms4a6b	326.204	538.454	759.642	87.6929	384.857	500.569	74.1929	435.876	311.47	420.026	340.188
g_02815_Chga	Chga	471.83	124.259	49.1533	243.786	126.027	0	200.479	25.7661	178.885	214.312	159.792
g_20047_Angptl2	Angptl2	178.635	328.92	317.262	345.51	154.485	54.9214	214.686	326.37	204.139	183.224	265.338
g_47814_E2f4	E2f4	642.699	0	272.577	273.602	21.6821	0	372.543	377.902	87.6887	111.786	205.206
g_09528_Krt86	Krt86	221.352	7.30934	279.28	308.679	517.659	365.62	192.586	141.713	333.217	335.359	421.345
g_56623_Ticam2	Ticam2	100.968	328.92	265.875	149.078	416.025	323.252	344.655	143.86	260.962	237.463	294.353
g_31668_Rnf115	Rnf115	539.789	769.917	310.56	75.4159	28.4577	0	187.85	0	160.646	135.599	228.754
g_59882_Slc5a11	Slc5a11	537.848	567.692	779.75	826.067	188.363	353.066	328.869	199.687	464.399	474.265	482.318
g_02959_Cldn2	Cldn2	1.94169	4.87289	312.794	92.9544	361.819	182.025	343.077	435.876	276.395	146.182	253.564
g_31630_Idh3a	Idh3a	258.245	268.009	241.298	5.26157	216.821	58.0598	198.9	0	241.319	338.005	338.085
g_11346_Naip6	Naip6	139.802	494.598	13.4054	299.91	93.5039	0	357.284	165.332	222.379	343.958	169.043
g_61044_Slc13a5	Slc13a5	273.778	4.87289	205.55	371.818	0	0	123.129	362.872	229.394	293.687	238.846
g_73253_Dbpht2	Dbpht2	351.446	0	26.8109	142.062	35.2334	1.56918	12.1024	126.683	91.1963	54.901	84.9418
g_24067_Rala	Rala	528.139	762.607	122.883	85.939	326.586	415.833	225.736	367.166	229.394	274.505	235.903
g_35650_Gtpbp3	Gtpbp3	1419.37	389.831	560.795	103.478	464.809	262.054	719.829	425.14	265.872	413.411	303.183
g_43962_Lcn8	Lcn8	345.62	918.54	355.244	5.26157	468.875	506.846	68.4048	526.057	177.482	232.172	227.072
g_51219_Usp33	Usp33	234.944	316.738	250.235	0	239.858	149.072	111.553	251.219	171.87	103.849	120.685
g_37880_Urgcp	Urgcp	745.608	153.496	129.586	634.896	222.241	6.27673	95.7668	296.31	267.977	203.729	228.754
g_30367_Uqcc2	Uqcc2	93.201	0	321.731	303.417	101.635	149.072	515.141	442.317	317.082	313.531	260.712
g_50307_Ehbp1l1	Ehbp1l1	862.11	4.87289	203.316	1.75386	127.382	0	117.867	264.102	254.648	129.646	166.94
g_53676_Tmem71	Tmem71	283.486	350.848	525.047	233.263	317.1	238.516	106.817	401.521	272.186	377.031	253.143
g_49052_Fam210a	Fam210a	332.029	4.87289	0	0	88.0834	222.824	237.312	281.279	110.839	115.755	231.277
g_20646_Tpsg1	Tpsg1	106.793	2.43645	165.334	399.879	147.709	390.727	127.864	401.521	215.363	162.057	164.838
g_00192_Actn2	Actn2	778.617	0	165.334	676.989	168.036	224.393	188.903	742.921	356.367	284.427	235.903
g_10375_Matn3	Matn3	1003.85	1042.8	480.362	740.128	390.277	444.079	433.055	429.434	424.413	425.317	387.705
g_23132_Pkd2l2	Pkd2l2	374.746	674.895	518.344	12.277	159.905	163.195	149.438	219.011	211.154	195.791	203.524
g_50266_Dok4	Dok4	431.055	606.675	163.1	491.08	149.064	80.0283	161.014	259.808	236.409	248.708	275.43
g_52632_Hmgcll1	Hmgcll1	532.023	207.098	189.911	864.652	140.933	183.594	393.065	358.578	345.143	414.073	357.428
g_55665_3830406C13Rik	3830406C13Rik	407.755	221.717	187.676	0	21.6821	214.978	264.674	195.393	150.825	187.854	214.457
g_26831_Clstn2	Clstn2	1229.09	786.972	332.902	1.75386	486.491	783.022	664.053	388.638	352.158	330.729	547.917
g_18593_Uxt	Uxt	487.364	0	58.0903	0	140.933	1.56918	50.5143	0	141.003	78.052	307.809
g_04014_Dazl	Dazl	357.271	2.43645	433.443	1.75386	108.41	839.513	234.155	294.162	407.577	394.89	233.8
g_12906_Pgk2	Pgk2	652.407	4.87289	308.325	12.277	253.409	1.56918	98.9239	489.555	282.708	275.166	215.298
g_48665_Nod1	Nod1	1273.75	255.827	154.163	438.464	234.437	533.522	236.26	251.219	316.381	367.109	409.15
g_62312_Mab21l3	Mab21l3	658.232	4.87289	49.1533	0	193.783	218.116	67.8786	485.261	251.842	154.12	309.911
g_29583_Dusp26	Dusp26	596.098	1059.85	78.1985	249.048	260.185	789.299	161.541	356.43	222.379	211.666	312.434
g_33428_Srpx2	Srpx2	601.923	2.43645	75.9642	0	0	0	80.5072	182.51	105.928	178.594	94.6134
g_37422_Syce2	Syce2	926.185	0	73.73	135.047	365.885	0	166.276	176.068	140.302	107.156	190.068
g_71356_Rgag4	Rgag4	1065.99	9.74578	672.507	178.893	430.931	527.245	224.157	279.132	389.338	406.135	298.558
g_44665_Aldoart2	Aldoart2	677.649	226.589	285.983	731.358	262.895	0	203.11	2.14717	172.571	160.073	169.463
g_23235_Gipc2	Gipc2	514.547	828.391	428.974	655.943	448.548	288.73	475.677	251.219	415.294	350.573	431.437
g_68291_Jade1	Jade1	603.865	231.462	100.541	306.925	548.827	213.409	148.912	287.721	362.68	316.177	351.121
g_47883_Ttc7b	Ttc7b	1617.43	1093.96	415.569	531.419	54.2052	735.947	123.655	438.023	345.143	266.567	304.445
g_00439_Crisp1	Crisp1	462.122	314.301	466.956	131.539	327.941	271.469	290.457	444.464	334.62	257.969	259.451
g_65840_Olfr303	Olfr303	530.081	0	227.893	192.924	285.932	1.56918	128.391	184.657	330.411	284.427	271.225
g_19620_Insrr	Insrr	452.413	1447.25	460.254	666.466	203.269	406.418	443.579	519.615	218.17	347.265	256.087
g_15722_Shd	Shd	636.874	289.937	556.326	1311.89	60.9808	299.714	525.139	212.57	321.993	369.093	344.393
g_71706_Tas2r117	Tas2r117	100.968	0	33.5136	203.447	224.951	186.733	75.2453	0	141.705	168.672	100.921
g_34758_Cd164l2	Cd164l2	838.809	0	189.911	1.75386	81.3078	152.211	233.629	128.83	183.094	169.995	183.76
g_39917_Psd2	Psd2	535.906	248.517	93.8381	240.278	875.413	480.17	233.103	272.691	385.129	416.057	430.596
g_68197_Kif26b	Kif26b	1100.94	760.171	310.56	620.865	234.437	535.091	851.903	783.717	412.488	376.369	408.309
g_55064_Gpr179	Gpr179	768.909	7.30934	317.262	340.248	674.854	182.025	176.8	775.129	518.416	384.968	391.91
g_13796_St14	St14	873.76	121.822	270.343	491.08	66.4013	301.283	204.162	2.14717	185.9	176.609	147.176
g_01599_Blk	Blk	745.608	211.971	194.379	238.525	1.35513	145.934	135.757	236.189	213.96	277.812	193.011
g_07023_Gspt2	Gspt2	438.822	160.805	277.046	847.113	224.951	160.057	362.019	382.196	343.74	308.901	240.108
g_60345_Atg4d	Atg4d	677.649	479.98	176.505	599.819	313.035	32.9528	92.0834	77.2982	139.6	194.469	194.693
g_03595_Csf2rb	Csf2rb	714.541	419.069	109.478	185.909	62.3359	0	20.5215	141.713	144.511	197.114	137.084
g_14081_Dusp1	Dusp1	409.696	7.30934	992.003	669.973	1124.76	869.327	359.915	360.725	500.878	548.348	484.841
g_19631_Aadat	Aadat	704.833	53.6018	140.757	49.108	615.229	219.686	391.486	571.148	292.53	261.937	205.206
g_04620_Ecm1	Ecm1	394.163	1137.82	511.641	313.94	323.876	29.8145	169.434	85.8868	270.783	166.026	258.61
g_34454_2300005B03Rik	2300005B03Rik	330.087	4.87289	127.352	836.59	246.634	522.538	153.122	167.479	324.799	347.927	290.989
g_63170_Phlpp2	Phlpp2	988.319	12.1822	357.479	98.216	500.043	1134.52	523.034	592.619	289.022	446.484	354.064
g_27637_S100a14	S100a14	1149.48	733.37	332.902	640.158	586.771	417.403	174.695	128.83	412.488	299.64	428.073
g_03515_Cryab	Cryab	685.416	345.975	176.505	1196.13	170.746	687.302	423.058	369.313	453.175	336.682	255.666
g_54156_Edrf1	Edrf1	809.684	270.445	113.946	147.324	147.709	1.56918	103.133	334.959	183.796	322.13	145.915
g_59663_Siglecf	Siglecf	1298.99	2.43645	880.291	364.802	754.807	269.899	470.415	362.872	363.382	446.484	364.156
g_78522_Smlr1	Smlr1	827.159	779.663	353.01	659.45	142.289	180.456	298.877	173.921	277.798	306.255	309.07
g_66085_Olfr1440	Olfr1440	619.399	246.081	292.686	70.1543	298.128	197.717	141.545	296.31	286.216	276.489	306.127
g_34031_Cd209b	Cd209b	1060.16	382.522	285.983	871.667	126.027	836.374	544.608	450.906	331.814	443.838	358.269
g_43132_Kdm4c	Kdm4c	436.88	942.904	310.56	117.508	147.709	633.95	345.181	313.487	340.934	382.984	370.043
g_75407_Gm6086	Gm6086	768.909	1313.24	299.388	205.201	307.614	218.116	314.136	98.7699	284.813	255.323	242.21
g_17153_Tbx2	Tbx2	1316.46	24.3645	223.424	36.831	170.746	185.164	324.134	45.0906	240.618	250.031	256.507
g_55518_Mylip	Mylip	1232.97	1573.94	730.597	40.3387	533.921	1.56918	134.179	440.17	354.964	372.401	319.162
g_22040_Lsm4	Lsm4	365.037	4.87289	241.298	70.1543	280.512	0	253.624	0	116.451	191.161	238.846
g_36357_Ccdc178	Ccdc178	460.18	2.43645	0	512.126	46.0744	194.579	171.538	21.4717	145.213	125.677	167.361
g_23317_Rasa4	Rasa4	867.935	238.772	192.145	233.263	242.568	269.899	408.324	590.472	406.876	320.807	378.033
g_24074_Uqcc1	Uqcc1	184.46	0	315.028	19.2924	268.316	499	187.85	317.781	163.452	127.661	212.775
g_52356_Mlxip	Mlxip	133.976	7.30934	60.3245	243.786	322.521	525.676	421.479	367.166	214.662	236.14	228.334
g_62527_Azin2	Azin2	133.976	246.081	265.875	422.68	482.426	781.453	387.803	420.846	286.216	222.911	282.579
g_40374_Sipa1l3	Sipa1l3	990.261	85.2756	614.416	152.586	516.304	112.981	638.796	470.23	326.904	335.359	476.851
g_62197_Atp8b4	Atp8b4	794.15	660.277	176.505	626.127	453.968	478.601	295.719	167.479	387.935	381.661	320.845
g_76374_Defb26	Defb26	211.644	53.6018	406.632	422.68	392.987	4.70755	402.536	410.11	350.755	451.776	338.926
g_51225_Ppargc1b	Ppargc1b	431.055	2.43645	290.451	1436.41	113.831	271.469	333.079	227.6	326.202	223.573	311.593
g_00418_Adsl	Adsl	380.571	56.0382	261.406	257.817	97.5693	3.13837	307.822	354.283	234.304	228.864	259.871
g_74161_Gm13154	Gm13154	248.536	648.094	169.802	1.75386	220.886	149.072	224.684	188.951	135.391	187.193	125.731
g_16682_Srpk1	Srpk1	370.862	2.43645	165.334	0	214.11	0	56.8286	73.0038	148.019	166.026	141.289
g_64753_Olfr1337	Olfr1337	1563.06	4.87289	274.812	1.75386	394.343	0	123.129	77.2982	183.796	131.63	313.696
g_64705_Olfr1115	Olfr1115	499.014	397.141	493.767	228.001	130.092	238.516	442.527	238.336	368.994	310.224	340.188
g_18649_Vamp3	Vamp3	908.71	155.933	786.453	1071.61	567.799	615.12	83.6644	313.487	256.753	314.854	370.884
g_67963_Serpina5	Serpina5	462.122	73.0934	875.823	648.927	1.35513	746.931	241.522	569	343.038	370.416	280.056
g_11185_Myf5	Myf5	516.489	175.424	560.795	443.726	149.064	429.956	805.072	180.362	440.548	551.656	403.684
g_29642_Pole4	Pole4	532.023	0	142.991	8.76929	123.317	0	210.476	167.479	211.154	134.937	278.794
g_11844_Nppb	Nppb	215.527	572.565	245.767	14.0309	84.018	0	125.233	148.155	197.826	260.614	157.689
g_51718_Socs7	Socs7	186.402	0	203.316	0	116.541	0	45.2524	47.2378	133.988	92.6041	134.561
g_63042_Zfp771	Zfp771	254.361	2.43645	196.613	161.355	230.372	304.421	382.541	287.721	247.633	310.885	264.917
g_01876_Cacna1s	Cacna1s	621.34	12.1822	574.2	242.032	939.105	389.157	889.263	504.585	444.757	519.244	339.347
g_26502_C1galt1c1	C1galt1c1	231.061	4.87289	411.1	22.8001	506.818	3.13837	223.105	485.261	341.635	286.411	224.549
g_27123_Cldn12	Cldn12	741.725	436.124	518.344	198.186	193.783	64.3365	714.041	317.781	303.754	291.703	316.219
g_62440_Ifna12	Ifna12	996.086	628.603	634.525	338.494	512.239	1.56918	183.114	556.117	292.53	421.349	330.937
g_54777_Cfap36	Cfap36	460.18	63.3476	230.127	1348.72	451.258	569.613	599.858	96.6227	455.981	470.296	367.52
g_61025_Zfp867	Zfp867	627.165	4.87289	301.623	7.01543	563.734	588.444	681.417	401.521	327.605	437.224	285.102
g_43154_Sdccag8	Sdccag8	330.087	2.43645	44.6848	0	18.9718	481.739	147.333	345.695	213.259	250.692	114.377
g_39141_Fam101a	Fam101a	506.781	2.43645	212.253	1176.84	428.221	353.066	278.881	491.702	427.921	461.698	488.205
g_35473_Med23	Med23	466.005	579.874	136.289	1.75386	43.3641	0	60.512	4.29434	107.331	158.75	108.911
g_48940_Slco1a5	Slco1a5	512.606	209.534	46.9191	28.0617	13.5513	273.038	141.545	100.917	208.348	256.646	190.068
g_21550_Scmh1	Scmh1	629.107	7.30934	149.694	250.802	12.1962	491.154	600.384	236.189	421.607	393.567	293.091
g_26419_Med12	Med12	4009.59	1084.22	1483.54	184.155	4.06539	0	132.074	2.14717	248.334	142.875	189.227
g_03270_Cops2	Cops2	860.168	143.75	580.903	1.75386	239.858	260.484	360.441	83.7397	216.065	247.385	319.583
g_65926_Olfr1164	Olfr1164	753.375	1028.18	149.694	543.696	227.662	431.525	666.158	749.363	376.711	318.823	269.543
g_76547_Bod1l	Bod1l	885.41	0	58.0903	499.849	107.055	0	204.162	210.423	259.559	341.974	217.401
g_16545_Spint2	Spint2	487.364	2.43645	49.1533	313.94	215.466	0	243.1	130.977	141.003	125.016	190.488
g_54505_Fam26f	Fam26f	928.127	0	793.156	145.57	636.911	0	400.431	414.404	431.428	434.578	369.623
g_52549_Hmgcs1	Hmgcs1	1003.85	2.43645	435.677	206.955	490.557	128.673	415.165	457.347	367.591	300.302	323.788
g_32256_Fam173b	Fam173b	221.352	97.4578	236.83	45.6003	401.118	295.006	384.119	399.374	331.113	226.219	311.593
g_36377_Pgm2l1	Pgm2l1	1027.15	0	379.821	322.71	326.586	182.025	183.114	298.457	188.706	345.281	241.369
g_37958_Osgepl1	Osgepl1	518.431	0	424.506	63.1389	131.448	1.56918	206.793	143.86	218.871	187.854	238.426
g_47847_Rars	Rars	807.742	450.742	442.38	347.264	192.428	236.947	349.917	141.713	312.873	320.146	328.414
g_22533_Tax1bp1	Tax1bp1	432.996	2.43645	138.523	1.75386	21.6821	0	179.431	83.7397	287.619	138.906	205.626
g_05492_Fen1	Fen1	627.165	2.43645	364.181	210.463	247.989	343.651	239.943	792.306	411.786	330.067	375.51
g_50629_Slc2a9	Slc2a9	681.533	172.988	127.352	945.329	211.4	257.346	217.317	620.532	296.037	314.854	369.623
g_22522_Echdc2	Echdc2	945.602	253.39	496.002	140.309	149.064	3.13837	31.5715	25.7661	133.287	161.396	145.074
g_66757_Olfr894	Olfr894	188.344	0	196.613	0	306.259	89.4434	208.898	489.555	383.726	298.979	295.614
g_30027_Ubap1	Ubap1	267.953	2.43645	69.2615	8.76929	598.967	594.72	622.484	302.751	284.111	252.015	352.382
g_55174_Slc16a5	Slc16a5	403.871	2.43645	67.0272	0	10.841	51.783	75.2453	15.0302	193.617	197.776	158.95
g_26963_Sirt3	Sirt3	871.818	1210.91	390.992	536.68	315.745	182.025	422.005	182.51	263.066	213.651	246.836
g_48238_AW549877	AW549877	596.098	484.853	370.884	834.836	273.736	282.453	445.158	519.615	444.757	431.932	422.606
g_66883_Olfr851	Olfr851	1199.96	246.081	64.793	105.231	201.914	149.072	259.412	300.604	338.829	285.75	233.8
g_02880_Cideb	Cideb	932.01	499.471	259.172	624.373	264.25	285.591	272.041	311.34	241.319	313.531	275.43
g_46986_Ube3c	Ube3c	1440.73	7.30934	701.552	664.712	401.118	139.657	355.179	435.876	352.158	498.078	422.606
g_02212_Cbr2	Cbr2	1044.63	153.496	272.577	85.939	158.55	251.069	77.8763	105.211	170.467	124.354	141.289
g_37327_Ranbp3	Ranbp3	526.197	501.908	13.4054	38.5849	405.184	139.657	360.967	468.083	270.081	319.484	413.776
g_02244_Cck	Cck	704.833	716.315	339.605	308.679	178.877	469.186	360.967	201.834	415.995	418.703	334.721
g_40624_4931414P19Rik	4931414P19Rik	159.218	68.2205	187.676	619.112	159.905	92.5818	429.898	208.276	260.962	270.536	313.275
g_75019_Tmem233	Tmem233	1865.96	1028.18	310.56	145.57	235.792	338.943	52.0929	158.891	389.338	404.151	240.528
g_56152_Atp13a3	Atp13a3	446.588	0	24.5767	1.75386	632.845	1.56918	177.326	315.634	220.274	191.823	339.767
g_10171_Amacr	Amacr	176.694	479.98	491.533	78.9236	219.531	1.56918	234.155	60.1208	196.423	265.906	216.139
g_05456_Fcgr3	Fcgr3	427.171	0	207.784	717.328	855.087	1219.26	873.477	493.849	404.771	442.515	390.228
g_22384_Bbs1	Bbs1	739.783	0	151.928	427.941	218.176	437.802	135.231	81.5925	175.377	168.01	235.903
g_05322_Fabp3	Fabp3	190.285	0	62.5588	199.94	50.1398	0	95.2406	4.29434	157.138	95.2499	124.89
g_65915_Olfr1151	Olfr1151	796.092	38.9831	933.913	1618.81	326.586	1.56918	446.736	592.619	308.664	461.036	290.148
g_74946_Ptpn3	Ptpn3	227.178	255.827	279.28	550.711	359.109	629.242	469.889	903.959	362.68	410.104	294.773
g_63379_Dcaf12l1	Dcaf12l1	275.72	58.4747	285.983	1076.87	307.614	987.016	582.494	191.098	340.934	506.015	298.137
g_20650_Trpc7	Trpc7	100.968	0	71.4957	22.8001	74.5321	167.903	168.907	0	187.303	107.156	164.838
g_43456_Krt76	Krt76	1337.82	847.883	337.37	1199.64	506.818	45.5063	544.608	386.491	452.474	408.781	328.834
g_32301_Ociad1	Ociad1	339.795	221.717	346.307	573.511	166.681	569.613	209.95	422.993	411.085	533.796	380.136
g_02245_Cckar	Cckar	596.098	0	261.406	443.726	197.849	287.16	265.2	571.148	306.56	288.396	287.625
g_00891_Birc2	Birc2	273.778	2.43645	480.362	494.588	117.896	795.576	369.386	109.506	356.367	267.229	356.167
g_62341_Slc44a5	Slc44a5	683.474	470.234	547.389	3.50771	315.745	174.179	590.913	1017.76	364.785	265.245	288.045
g_27512_Chchd1	Chchd1	120.385	1081.78	464.722	233.263	374.016	1.56918	89.9787	487.408	294.634	316.177	211.513
g_67880_Alkbh5	Alkbh5	850.459	192.479	402.163	114.001	151.774	67.4749	222.579	596.914	420.906	396.875	319.162
g_28101_Psenen	Psenen	161.16	338.666	98.3066	87.6929	10.841	202.425	166.276	19.3245	155.034	171.979	165.679
g_23363_Pabpn1	Pabpn1	355.329	2.43645	178.739	0	168.036	83.1667	127.338	270.544	141.003	43.6562	614.777
g_42526_Grhpr	Grhpr	568.915	455.615	140.757	303.417	443.127	277.745	456.734	289.868	238.513	302.286	301.081
g_07312_Mr1	Mr1	737.842	51.1654	167.568	249.048	256.119	136.519	491.462	581.883	326.904	255.984	248.097
g_03510_Cryaa	Cryaa	405.813	7.30934	299.388	98.216	247.989	182.025	177.326	148.155	237.812	219.604	203.944
g_14447_Rara	Rara	141.743	1030.62	636.759	722.589	523.08	751.639	694.572	1251.8	583.656	676.671	515.117
g_47715_Adcy4	Adcy4	770.85	3123.52	576.434	385.849	273.736	150.642	303.612	322.076	223.782	297.656	253.564
g_50356_Prss29	Prss29	316.495	58.4747	80.4327	512.126	82.6629	141.226	386.75	313.487	289.723	414.734	274.589
g_23530_Hils1	Hils1	1064.05	594.493	227.893	306.925	285.932	417.403	326.238	257.661	358.471	226.219	254.825
g_19948_Tlk2	Tlk2	79.6092	85.2756	303.857	368.31	277.801	227.532	200.479	137.419	401.965	394.229	313.275
g_58284_Ikbkap	Ikbkap	4366.86	609.111	1273.52	1196.13	2.71026	200.855	145.755	2.14717	180.288	187.193	180.817
g_53545_Aldh4a1	Aldh4a1	947.544	867.375	612.182	1.75386	25.7475	569.613	184.167	322.076	199.229	247.385	164.838
g_17074_Tagln2	Tagln2	730.075	864.938	87.1354	208.709	646.397	282.453	175.222	399.374	307.261	420.026	281.738
g_53302_Mgst2	Mgst2	405.813	316.738	315.028	333.233	338.782	541.368	567.234	412.257	410.383	344.619	278.794
g_31755_Nsmce4a	Nsmce4a	778.617	258.263	176.505	3.50771	597.612	575.89	122.076	422.993	244.827	228.203	189.227
g_35677_Gpatch2l	Gpatch2l	770.85	275.318	277.046	0	140.933	455.063	376.227	738.627	312.172	365.125	318.742
g_46689_Usp53	Usp53	165.043	243.645	321.731	852.375	292.708	214.978	277.829	315.634	258.857	308.239	288.045
g_71373_Xkrx	Xkrx	667.941	12.1822	554.092	3.50771	196.494	58.0598	470.941	678.506	289.022	416.718	197.216
g_54378_Gm4791	Gm4791	563.09	523.836	241.298	371.818	703.312	182.025	342.024	231.894	253.946	353.88	219.924
g_40713_Hyal6	Hyal6	949.486	594.493	268.109	226.248	90.7937	0	114.183	425.14	220.976	246.724	223.708
g_00618_Aldh3a1	Aldh3a1	563.09	0	341.839	280.617	48.7847	240.085	212.055	203.981	244.125	234.818	212.775
g_48664_Nod1	Nod1	1469.86	2.43645	384.29	342.002	303.549	310.698	299.929	135.272	253.245	275.828	248.097
g_35945_Zc3h11a	Zc3h11a	654.349	90.1485	786.453	189.417	428.221	92.5818	597.227	255.513	418.1	415.395	312.855
g_11589_Nfkbil1	Nfkbil1	873.76	2.43645	355.244	1222.44	617.939	440.94	372.017	100.917	188.706	134.276	268.702
g_07999_Hsd11b2	Hsd11b2	306.787	2.43645	37.9821	0	214.11	1.56918	106.817	0	188.005	173.302	171.986
g_50408_Pawr	Pawr	260.186	536.018	120.649	82.4313	143.644	1.56918	113.131	294.162	231.498	367.109	113.536
g_17874_Tnfsf9	Tnfsf9	586.39	1252.33	663.57	185.909	207.335	62.7673	258.36	549.676	416.697	379.677	298.558
g_10597_Mep1b	Mep1b	277.661	131.568	196.613	56.1234	143.644	3.13837	95.2406	105.211	286.216	214.974	147.597
g_17008_Synj2	Synj2	427.171	572.565	214.487	257.817	410.604	613.55	94.1882	171.774	294.634	375.047	275.851
g_06859_Gpx5	Gpx5	201.936	4.87289	433.443	840.098	620.649	373.466	477.255	238.336	336.725	418.703	370.884
g_26966_Cyp4f14	Cyp4f14	1198.02	60.9111	151.928	8.76929	28.4577	9.4151	132.6	483.113	271.484	255.984	280.056
g_68100_Scube3	Scube3	166.985	56.0382	102.775	199.94	115.186	150.642	214.16	0	211.856	179.255	199.319
g_56300_Bnip1	Bnip1	532.023	112.076	129.586	49.108	2.71026	0	200.479	390.785	232.901	265.906	173.668
g_42385_Mgea5	Mgea5	671.824	316.738	370.884	775.205	986.534	666.903	378.858	695.683	452.474	658.812	508.81
g_77224_0610010B08Rik	0610010B08Rik	366.979	372.776	254.704	101.724	139.578	171.041	163.645	96.6227	185.199	169.333	105.967
g_17353_Dntt	Dntt	1213.56	258.263	355.244	26.3079	567.799	111.412	109.448	221.159	298.142	353.218	269.123
g_25968_Il17re	Il17re	132.035	4.87289	335.136	429.695	37.9436	484.877	340.972	498.144	331.113	265.245	259.451
g_50705_Pofut1	Pofut1	493.189	41.4196	288.217	71.9081	107.055	103.566	150.491	457.347	266.574	261.937	157.268
g_65833_Olfr307	Olfr307	669.882	9.74578	98.3066	43.8464	96.2142	186.733	233.103	480.966	240.618	205.052	170.304
g_11775_Nos2	Nos2	918.419	53.6018	96.0724	0	205.98	797.145	536.189	322.076	422.309	345.281	439.847
g_17324_Tcte3	Tcte3	1531.99	221.717	355.244	1.75386	424.155	76.89	222.579	345.695	143.108	163.38	237.164
g_43894_Yipf6	Yipf6	462.122	58.4747	189.911	557.727	289.998	0	333.605	184.657	258.857	261.937	246.836
g_28146_Adprm	Adprm	495.13	0	0	8.76929	16.2616	0	22.6262	88.034	173.974	142.875	100.921
g_12852_Pex16	Pex16	466.005	2.43645	60.3245	0	168.036	0	118.919	12.883	162.049	62.8385	136.664
g_62693_A430033K04Rik	A430033K04Rik	394.163	920.976	122.883	168.37	191.073	881.881	204.162	444.464	357.77	418.703	203.944
g_71193_Nlrp9c	Nlrp9c	520.372	177.861	312.794	294.648	279.157	894.434	150.491	289.868	275.693	298.317	235.482
g_45268_Pramel1	Pramel1	353.387	789.408	310.56	384.095	296.773	431.525	624.589	143.86	375.308	385.63	275.43
g_25973_Ccdc126	Ccdc126	246.594	260.7	1181.91	273.602	1180.32	155.349	315.715	412.257	348.65	460.375	436.904
g_28221_Srp19	Srp19	518.431	0	0	0	0	0	7.89287	0	27.3589	15.875	131.618
g_45631_Klhl1	Klhl1	264.07	453.179	891.462	933.052	1019.06	944.648	573.548	395.079	496.669	656.828	545.394
g_13713_Prl8a6	Prl8a6	300.962	531.145	366.416	454.249	411.959	95.7202	308.348	622.68	472.818	364.463	370.043
g_46655_Dnajc24	Dnajc24	252.419	4.87289	136.289	14.0309	233.082	247.931	281.512	292.015	138.197	263.922	157.268
g_61051_Rtn4rl1	Rtn4rl1	545.614	2.43645	230.127	29.8156	36.5885	108.274	101.029	429.434	239.916	194.469	195.534
[truncated: 76,634 more rows]

## Sheet: Gene_enrichment
	id	num	pos.score	pos.p.value	pos.fdr	pos.rank	pos.goodsgrna	pos.lfc	Sample	order (by increases lfc, per sample)
L11vsNons1.1	Lsr	4	0.99998	0.99998	0.999977	19674	0	0	lowest 1%, day 6	1
L11vsNons1.2	Cux1	4	0.99992	0.99991	0.999964	19673	0	0	lowest 1%, day 6	2
L11vsNons1.3	Klhl25	4	0.99988	0.99988	0.999964	19672	0	0	lowest 1%, day 6	3
L11vsNons1.4	Tmem136	4	0.99985	0.99985	0.999964	19671	0	0	lowest 1%, day 6	4
L11vsNons1.5	Olfr713	3	0.99983	0.99983	0.999964	19670	0	0	lowest 1%, day 6	5
L11vsNons1.6	Olfr1424	4	0.9998	0.99979	0.999964	19669	0	0	lowest 1%, day 6	6
L11vsNons1.7	Mtmr1	4	0.99979	0.99978	0.999964	19668	0	0	lowest 1%, day 6	7
L11vsNons1.8	Zfhx2	4	0.99976	0.99976	0.999964	19667	0	0	lowest 1%, day 6	8
L11vsNons1.9	Lig3	4	0.99974	0.99974	0.999964	19666	0	0	lowest 1%, day 6	9
L11vsNons1.10	Hsd17b1	4	0.99973	0.99972	0.999964	19665	0	0	lowest 1%, day 6	10
L11vsNons1.11	Itih3	4	0.99971	0.9997	0.999964	19664	0	0	lowest 1%, day 6	11
L11vsNons1.12	Akr1cl	4	0.99966	0.99965	0.999964	19663	0	0	lowest 1%, day 6	12
L11vsNons1.13	Olfr1246	4	0.99965	0.99964	0.999964	19662	0	0	lowest 1%, day 6	13
L11vsNons1.14	Fnd3c2	4	0.9996	0.99958	0.999964	19661	0	0	lowest 1%, day 6	14
L11vsNons1.15	Hif1a	4	0.99955	0.99954	0.999964	19660	0	0	lowest 1%, day 6	15
L11vsNons1.16	Taf4a	4	0.99948	0.99947	0.999964	19659	0	0	lowest 1%, day 6	16
L11vsNons1.17	2310003H01Rik	4	0.99946	0.99946	0.999964	19658	0	0	lowest 1%, day 6	17
L11vsNons1.18	Magt1	4	0.9994	0.9994	0.999964	19657	0	0	lowest 1%, day 6	18
L11vsNons1.19	Adam22	4	0.99938	0.99938	0.999964	19656	0	0	lowest 1%, day 6	19
L11vsNons1.20	Lman1l	4	0.99937	0.99936	0.999964	19655	0	0	lowest 1%, day 6	20
L11vsNons1.21	Rdh14	4	0.99929	0.9993	0.999964	19654	0	0	lowest 1%, day 6	21
L11vsNons1.22	Wdr59	4	0.99924	0.99924	0.999964	19653	0	0	lowest 1%, day 6	22
L11vsNons1.23	Acta1	4	0.99924	0.99924	0.999964	19652	0	0	lowest 1%, day 6	23
L11vsNons1.24	Klhdc2	4	0.99918	0.99918	0.999964	19651	0	0	lowest 1%, day 6	24
L11vsNons1.25	Ovch2	4	0.99918	0.99918	0.999964	19650	0	0	lowest 1%, day 6	25
L11vsNons1.26	Olfr605	4	0.99916	0.99916	0.999964	19649	0	0	lowest 1%, day 6	26
L11vsNons1.27	Tmcc1	4	0.99914	0.99913	0.999964	19648	0	0	lowest 1%, day 6	27
L11vsNons1.28	Liph	4	0.9991	0.9991	0.999964	19647	0	0	lowest 1%, day 6	28
L11vsNons1.29	1810041L15Rik	4	0.99905	0.99905	0.999964	19645	0	0	lowest 1%, day 6	29
L11vsNons1.30	Galc	4	0.99905	0.99905	0.999964	19646	0	0	lowest 1%, day 6	30
L11vsNons1.31	Otud6b	4	0.99903	0.99902	0.999964	19644	0	0	lowest 1%, day 6	31
L11vsNons1.32	Bst1	4	0.99901	0.999	0.999964	19643	0	0	lowest 1%, day 6	32
L11vsNons1.33	Hcls1	4	0.999	0.99899	0.999964	19642	0	0	lowest 1%, day 6	33
L11vsNons1.34	Zfp949	4	0.99897	0.99895	0.999964	19641	0	0	lowest 1%, day 6	34
L11vsNons1.35	Olfr1312	4	0.99893	0.99891	0.999964	19640	0	0	lowest 1%, day 6	35
L11vsNons1.36	Zdhhc7	4	0.99893	0.99891	0.999964	19639	0	0	lowest 1%, day 6	36
L11vsNons1.37	Fam229a	4	0.9989	0.99889	0.999964	19638	0	0	lowest 1%, day 6	37
L11vsNons1.38	Ifi47	4	0.99886	0.99884	0.999964	19637	0	0	lowest 1%, day 6	38
L11vsNons1.39	Ankrd53	4	0.99885	0.99883	0.999964	19636	0	0	lowest 1%, day 6	39
L11vsNons1.40	Ifit2	4	0.99885	0.99883	0.999964	19635	0	0	lowest 1%, day 6	40
L11vsNons1.41	Cobl	4	0.99882	0.9988	0.999964	19634	0	0	lowest 1%, day 6	41
L11vsNons1.42	Stx3	4	0.9988	0.99878	0.999964	19633	0	0	lowest 1%, day 6	42
L11vsNons1.43	Gm826	4	0.99874	0.99872	0.999964	19632	0	0	lowest 1%, day 6	43
L11vsNons1.44	Tlcd2	4	0.99868	0.99865	0.999964	19631	0	0	lowest 1%, day 6	44
L11vsNons1.45	Slc45a1	4	0.99856	0.99853	0.999964	19630	0	0	lowest 1%, day 6	45
L11vsNons1.46	Tfb2m	4	0.99849	0.99845	0.999964	19629	0	0	lowest 1%, day 6	46
L11vsNons1.47	Arsk	4	0.99838	0.99836	0.999964	19628	0	0	lowest 1%, day 6	47
L11vsNons1.48	Kcnt1	4	0.99834	0.99832	0.999964	19627	0	0	lowest 1%, day 6	48
L11vsNons1.49	Acy3	4	0.99824	0.99823	0.999964	19626	0	0	lowest 1%, day 6	49
L11vsNons1.50	Thada	4	0.9981	0.9981	0.999964	19625	0	0	lowest 1%, day 6	50
L11vsNons1.51	Ppp1r3a	4	0.99808	0.99807	0.999964	19624	0	0	lowest 1%, day 6	51
L11vsNons1.52	Plekhn1	4	0.99802	0.99801	0.999964	19623	0	0	lowest 1%, day 6	52
L11vsNons1.53	Kcnj6	4	0.99793	0.99793	0.999964	19622	0	0	lowest 1%, day 6	53
L11vsNons1.54	Mrgpre	4	0.99788	0.99788	0.999964	19621	0	0	lowest 1%, day 6	54
L11vsNons1.55	Eef2kmt	4	0.99776	0.99776	0.999964	19620	0	0	lowest 1%, day 6	55
L11vsNons1.56	Rpl36al	4	0.9977	0.99771	0.999964	19619	0	0	lowest 1%, day 6	56
L11vsNons1.57	Kif27	4	0.99765	0.99765	0.999964	19617	0	0	lowest 1%, day 6	57
L11vsNons1.58	Gas2l2	4	0.99765	0.99765	0.999964	19618	0	0	lowest 1%, day 6	58
L11vsNons1.59	Vmn1r24	4	0.9976	0.99759	0.999964	19616	0	0	lowest 1%, day 6	59
L11vsNons1.60	St6gal1	4	0.99758	0.99756	0.999964	19615	0	0	lowest 1%, day 6	60
L11vsNons1.61	Ms4a5	4	0.99756	0.99754	0.999964	19614	0	0	lowest 1%, day 6	61
L11vsNons1.62	Emid1	4	0.99751	0.99749	0.999964	19613	0	0	lowest 1%, day 6	62
L11vsNons1.63	Chst3	4	0.99739	0.99738	0.999964	19612	0	0	lowest 1%, day 6	63
L11vsNons1.64	Rbak	4	0.99737	0.99735	0.999964	19611	0	0	lowest 1%, day 6	64
L11vsNons1.65	Stoml2	4	0.99734	0.99732	0.999964	19610	0	0	lowest 1%, day 6	65
L11vsNons1.66	Lacc1	4	0.99727	0.99725	0.999964	19609	0	0	lowest 1%, day 6	66
L11vsNons1.67	Sdr9c7	4	0.99725	0.99723	0.999964	19608	0	0	lowest 1%, day 6	67
L11vsNons1.68	Stfa2	4	0.99722	0.99721	0.999964	19607	0	0	lowest 1%, day 6	68
L11vsNons1.69	Porcn	4	0.99716	0.99715	0.999964	19606	0	0	lowest 1%, day 6	69
L11vsNons1.70	Gpr31b	4	0.99711	0.99711	0.999964	19605	0	0	lowest 1%, day 6	70
L11vsNons1.71	9530068E07Rik	4	0.99705	0.99706	0.999964	19604	0	0	lowest 1%, day 6	71
L11vsNons1.72	Arhgap29	4	0.99705	0.99706	0.999964	19603	0	0	lowest 1%, day 6	72
L11vsNons1.73	Olfr739	4	0.99693	0.99694	0.999964	19602	0	0	lowest 1%, day 6	73
L11vsNons1.74	Zfp606	4	0.99693	0.99694	0.999964	19601	0	0	lowest 1%, day 6	74
L11vsNons1.75	Ccdc62	4	0.99687	0.99688	0.999964	19599	0	0	lowest 1%, day 6	75
L11vsNons1.76	Keap1	4	0.99687	0.99688	0.999964	19600	0	0	lowest 1%, day 6	76
L11vsNons1.77	Phkb	4	0.99677	0.99678	0.999964	19598	0	0	lowest 1%, day 6	77
L11vsNons1.78	Gpbp1l1	4	0.99664	0.99665	0.999964	19597	0	0	lowest 1%, day 6	78
L11vsNons1.79	Tacstd2	4	0.99658	0.9966	0.999964	19596	0	0	lowest 1%, day 6	79
L11vsNons1.80	Dab1	4	0.99654	0.99656	0.999964	19595	0	0	lowest 1%, day 6	80
L11vsNons1.81	5430401F13Rik	4	0.99651	0.99652	0.999964	19593	0	0	lowest 1%, day 6	81
L11vsNons1.82	Ufc1	4	0.99651	0.99652	0.999964	19594	0	0	lowest 1%, day 6	82
L11vsNons1.83	Efcab12	4	0.99638	0.99638	0.999964	19591	0	0	lowest 1%, day 6	83
L11vsNons1.84	Clcn6	4	0.99638	0.99638	0.999964	19592	0	0	lowest 1%, day 6	84
L11vsNons1.85	Grik3	4	0.99635	0.99633	0.999964	19590	0	0	lowest 1%, day 6	85
L11vsNons1.86	Ddn	4	0.99632	0.9963	0.999964	19589	0	0	lowest 1%, day 6	86
L11vsNons1.87	Sdhc	4	0.99618	0.99616	0.999964	19587	0	0	lowest 1%, day 6	87
L11vsNons1.88	Gdpd4	4	0.99618	0.99616	0.999964	19586	0	0	lowest 1%, day 6	88
L11vsNons1.89	Vnn1	4	0.99618	0.99616	0.999964	19588	0	0	lowest 1%, day 6	89
L11vsNons1.90	Bcdin3d	4	0.99615	0.99613	0.999964	19585	0	0	lowest 1%, day 6	90
L11vsNons1.91	BC024139	4	0.99614	0.99612	0.999964	19584	0	0	lowest 1%, day 6	91
L11vsNons1.92	Tnks2	4	0.99611	0.99609	0.999964	19583	0	0	lowest 1%, day 6	92
L11vsNons1.93	Gzme	4	0.99598	0.99595	0.999964	19581	0	0	lowest 1%, day 6	93
L11vsNons1.94	Parn	4	0.99598	0.99595	0.999964	19582	0	0	lowest 1%, day 6	94
L11vsNons1.95	Pon2	4	0.99591	0.99588	0.999964	19580	0	0	lowest 1%, day 6	95
L11vsNons1.96	Tacc1	4	0.99576	0.99573	0.999964	19579	0	0	lowest 1%, day 6	96
L11vsNons1.97	Arnt	4	0.99561	0.99557	0.999964	19578	0	0	lowest 1%, day 6	97
L11vsNons1.98	Amotl1	4	0.99557	0.99554	0.999964	19577	0	0	lowest 1%, day 6	98
L11vsNons1.99	1810037I17Rik	4	0.99554	0.99551	0.999964	19576	0	0	lowest 1%, day 6	99
L11vsNons1.100	Prb1	4	0.99546	0.99543	0.999964	19575	0	0	lowest 1%, day 6	100
L11vsNons1.101	Mrpl23	4	0.99539	0.99537	0.999964	19574	0	0	lowest 1%, day 6	101
L11vsNons1.102	2010107G23Rik	4	0.99535	0.99532	0.999964	19573	0	0	lowest 1%, day 6	102
L11vsNons1.103	Defa25	4	0.99531	0.99529	0.999964	19572	0	0	lowest 1%, day 6	103
L11vsNons1.104	Gm11562	4	0.99522	0.9952	0.999964	19570	0	0	lowest 1%, day 6	104
L11vsNons1.105	Dusp11	4	0.99522	0.9952	0.999964	19571	0	0	lowest 1%, day 6	105
L11vsNons1.106	Setd1b	4	0.9952	0.99517	0.999964	19569	0	0	lowest 1%, day 6	106
L11vsNons1.107	Calml4	4	0.99516	0.99514	0.999964	19568	0	0	lowest 1%, day 6	107
L11vsNons1.108	Tgif2lx1	4	0.99508	0.99507	0.999964	19567	0	0	lowest 1%, day 6	108
L11vsNons1.109	Rbm34	4	0.99508	0.99507	0.999964	19566	0	0	lowest 1%, day 6	109
L11vsNons1.110	Med18	4	0.995	0.99499	0.999964	19565	0	0	lowest 1%, day 6	110
L11vsNons1.111	4930596D02Rik	4	0.99491	0.9949	0.999964	19563	0	0	lowest 1%, day 6	111
L11vsNons1.112	Anapc16	4	0.99491	0.9949	0.999964	19562	0	0	lowest 1%, day 6	112
L11vsNons1.113	Atp5g1	4	0.99491	0.9949	0.999964	19564	0	0	lowest 1%, day 6	113
L11vsNons1.114	Mdga1	4	0.99487	0.99486	0.999964	19561	0	0	lowest 1%, day 6	114
L11vsNons1.115	Drg2	4	0.99482	0.99481	0.999964	19560	0	0	lowest 1%, day 6	115
L11vsNons1.116	Anapc1	4	0.99474	0.99475	0.999964	19559	0	0	lowest 1%, day 6	116
L11vsNons1.117	Adam17	4	0.99466	0.99467	0.999964	19558	0	0	lowest 1%, day 6	117
L11vsNons1.118	Otulin	4	0.99466	0.99467	0.999964	19557	0	0	lowest 1%, day 6	118
L11vsNons1.119	Olfr1047	4	0.99466	0.99467	0.999964	19556	0	0	lowest 1%, day 6	119
L11vsNons1.120	Fkbp2	4	0.99458	0.99459	0.999964	19555	0	0	lowest 1%, day 6	120
L11vsNons1.121	Skp1a	4	0.99449	0.9945	0.999964	19553	0	0	lowest 1%, day 6	121
L11vsNons1.122	Arpc2	4	0.99449	0.9945	0.999964	19554	0	0	lowest 1%, day 6	122
L11vsNons1.123	Vps52	4	0.99423	0.99426	0.999964	19552	0	0	lowest 1%, day 6	123
L11vsNons1.124	Mier1	4	0.9941	0.99413	0.999964	19551	0	0	lowest 1%, day 6	124
L11vsNons1.125	Nxnl1	4	0.99405	0.99409	0.999964	19550	0	0	lowest 1%, day 6	125
L11vsNons1.126	Uqcrq	4	0.99396	0.994	0.999964	19549	0	0	lowest 1%, day 6	126
L11vsNons1.127	Cdkn2aip	4	0.99396	0.994	0.999964	19548	0	0	lowest 1%, day 6	127
L11vsNons1.128	Adamtsl4	4	0.99387	0.99389	0.999964	19547	0	0	lowest 1%, day 6	128
L11vsNons1.129	Agap1	4	0.99381	0.99383	0.999964	19546	0	0	lowest 1%, day 6	129
L11vsNons1.130	Pde1c	4	0.9938	0.99383	0.999964	19545	0	0	lowest 1%, day 6	130
L11vsNons1.131	Tcp10b	4	0.99375	0.99378	0.999964	19543	0	0	lowest 1%, day 6	131
L11vsNons1.132	Ndufb9	4	0.99375	0.99378	0.999964	19544	0	0	lowest 1%, day 6	132
L11vsNons1.133	Pla2g16	4	0.99373	0.99375	0.999964	19542	0	0	lowest 1%, day 6	133
L11vsNons1.134	Scai	4	0.99372	0.99374	0.999964	19541	0	0	lowest 1%, day 6	134
L11vsNons1.135	Rnft1	4	0.99366	0.99368	0.999964	19540	0	0	lowest 1%, day 6	135
L11vsNons1.136	Nagk	4	0.99362	0.99365	0.999964	19539	0	0	lowest 1%, day 6	136
L11vsNons1.137	Usp36	4	0.99357	0.9936	0.999964	19538	0	0	lowest 1%, day 6	137
L11vsNons1.138	Agpat2	4	0.99353	0.99355	0.999964	19537	0	0	lowest 1%, day 6	138
L11vsNons1.139	Slc27a5	4	0.99344	0.99346	0.999964	19536	0	0	lowest 1%, day 6	139
L11vsNons1.140	Plekhb1	4	0.99342	0.99345	0.999964	19535	0	0	lowest 1%, day 6	140
L11vsNons1.141	Sept14	4	0.99341	0.99344	0.999964	19534	0	0	lowest 1%, day 6	141
L11vsNons1.142	Tsc22d2	4	0.99338	0.9934	0.999964	19533	0	0	lowest 1%, day 6	142
L11vsNons1.143	Chmp6	4	0.99332	0.99334	0.999964	19532	0	0	lowest 1%, day 6	143
L11vsNons1.144	Tsnax	4	0.99331	0.99334	0.999964	19531	0	0	lowest 1%, day 6	144
L11vsNons1.145	P2rx2	4	0.99328	0.9933	0.999964	19530	0	0	lowest 1%, day 6	145
L11vsNons1.146	Crk	4	0.99322	0.99324	0.999964	19529	0	0	lowest 1%, day 6	146
L11vsNons1.147	Taf15	4	0.99311	0.99312	0.999964	19528	0	0	lowest 1%, day 6	147
L11vsNons1.148	Heyl	4	0.99308	0.99309	0.999964	19527	0	0	lowest 1%, day 6	148
L11vsNons1.149	Gm4302	4	0.99298	0.993	0.999964	19523	0	0	lowest 1%, day 6	149
L11vsNons1.150	Vmn1r58	4	0.99298	0.993	0.999964	19525	0	0	lowest 1%, day 6	150
L11vsNons1.151	Hint2	4	0.99298	0.993	0.999964	19524	0	0	lowest 1%, day 6	151
L11vsNons1.152	Ppif	4	0.99298	0.993	0.999964	19526	0	0	lowest 1%, day 6	152
L11vsNons1.153	Telo2	4	0.99288	0.9929	0.999964	19522	0	0	lowest 1%, day 6	153
L11vsNons1.154	Fbxw26	4	0.99284	0.99285	0.999964	19521	0	0	lowest 1%, day 6	154
L11vsNons1.155	Prmt3	4	0.99282	0.99283	0.999964	19520	0	0	lowest 1%, day 6	155
L11vsNons1.156	Ift80	4	0.99265	0.99267	0.999964	19519	0	0	lowest 1%, day 6	156
L11vsNons1.157	Zfp511	4	0.99264	0.99265	0.999964	19518	0	0	lowest 1%, day 6	157
L11vsNons1.158	Rbpj	4	0.99259	0.9926	0.999964	19516	0	0	lowest 1%, day 6	158
L11vsNons1.159	Fam83e	4	0.99259	0.9926	0.999964	19517	0	0	lowest 1%, day 6	159
L11vsNons1.160	Btaf1	4	0.99259	0.9926	0.999964	19515	0	0	lowest 1%, day 6	160
L11vsNons1.161	Kcmf1	4	0.99249	0.9925	0.999964	19514	0	0	lowest 1%, day 6	161
L11vsNons1.162	Nsf	4	0.99249	0.9925	0.999964	19513	0	0	lowest 1%, day 6	162
L11vsNons1.163	Tpst1	4	0.99243	0.99244	0.999964	19512	0	0	lowest 1%, day 6	163
L11vsNons1.164	Mmp25	4	0.99242	0.99243	0.999964	19511	0	0	lowest 1%, day 6	164
L11vsNons1.165	Jade3	4	0.99235	0.99236	0.999964	19510	0	0	lowest 1%, day 6	165
L11vsNons1.166	2310035C23Rik	4	0.99232	0.99233	0.999964	19509	0	0	lowest 1%, day 6	166
L11vsNons1.167	Nfx1	4	0.99227	0.99228	0.999964	19508	0	0	lowest 1%, day 6	167
L11vsNons1.168	Gpr176	4	0.99223	0.99224	0.999964	19507	0	0	lowest 1%, day 6	168
L11vsNons1.169	Smg7	4	0.99219	0.99219	0.999964	19506	0	0	lowest 1%, day 6	169
L11vsNons1.170	Thsd7a	4	0.99215	0.99216	0.999964	19505	0	0	lowest 1%, day 6	170
L11vsNons1.171	BC048546	4	0.99215	0.99216	0.999964	19504	0	0	lowest 1%, day 6	171
L11vsNons1.172	Magea2	4	0.9921	0.99211	0.999964	19503	0	0	lowest 1%, day 6	172
L11vsNons1.173	Pml	4	0.99209	0.9921	0.999964	19502	0	0	lowest 1%, day 6	173
L11vsNons1.174	Ano4	4	0.99209	0.9921	0.999964	19501	0	0	lowest 1%, day 6	174
L11vsNons1.175	Sclt1	4	0.99191	0.99192	0.999964	19500	0	0	lowest 1%, day 6	175
L11vsNons1.176	Sdr39u1	4	0.99184	0.99185	0.999964	19499	0	0	lowest 1%, day 6	176
L11vsNons1.177	Krtap4-13	4	0.99171	0.99172	0.999964	19495	0	0	lowest 1%, day 6	177
L11vsNons1.178	Olfr166	4	0.99171	0.99172	0.999964	19498	0	0	lowest 1%, day 6	178
L11vsNons1.179	Pafah1b2	4	0.99171	0.99172	0.999964	19496	0	0	lowest 1%, day 6	179
L11vsNons1.180	Vmn2r72	4	0.99171	0.99172	0.999964	19497	0	0	lowest 1%, day 6	180
L11vsNons1.181	Atxn7	4	0.99161	0.99163	0.999964	19494	0	0	lowest 1%, day 6	181
L11vsNons1.182	Pccb	4	0.99157	0.9916	0.999964	19493	0	0	lowest 1%, day 6	182
L11vsNons1.183	Trappc5	4	0.99147	0.9915	0.999964	19492	0	0	lowest 1%, day 6	183
L11vsNons1.184	Spock3	4	0.99145	0.99147	0.999964	19491	0	0	lowest 1%, day 6	184
L11vsNons1.185	Trim24	4	0.99133	0.99134	0.999964	19490	0	0	lowest 1%, day 6	185
L11vsNons1.186	Cxcr4	4	0.99132	0.99133	0.999964	19489	0	0	lowest 1%, day 6	186
L11vsNons1.187	Erich4	4	0.99131	0.99132	0.999964	19488	0	0	lowest 1%, day 6	187
L11vsNons1.188	Krtap5-4	4	0.99126	0.99127	0.999964	19487	0	0	lowest 1%, day 6	188
L11vsNons1.189	Uri1	4	0.99126	0.99127	0.999964	19486	0	0	lowest 1%, day 6	189
L11vsNons1.190	Romo1	4	0.9912	0.99121	0.999964	19485	0	0	lowest 1%, day 6	190
L11vsNons1.191	Mllt11	4	0.99116	0.99116	0.999964	19483	0	0	lowest 1%, day 6	191
L11vsNons1.192	Mybl2	4	0.99116	0.99116	0.999964	19484	0	0	lowest 1%, day 6	192
L11vsNons1.193	Golm1	4	0.99113	0.99113	0.999964	19482	0	0	lowest 1%, day 6	193
L11vsNons1.194	Slc48a1	4	0.99113	0.99113	0.999964	19481	0	0	lowest 1%, day 6	194
L11vsNons1.195	Dynlt1c	4	0.99109	0.9911	0.999964	19480	0	0	lowest 1%, day 6	195
L11vsNons1.196	Prkar1a	4	0.99108	0.99108	0.999964	19479	0	0	lowest 1%, day 6	196
L11vsNons1.197	Ulk2	4	0.99105	0.99105	0.999964	19478	0	0	lowest 1%, day 6	197
L11vsNons1.198	Eps8l2	4	0.99089	0.99088	0.999964	19477	0	0	lowest 1%, day 6	198
L11vsNons1.199	Prph	4	0.99086	0.99085	0.999964	19475	0	0	lowest 1%, day 6	199
L11vsNons1.200	Taf13	4	0.99086	0.99085	0.999964	19476	0	0	lowest 1%, day 6	200
L11vsNons1.201	Isg20l2	4	0.99084	0.99083	0.999964	19474	0	0	lowest 1%, day 6	201
L11vsNons1.202	Zfp326	4	0.99081	0.9908	0.999964	19472	0	0	lowest 1%, day 6	202
L11vsNons1.203	Pdlim5	4	0.99081	0.9908	0.999964	19473	0	0	lowest 1%, day 6	203
L11vsNons1.204	Gm10439	4	0.99068	0.99067	0.999964	19471	0	0	lowest 1%, day 6	204
L11vsNons1.205	Prrg3	4	0.99064	0.99062	0.999964	19470	0	0	lowest 1%, day 6	205
L11vsNons1.206	Itgae	4	0.99053	0.99051	0.999964	19469	0	0	lowest 1%, day 6	206
L11vsNons1.207	Faf2	4	0.99049	0.99048	0.999964	19468	0	0	lowest 1%, day 6	207
L11vsNons1.208	Gyg	4	0.99044	0.99043	0.999964	19467	0	0	lowest 1%, day 6	208
L11vsNons1.209	Smim5	4	0.99044	0.99043	0.999964	19466	0	0	lowest 1%, day 6	209
L11vsNons1.210	AI987944	4	0.99027	0.99025	0.999964	19465	0	0	lowest 1%, day 6	210
L11vsNons1.211	Wdr25	4	0.99023	0.99021	0.999964	19464	0	0	lowest 1%, day 6	211
L11vsNons1.212	Tbx4	4	0.99022	0.9902	0.999964	19463	0	0	lowest 1%, day 6	212
L11vsNons1.213	Met	4	0.99016	0.99013	0.999964	19462	0	0	lowest 1%, day 6	213
L11vsNons1.214	Orc1	4	0.99006	0.99002	0.999964	19461	0	0	lowest 1%, day 6	214
L11vsNons1.215	Ckap4	4	0.98999	0.98995	0.999964	19460	0	0	lowest 1%, day 6	215
L11vsNons1.216	Adipoq	4	0.98995	0.98991	0.999964	19459	0	0	lowest 1%, day 6	216
L11vsNons1.217	Erbb4	4	0.98991	0.98987	0.999964	19458	0	0	lowest 1%, day 6	217
L11vsNons1.218	Cflar	4	0.98987	0.98984	0.999964	19457	0	0	lowest 1%, day 6	218
L11vsNons1.219	Eif3j1	4	0.98987	0.98984	0.999964	19456	0	0	lowest 1%, day 6	219
L11vsNons1.220	Crisp3	4	0.98984	0.9898	0.999964	19455	0	0	lowest 1%, day 6	220
L11vsNons1.221	Zfx	4	0.98981	0.98977	0.999964	19454	0	0	lowest 1%, day 6	221
L11vsNons1.222	Pcif1	4	0.98967	0.98964	0.999964	19453	0	0	lowest 1%, day 6	222
L11vsNons1.223	Oxtr	4	0.98965	0.98961	0.999964	19452	0	0	lowest 1%, day 6	223
L11vsNons1.224	Cherp	4	0.9896	0.98956	0.999964	19450	0	0	lowest 1%, day 6	224
L11vsNons1.225	Dcaf8	4	0.9896	0.98956	0.999964	19451	0	0	lowest 1%, day 6	225
L11vsNons1.226	Tmem163	4	0.98954	0.98951	0.999964	19449	0	0	lowest 1%, day 6	226
L11vsNons1.227	Dhh	4	0.98953	0.98949	0.999964	19448	0	0	lowest 1%, day 6	227
L11vsNons1.228	Itgb2	4	0.9895	0.98947	0.999964	19447	0	0	lowest 1%, day 6	228
L11vsNons1.229	Ttc19	4	0.98946	0.98943	0.999964	19446	0	0	lowest 1%, day 6	229
L11vsNons1.230	Mbtps1	4	0.98946	0.98943	0.999964	19445	0	0	lowest 1%, day 6	230
L11vsNons1.231	Zfp27	4	0.9894	0.98938	0.999964	19444	0	0	lowest 1%, day 6	231
L11vsNons1.232	Csdc2	4	0.98939	0.98937	0.999964	19443	0	0	lowest 1%, day 6	232
L11vsNons1.233	Defb9	4	0.98933	0.98932	0.999964	19441	0	0	lowest 1%, day 6	233
L11vsNons1.234	S100a4	4	0.98933	0.98932	0.999964	19442	0	0	lowest 1%, day 6	234
L11vsNons1.235	Nmnat2	4	0.9893	0.98928	0.999964	19440	0	0	lowest 1%, day 6	235
L11vsNons1.236	Pcgf2	4	0.98922	0.9892	0.999964	19437	0	0	lowest 1%, day 6	236
L11vsNons1.237	Cct7	4	0.98922	0.9892	0.999964	19439	0	0	lowest 1%, day 6	237
L11vsNons1.238	Atad3a	4	0.98922	0.9892	0.999964	19438	0	0	lowest 1%, day 6	238
L11vsNons1.239	Ubald1	4	0.98916	0.98915	0.999964	19436	0	0	lowest 1%, day 6	239
L11vsNons1.240	Rdh10	4	0.98911	0.9891	0.999964	19434	0	0	lowest 1%, day 6	240
L11vsNons1.241	Thoc3	4	0.98911	0.9891	0.999964	19435	0	0	lowest 1%, day 6	241
L11vsNons1.242	Kif4	4	0.98907	0.98906	0.999964	19433	0	0	lowest 1%, day 6	242
L11vsNons1.243	Prmt5	4	0.98903	0.98902	0.999964	19432	0	0	lowest 1%, day 6	243
L11vsNons1.244	Rpap3	4	0.98899	0.98898	0.999964	19431	0	0	lowest 1%, day 6	244
L11vsNons1.245	Gtf3c3	4	0.98899	0.98898	0.999964	19429	0	0	lowest 1%, day 6	245
L11vsNons1.246	Ppa1	4	0.98899	0.98898	0.999964	19430	0	0	lowest 1%, day 6	246
L11vsNons1.247	Fkbp7	4	0.98893	0.98892	0.999964	19428	0	0	lowest 1%, day 6	247
L11vsNons1.248	Ttc23	4	0.98883	0.98881	0.999964	19427	0	0	lowest 1%, day 6	248
L11vsNons1.249	Phlpp1	4	0.98882	0.9888	0.999964	19426	0	0	lowest 1%, day 6	249
L11vsNons1.250	Apaf1	4	0.98879	0.98878	0.999964	19425	0	0	lowest 1%, day 6	250
L11vsNons1.251	Dmap1	4	0.98873	0.98873	0.999964	19424	0	0	lowest 1%, day 6	251
L11vsNons1.252	Arid2	4	0.9887	0.9887	0.999964	19423	0	0	lowest 1%, day 6	252
L11vsNons1.253	Arpc5	4	0.98869	0.98869	0.999964	19422	0	0	lowest 1%, day 6	253
L11vsNons1.254	Psip1	4	0.98866	0.98865	0.999964	19421	0	0	lowest 1%, day 6	254
L11vsNons1.255	Vmn2r120	4	0.98857	0.98856	0.999964	19420	0	0	lowest 1%, day 6	255
L11vsNons1.256	Gp5	4	0.98851	0.98851	0.999964	19419	0	0	lowest 1%, day 6	256
L11vsNons1.257	Mapk6	4	0.98836	0.98835	0.999964	19418	0	0	lowest 1%, day 6	257
L11vsNons1.258	Pcdh19	4	0.98831	0.98831	0.999964	19417	0	0	lowest 1%, day 6	258
L11vsNons1.259	Tmem107	4	0.98829	0.98829	0.999964	19416	0	0	lowest 1%, day 6	259
L11vsNons1.260	Smc1a	4	0.98824	0.98824	0.999964	19415	0	0	lowest 1%, day 6	260
L11vsNons1.261	Tmprss15	4	0.98824	0.98824	0.999964	19413	0	0	lowest 1%, day 6	261
L11vsNons1.262	Ssx2ip	4	0.98824	0.98824	0.999964	19412	0	0	lowest 1%, day 6	262
L11vsNons1.263	Gar1	4	0.98824	0.98824	0.999964	19414	0	0	lowest 1%, day 6	263
L11vsNons1.264	Atp2a2	4	0.98824	0.98824	0.999964	19411	0	0	lowest 1%, day 6	264
L11vsNons1.265	Vmn1r181	4	0.98818	0.98818	0.999964	19410	0	0	lowest 1%, day 6	265
L11vsNons1.266	Uts2r	4	0.98816	0.98815	0.999964	19409	0	0	lowest 1%, day 6	266
L11vsNons1.267	Mrpl40	4	0.98815	0.98814	0.999964	19408	0	0	lowest 1%, day 6	267
L11vsNons1.268	Ppap2b	4	0.98808	0.98808	0.999964	19407	0	0	lowest 1%, day 6	268
L11vsNons1.269	Fam195a	4	0.98807	0.98807	0.999964	19406	0	0	lowest 1%, day 6	269
L11vsNons1.270	Mtbp	4	0.98802	0.98802	0.999964	19405	0	0	lowest 1%, day 6	270
L11vsNons1.271	Tbc1d24	4	0.98793	0.98792	0.999964	19404	0	0	lowest 1%, day 6	271
L11vsNons1.272	Srp9	4	0.98792	0.98791	0.999964	19403	0	0	lowest 1%, day 6	272
L11vsNons1.273	Rhox3f	4	0.98789	0.98788	0.999964	19402	0	0	lowest 1%, day 6	273
L11vsNons1.274	Plag1	4	0.9878	0.98779	0.999964	19401	0	0	lowest 1%, day 6	274
L11vsNons1.275	Ivd	4	0.98777	0.98776	0.999964	19400	0	0	lowest 1%, day 6	275
L11vsNons1.276	Gm4461	4	0.98772	0.9877	0.999964	19399	0	0	lowest 1%, day 6	276
L11vsNons1.277	Lamtor1	4	0.98743	0.98739	0.999964	19398	0	0	lowest 1%, day 6	277
L11vsNons1.278	Vmn1r13	4	0.98741	0.98738	0.999964	19397	0	0	lowest 1%, day 6	278
L11vsNons1.279	Smg6	4	0.98739	0.98736	0.999964	19396	0	0	lowest 1%, day 6	279
L11vsNons1.280	Hpca	4	0.98734	0.98729	0.999964	19394	0	0	lowest 1%, day 6	280
L11vsNons1.281	Pmpca	4	0.98734	0.98729	0.999964	19395	0	0	lowest 1%, day 6	281
L11vsNons1.282	Hist1h4h	4	0.98728	0.98722	0.999964	19393	0	0	lowest 1%, day 6	282
L11vsNons1.283	Tango6	4	0.98721	0.98715	0.999964	19390	0	0	lowest 1%, day 6	283
L11vsNons1.284	Mycs	4	0.98721	0.98715	0.999964	19391	0	0	lowest 1%, day 6	284
L11vsNons1.285	Cdc5l	4	0.98721	0.98715	0.999964	19389	0	0	lowest 1%, day 6	285
L11vsNons1.286	Nkap	4	0.98721	0.98715	0.999964	19392	0	0	lowest 1%, day 6	286
L11vsNons1.287	Akr1c13	4	0.98718	0.98712	0.999964	19388	0	0	lowest 1%, day 6	287
L11vsNons1.288	Vmn1r91	4	0.98712	0.98706	0.999964	19387	0	0	lowest 1%, day 6	288
L11vsNons1.289	Mkrn3	4	0.98705	0.98699	0.999964	19386	0	0	lowest 1%, day 6	289
L11vsNons1.290	Gm10352	4	0.987	0.98693	0.999964	19385	0	0	lowest 1%, day 6	290
L11vsNons1.291	Dcaf13	4	0.98696	0.98689	0.999964	19384	0	0	lowest 1%, day 6	291
L11vsNons1.292	Ints4	4	0.98683	0.98675	0.999964	19383	0	0	lowest 1%, day 6	292
L11vsNons1.293	Dgcr8	4	0.98676	0.98668	0.999964	19382	0	0	lowest 1%, day 6	293
L11vsNons1.294	Ska3	4	0.98666	0.98658	0.999964	19380	0	0	lowest 1%, day 6	294
L11vsNons1.295	Akap14	4	0.98666	0.98658	0.999964	19381	0	0	lowest 1%, day 6	295
L11vsNons1.296	Ndufb8	4	0.98666	0.98658	0.999964	19378	0	0	lowest 1%, day 6	296
L11vsNons1.297	Exosc2	4	0.98666	0.98658	0.999964	19379	0	0	lowest 1%, day 6	297
L11vsNons1.298	Krt5	4	0.98658	0.9865	0.999964	19377	0	0	lowest 1%, day 6	298
L11vsNons1.299	Tceb2	4	0.98654	0.98647	0.999964	19376	0	0	lowest 1%, day 6	299
L11vsNons1.300	Irf9	4	0.98653	0.98646	0.999964	19375	0	0	lowest 1%, day 6	300
L11vsNons1.301	1810026J23Rik	4	0.9865	0.98643	0.999964	19374	0	0	lowest 1%, day 6	301
L11vsNons1.302	Pde7a	4	0.98643	0.98636	0.999964	19373	0	0	lowest 1%, day 6	302
L11vsNons1.303	Exosc5	4	0.98639	0.98632	0.999964	19371	0	0	lowest 1%, day 6	303
L11vsNons1.304	Dynlt1f	4	0.98639	0.98632	0.999964	19372	0	0	lowest 1%, day 6	304
L11vsNons1.305	Neto2	4	0.98635	0.98629	0.999964	19370	0	0	lowest 1%, day 6	305
L11vsNons1.306	Mios	4	0.98633	0.98626	0.999964	19369	0	0	lowest 1%, day 6	306
L11vsNons1.307	4931429L15Rik	4	0.98629	0.98623	0.999964	19368	0	0	lowest 1%, day 6	307
L11vsNons1.308	Mrps14	4	0.9862	0.98615	0.999964	19366	0	0	lowest 1%, day 6	308
L11vsNons1.309	Rbx1	4	0.9862	0.98615	0.999964	19367	0	0	lowest 1%, day 6	309
L11vsNons1.310	Ccdc59	4	0.98616	0.98612	0.999964	19365	0	0	lowest 1%, day 6	310
L11vsNons1.311	Olfr1281	4	0.98607	0.98603	0.999964	19364	0	0	lowest 1%, day 6	311
L11vsNons1.312	Igfbp3	4	0.98607	0.98603	0.999964	19363	0	0	lowest 1%, day 6	312
L11vsNons1.313	Zfp526	4	0.98605	0.98602	0.999964	19362	0	0	lowest 1%, day 6	313
L11vsNons1.314	Supt5	4	0.98597	0.98592	0.999964	19361	0	0	lowest 1%, day 6	314
L11vsNons1.315	Slc7a6os	4	0.98597	0.98592	0.999964	19360	0	0	lowest 1%, day 6	315
L11vsNons1.316	Hmgn1	4	0.98589	0.98584	0.999964	19359	0	0	lowest 1%, day 6	316
L11vsNons1.317	Ggps1	4	0.98585	0.98579	0.999964	19358	0	0	lowest 1%, day 6	317
L11vsNons1.318	Bex6	4	0.98585	0.98579	0.999964	19357	0	0	lowest 1%, day 6	318
L11vsNons1.319	Yae1d1	4	0.98581	0.98574	0.999964	19356	0	0	lowest 1%, day 6	319
L11vsNons1.320	Msantd2	4	0.98578	0.98571	0.999964	19355	0	0	lowest 1%, day 6	320
L11vsNons1.321	Zfp426	4	0.98574	0.98567	0.999964	19354	0	0	lowest 1%, day 6	321
L11vsNons1.322	Vmn1r119	4	0.98572	0.98565	0.999964	19352	0	0	lowest 1%, day 6	322
L11vsNons1.323	Cactin	4	0.98572	0.98565	0.999964	19353	0	0	lowest 1%, day 6	323
L11vsNons1.324	Pum2	4	0.98564	0.98559	0.999964	19351	0	0	lowest 1%, day 6	324
L11vsNons1.325	U2af1	4	0.98561	0.98555	0.999964	19350	0	0	lowest 1%, day 6	325
L11vsNons1.326	Kcna10	4	0.98557	0.98552	0.999964	19349	0	0	lowest 1%, day 6	326
L11vsNons1.327	Fbxw7	4	0.98551	0.98546	0.999964	19348	0	0	lowest 1%, day 6	327
L11vsNons1.328	1700029H14Rik	4	0.9854	0.98535	0.999964	19347	0	0	lowest 1%, day 6	328
L11vsNons1.329	Dut	4	0.98535	0.98531	0.999964	19346	0	0	lowest 1%, day 6	329
L11vsNons1.330	Atp6v0a1	4	0.98535	0.98531	0.999964	19345	0	0	lowest 1%, day 6	330
L11vsNons1.331	Gm15114	4	0.98535	0.98531	0.999964	19344	0	0	lowest 1%, day 6	331
L11vsNons1.332	Fdxr	4	0.98535	0.98531	0.999964	19343	0	0	lowest 1%, day 6	332
L11vsNons1.333	Etohi1	4	0.98529	0.98525	0.999964	19342	0	0	lowest 1%, day 6	333
L11vsNons1.334	Lhfpl2	4	0.98528	0.98523	0.999964	19341	0	0	lowest 1%, day 6	334
L11vsNons1.335	Gm5617	4	0.98526	0.98521	0.999964	19340	0	0	lowest 1%, day 6	335
L11vsNons1.336	Stk16	4	0.98519	0.98515	0.999964	19339	0	0	lowest 1%, day 6	336
L11vsNons1.337	Olfr1257	4	0.98516	0.98511	0.999964	19338	0	0	lowest 1%, day 6	337
L11vsNons1.338	Spata13	4	0.98504	0.98498	0.999964	19337	0	0	lowest 1%, day 6	338
L11vsNons1.339	Hoxb6	4	0.98501	0.98496	0.999964	19336	0	0	lowest 1%, day 6	339
L11vsNons1.340	Mcm2	4	0.98496	0.98491	0.999964	19335	0	0	lowest 1%, day 6	340
L11vsNons1.341	Gtf2e2	4	0.98496	0.98491	0.999964	19333	0	0	lowest 1%, day 6	341
L11vsNons1.342	Gm14431	4	0.98496	0.98491	0.999964	19334	0	0	lowest 1%, day 6	342
L11vsNons1.343	Alkbh3	4	0.98488	0.98483	0.999964	19332	0	0	lowest 1%, day 6	343
L11vsNons1.344	Dgke	3	0.98483	0.98503	0.999964	19331	0	0	lowest 1%, day 6	344
L11vsNons1.345	Mblac2	4	0.98473	0.98468	0.999964	19330	0	0	lowest 1%, day 6	345
L11vsNons1.346	Kars	4	0.98468	0.98463	0.999964	19329	0	0	lowest 1%, day 6	346
L11vsNons1.347	Incenp	4	0.98465	0.98459	0.999964	19327	0	0	lowest 1%, day 6	347
L11vsNons1.348	Slc6a20b	4	0.98465	0.98459	0.999964	19328	0	0	lowest 1%, day 6	348
L11vsNons1.349	Flot1	4	0.9846	0.98454	0.999964	19325	0	0	lowest 1%, day 6	349
L11vsNons1.350	Olfr1444	4	0.9846	0.98455	0.999964	19326	0	0	lowest 1%, day 6	350
L11vsNons1.351	Dctn1	4	0.98457	0.98452	0.999964	19323	0	0	lowest 1%, day 6	351
L11vsNons1.352	Loxhd1	4	0.98457	0.98452	0.999964	19324	0	0	lowest 1%, day 6	352
L11vsNons1.353	Xlr5b	4	0.98454	0.98448	0.999964	19322	0	0	lowest 1%, day 6	353
L11vsNons1.354	Sycp1	4	0.98451	0.98446	0.999964	19321	0	0	lowest 1%, day 6	354
L11vsNons1.355	Prpf18	4	0.98443	0.98438	0.999964	19319	0	0	lowest 1%, day 6	355
L11vsNons1.356	Myo9a	4	0.98443	0.98438	0.999964	19317	0	0	lowest 1%, day 6	356
L11vsNons1.357	Rhox3h	4	0.98443	0.98438	0.999964	19318	0	0	lowest 1%, day 6	357
L11vsNons1.358	4933402N22Rik	4	0.98443	0.98438	0.999964	19316	0	0	lowest 1%, day 6	358
L11vsNons1.359	Cenpn	4	0.98443	0.98438	0.999964	19320	0	0	lowest 1%, day 6	359
L11vsNons1.360	Arid4b	4	0.98436	0.98431	0.999964	19315	0	0	lowest 1%, day 6	360
L11vsNons1.361	Kif23	4	0.98428	0.98423	0.999964	19313	0	0	lowest 1%, day 6	361
L11vsNons1.362	Prkag2	4	0.98428	0.98423	0.999964	19314	0	0	lowest 1%, day 6	362
L11vsNons1.363	Pnn	4	0.98428	0.98423	0.999964	19312	0	0	lowest 1%, day 6	363
L11vsNons1.364	Rrp15	4	0.98416	0.9841	0.999964	19310	0	0	lowest 1%, day 6	364
L11vsNons1.365	Glrx5	4	0.98416	0.9841	0.999964	19311	0	0	lowest 1%, day 6	365
L11vsNons1.366	Mrpl12	4	0.98412	0.98406	0.999964	19309	0	0	lowest 1%, day 6	366
L11vsNons1.367	Asb4	4	0.9841	0.98405	0.999964	19308	0	0	lowest 1%, day 6	367
L11vsNons1.368	Notch2	4	0.98408	0.98403	0.999964	19307	0	0	lowest 1%, day 6	368
L11vsNons1.369	Polr3d	4	0.98406	0.984	0.999964	19306	0	0	lowest 1%, day 6	369
L11vsNons1.370	Naa16	4	0.98402	0.98397	0.999964	19305	0	0	lowest 1%, day 6	370
L11vsNons1.371	Smarcd1	4	0.98402	0.98397	0.999964	19304	0	0	lowest 1%, day 6	371
L11vsNons1.372	Usp47	4	0.98398	0.98393	0.999964	19303	0	0	lowest 1%, day 6	372
L11vsNons1.373	Tlx3	4	0.98397	0.98392	0.999964	19302	0	0	lowest 1%, day 6	373
L11vsNons1.374	4930503E14Rik	4	0.98394	0.98389	0.999964	19300	0	0	lowest 1%, day 6	374
L11vsNons1.375	Supv3l1	4	0.98394	0.98389	0.999964	19301	0	0	lowest 1%, day 6	375
L11vsNons1.376	Sh2b3	4	0.98386	0.9838	0.999964	19299	0	0	lowest 1%, day 6	376
L11vsNons1.377	Ints9	4	0.98383	0.98378	0.999964	19297	0	0	lowest 1%, day 6	377
L11vsNons1.378	Hscb	4	0.98383	0.98378	0.999964	19298	0	0	lowest 1%, day 6	378
L11vsNons1.379	Eif2b5	4	0.98383	0.98378	0.999964	19296	0	0	lowest 1%, day 6	379
L11vsNons1.380	Zscan4f	4	0.98376	0.98371	0.999964	19295	0	0	lowest 1%, day 6	380
L11vsNons1.381	Map2	3	0.9836	0.98377	0.999964	19294	0	0	lowest 1%, day 6	381
L11vsNons1.382	Arhgef7	4	0.98359	0.98352	0.999964	19293	0	0	lowest 1%, day 6	382
L11vsNons1.383	Cox7c	4	0.98352	0.98346	0.999964	19292	0	0	lowest 1%, day 6	383
L11vsNons1.384	Prim1	4	0.98352	0.98346	0.999964	19291	0	0	lowest 1%, day 6	384
L11vsNons1.385	Trrap	4	0.98345	0.98339	0.999964	19290	0	0	lowest 1%, day 6	385
L11vsNons1.386	Tra2b	4	0.98341	0.98335	0.999964	19288	0	0	lowest 1%, day 6	386
L11vsNons1.387	Polr1a	4	0.98341	0.98335	0.999964	19289	0	0	lowest 1%, day 6	387
L11vsNons1.388	Bnipl	4	0.98328	0.98324	0.999964	19287	0	0	lowest 1%, day 6	388
L11vsNons1.389	Phldb2	4	0.98325	0.98321	0.999964	19286	0	0	lowest 1%, day 6	389
L11vsNons1.390	Syt6	4	0.98322	0.98319	0.999964	19285	0	0	lowest 1%, day 6	390
L11vsNons1.391	Mst1r	4	0.98319	0.98314	0.999964	19284	0	0	lowest 1%, day 6	391
L11vsNons1.392	Gins2	4	0.98314	0.98309	0.999964	19282	0	0	lowest 1%, day 6	392
L11vsNons1.393	Zgpat	4	0.98314	0.98309	0.999964	19278	0	0	lowest 1%, day 6	393
L11vsNons1.394	Csrnp1	4	0.98314	0.98309	0.999964	19283	0	0	lowest 1%, day 6	394
L11vsNons1.395	Rbm19	4	0.98314	0.98309	0.999964	19279	0	0	lowest 1%, day 6	395
L11vsNons1.396	Haus5	4	0.98314	0.98309	0.999964	19281	0	0	lowest 1%, day 6	396
L11vsNons1.397	Ift81	4	0.98314	0.98309	0.999964	19280	0	0	lowest 1%, day 6	397
L11vsNons1.398	Erh	4	0.98314	0.98309	0.999964	19277	0	0	lowest 1%, day 6	398
L11vsNons1.399	Cdan1	4	0.98309	0.98305	0.999964	19276	0	0	lowest 1%, day 6	399
L11vsNons1.400	Jmjd6	4	0.98308	0.98303	0.999964	19275	0	0	lowest 1%, day 6	400
L11vsNons1.401	Rhoa	4	0.98301	0.98297	0.999964	19274	0	0	lowest 1%, day 6	401
L11vsNons1.402	Vmn2r35	4	0.98301	0.98297	0.999964	19273	0	0	lowest 1%, day 6	402
L11vsNons1.403	Mtmr3	4	0.98301	0.98297	0.999964	19271	0	0	lowest 1%, day 6	403
L11vsNons1.404	Mcm4	4	0.98301	0.98297	0.999964	19272	0	0	lowest 1%, day 6	404
L11vsNons1.405	Dhx37	4	0.98289	0.98286	0.999964	19269	0	0	lowest 1%, day 6	405
L11vsNons1.406	Actl6a	4	0.98289	0.98286	0.999964	19265	0	0	lowest 1%, day 6	406
L11vsNons1.407	Copa	4	0.98289	0.98286	0.999964	19270	0	0	lowest 1%, day 6	407
L11vsNons1.408	Preb	4	0.98289	0.98286	0.999964	19264	0	0	lowest 1%, day 6	408
L11vsNons1.409	Cdc16	4	0.98289	0.98286	0.999964	19266	0	0	lowest 1%, day 6	409
L11vsNons1.410	Sema4a	4	0.98289	0.98286	0.999964	19267	0	0	lowest 1%, day 6	410
L11vsNons1.411	Isy1	4	0.98289	0.98286	0.999964	19268	0	0	lowest 1%, day 6	411
L11vsNons1.412	Ubtf	4	0.98275	0.98272	0.999964	19261	0	0	lowest 1%, day 6	412
L11vsNons1.413	Gmnn	4	0.98275	0.98272	0.999964	19263	0	0	lowest 1%, day 6	413
L11vsNons1.414	Vmn2r47	4	0.98275	0.98272	0.999964	19262	0	0	lowest 1%, day 6	414
L11vsNons1.415	Grk1	4	0.98267	0.98265	0.999964	19260	0	0	lowest 1%, day 6	415
L11vsNons1.416	Cxxc1	4	0.9826	0.98256	0.999964	19258	0	0	lowest 1%, day 6	416
L11vsNons1.417	Vps37a	4	0.9826	0.98256	0.999964	19259	0	0	lowest 1%, day 6	417
L11vsNons1.418	Wdr70	4	0.9826	0.98256	0.999964	19257	0	0	lowest 1%, day 6	418
L11vsNons1.419	Camkk2	4	0.98243	0.9824	0.999964	19256	0	0	lowest 1%, day 6	419
L11vsNons1.420	Sf1	4	0.98235	0.98231	0.999964	19255	0	0	lowest 1%, day 6	420
L11vsNons1.421	Hepacam2	4	0.98229	0.98225	0.999964	19254	0	0	lowest 1%, day 6	421
L11vsNons1.422	Ltv1	4	0.98227	0.98223	0.999964	19253	0	0	lowest 1%, day 6	422
L11vsNons1.423	Cd209g	4	0.98227	0.98223	0.999964	19252	0	0	lowest 1%, day 6	423
L11vsNons1.424	Apba3	4	0.98208	0.98204	0.999964	19250	0	0	lowest 1%, day 6	424
L11vsNons1.425	Bnc2	4	0.98208	0.98204	0.999964	19251	0	0	lowest 1%, day 6	425
L11vsNons1.426	Eif3k	4	0.98207	0.98204	0.999964	19249	0	0	lowest 1%, day 6	426
L11vsNons1.427	Ube2c	4	0.98203	0.982	0.999964	19248	0	0	lowest 1%, day 6	427
L11vsNons1.428	Zfp600	4	0.98199	0.98195	0.999964	19247	0	0	lowest 1%, day 6	428
L11vsNons1.429	Gps1	4	0.98199	0.98195	0.999964	19245	0	0	lowest 1%, day 6	429
L11vsNons1.430	Psmc1	4	0.98199	0.98195	0.999964	19244	0	0	lowest 1%, day 6	430
L11vsNons1.431	Rnpc3	4	0.98199	0.98195	0.999964	19246	0	0	lowest 1%, day 6	431
L11vsNons1.432	Eif2b4	4	0.98191	0.98188	0.999964	19243	0	0	lowest 1%, day 6	432
L11vsNons1.433	Fau	4	0.98187	0.98183	0.999964	19241	0	0	lowest 1%, day 6	433
L11vsNons1.434	Phb	4	0.98187	0.98183	0.999964	19242	0	0	lowest 1%, day 6	434
L11vsNons1.435	Nf1	4	0.98184	0.9818	0.999964	19240	0	0	lowest 1%, day 6	435
L11vsNons1.436	Isca1	4	0.98179	0.98174	0.999964	19239	0	0	lowest 1%, day 6	436
L11vsNons1.437	Pcp4	4	0.98178	0.98174	0.999964	19238	0	0	lowest 1%, day 6	437
L11vsNons1.438	Hist1h1e	4	0.98175	0.98171	0.999964	19234	0	0	lowest 1%, day 6	438
L11vsNons1.439	Yars	4	0.98175	0.98171	0.999964	19235	0	0	lowest 1%, day 6	439
L11vsNons1.440	Pno1	4	0.98175	0.98171	0.999964	19237	0	0	lowest 1%, day 6	440
L11vsNons1.441	Ddx47	4	0.98175	0.98171	0.999964	19236	0	0	lowest 1%, day 6	441
L11vsNons1.442	Nrf1	4	0.98166	0.98161	0.999964	19233	0	0	lowest 1%, day 6	442
L11vsNons1.443	Olfml3	4	0.98162	0.98158	0.999964	19232	0	0	lowest 1%, day 6	443
L11vsNons1.444	Mrps18a	4	0.98161	0.98156	0.999964	19231	0	0	lowest 1%, day 6	444
L11vsNons1.445	Cct2	4	0.98156	0.98151	0.999964	19230	0	0	lowest 1%, day 6	445
L11vsNons1.446	Myo18a	4	0.98152	0.98147	0.999964	19229	0	0	lowest 1%, day 6	446
L11vsNons1.447	Snapc3	4	0.98142	0.98137	0.999964	19226	0	0	lowest 1%, day 6	447
L11vsNons1.448	Ftsj3	4	0.98142	0.98137	0.999964	19228	0	0	lowest 1%, day 6	448
L11vsNons1.449	Ddx27	4	0.98142	0.98137	0.999964	19227	0	0	lowest 1%, day 6	449
L11vsNons1.450	Gtf3c1	4	0.98142	0.98137	0.999964	19225	0	0	lowest 1%, day 6	450
L11vsNons1.451	Heatr1	4	0.98129	0.98126	0.999964	19223	0	0	lowest 1%, day 6	451
L11vsNons1.452	Gm6460	4	0.98129	0.98126	0.999964	19222	0	0	lowest 1%, day 6	452
L11vsNons1.453	Pomp	4	0.98129	0.98126	0.999964	19224	0	0	lowest 1%, day 6	453
L11vsNons1.454	Eif3a	4	0.9812	0.98117	0.999964	19221	0	0	lowest 1%, day 6	454
L11vsNons1.455	Klhdc7a	4	0.98115	0.98111	0.999964	19219	0	0	lowest 1%, day 6	455
L11vsNons1.456	Tas2r106	4	0.98115	0.98112	0.999964	19220	0	0	lowest 1%, day 6	456
L11vsNons1.457	Zfp574	4	0.9811	0.98106	0.999964	19218	0	0	lowest 1%, day 6	457
L11vsNons1.458	Snrnp200	4	0.98108	0.98104	0.999964	19215	0	0	lowest 1%, day 6	458
L11vsNons1.459	Napa	4	0.98108	0.98104	0.999964	19216	0	0	lowest 1%, day 6	459
L11vsNons1.460	Ccnh	4	0.98108	0.98104	0.999964	19217	0	0	lowest 1%, day 6	460
L11vsNons1.461	Psmb1	4	0.98105	0.98102	0.999964	19214	0	0	lowest 1%, day 6	461
L11vsNons1.462	Vcp	4	0.98097	0.98095	0.999964	19211	0	0	lowest 1%, day 6	462
L11vsNons1.463	Puf60	4	0.98097	0.98095	0.999964	19212	0	0	lowest 1%, day 6	463
L11vsNons1.464	Rsl24d1	4	0.98097	0.98095	0.999964	19213	0	0	lowest 1%, day 6	464
L11vsNons1.465	Phyh	4	0.98095	0.98093	0.999964	19210	0	0	lowest 1%, day 6	465
L11vsNons1.466	Zfp85	4	0.98091	0.98089	0.999964	19209	0	0	lowest 1%, day 6	466
L11vsNons1.467	Ripk1	4	0.98089	0.98087	0.999964	19208	0	0	lowest 1%, day 6	467
L11vsNons1.468	Timm23	4	0.98085	0.98083	0.999964	19207	0	0	lowest 1%, day 6	468
L11vsNons1.469	Vmn1r183	4	0.98081	0.98079	0.999964	19206	0	0	lowest 1%, day 6	469
L11vsNons1.470	Med26	4	0.98075	0.98073	0.999964	19204	0	0	lowest 1%, day 6	470
L11vsNons1.471	Orc6	4	0.98075	0.98073	0.999964	19205	0	0	lowest 1%, day 6	471
L11vsNons1.472	Coq10b	4	0.9807	0.98068	0.999964	19203	0	0	lowest 1%, day 6	472
L11vsNons1.473	Rslcan18	4	0.98068	0.98067	0.999964	19201	0	0	lowest 1%, day 6	473
L11vsNons1.474	Vmn1r200	4	0.98068	0.98067	0.999964	19202	0	0	lowest 1%, day 6	474
L11vsNons1.475	Brf1	4	0.98065	0.98064	0.999964	19200	0	0	lowest 1%, day 6	475
L11vsNons1.476	Gemin6	4	0.98061	0.9806	0.999964	19199	0	0	lowest 1%, day 6	476
L11vsNons1.477	Wdr12	4	0.98061	0.9806	0.999964	19198	0	0	lowest 1%, day 6	477
L11vsNons1.478	Rpl27a	4	0.98053	0.98053	0.999964	19197	0	0	lowest 1%, day 6	478
L11vsNons1.479	Apom	4	0.98049	0.9805	0.999964	19196	0	0	lowest 1%, day 6	479
L11vsNons1.480	Rpa1	4	0.98048	0.98049	0.999964	19195	0	0	lowest 1%, day 6	480
L11vsNons1.481	Bop1	4	0.98042	0.98043	0.999964	19193	0	0	lowest 1%, day 6	481
L11vsNons1.482	Birc5	4	0.98042	0.98043	0.999964	19194	0	0	lowest 1%, day 6	482
L11vsNons1.483	Men1	4	0.98039	0.9804	0.999964	19192	0	0	lowest 1%, day 6	483
L11vsNons1.484	Gm20867	4	0.98034	0.98036	0.999964	19191	0	0	lowest 1%, day 6	484
L11vsNons1.485	Dhx8	4	0.98032	0.98034	0.999964	19190	0	0	lowest 1%, day 6	485
L11vsNons1.486	Cct4	4	0.98032	0.98034	0.999964	19188	0	0	lowest 1%, day 6	486
L11vsNons1.487	Psma5	4	0.98032	0.98034	0.999964	19189	0	0	lowest 1%, day 6	487
L11vsNons1.488	Gins1	4	0.98032	0.98034	0.999964	19187	0	0	lowest 1%, day 6	488
L11vsNons1.489	Olfr101	4	0.98028	0.98031	0.999964	19186	0	0	lowest 1%, day 6	489
L11vsNons1.490	Aars	4	0.9802	0.98023	0.999964	19184	0	0	lowest 1%, day 6	490
L11vsNons1.491	Pcna	4	0.9802	0.98023	0.999964	19185	0	0	lowest 1%, day 6	491
L11vsNons1.492	Il13	4	0.98015	0.98018	0.999964	19183	0	0	lowest 1%, day 6	492
L11vsNons1.493	Rnf207	4	0.98014	0.98017	0.999964	19182	0	0	lowest 1%, day 6	493
L11vsNons1.494	Rpl24	4	0.98009	0.98012	0.999964	19179	0	0	lowest 1%, day 6	494
L11vsNons1.495	Ncbp1	4	0.98009	0.98012	0.999964	19181	0	0	lowest 1%, day 6	495
L11vsNons1.496	Kri1	4	0.98009	0.98012	0.999964	19180	0	0	lowest 1%, day 6	496
L11vsNons1.497	Cdt1	4	0.98003	0.98006	0.999964	19178	0	0	lowest 1%, day 6	497
L11vsNons1.498	Tonsl	4	0.98	0.98002	0.999964	19177	0	0	lowest 1%, day 6	498
L11vsNons1.499	Clec14a	4	0.97994	0.97997	0.999964	19176	0	0	lowest 1%, day 6	499
L11vsNons1.500	Rps10	4	0.9799	0.97994	0.999964	19175	0	0	lowest 1%, day 6	500
L11vsNons1.501	Cwc22	4	0.9799	0.97994	0.999964	19174	0	0	lowest 1%, day 6	501
L11vsNons1.502	Traf3ip2	4	0.97988	0.97993	0.999964	19173	0	0	lowest 1%, day 6	502
L11vsNons1.503	Aurka	4	0.97987	0.97992	0.999964	19172	0	0	lowest 1%, day 6	503
L11vsNons1.504	Psmc5	4	0.97979	0.97985	0.999964	19171	0	0	lowest 1%, day 6	504
L11vsNons1.505	Nip7	4	0.97979	0.97985	0.999964	19170	0	0	lowest 1%, day 6	505
L11vsNons1.506	Atp5h	4	0.97979	0.97985	0.999964	19169	0	0	lowest 1%, day 6	506
L11vsNons1.507	Sfta2	4	0.97975	0.97981	0.999964	19168	0	0	lowest 1%, day 6	507
L11vsNons1.508	Gnl2	4	0.97969	0.97977	0.999964	19165	0	0	lowest 1%, day 6	508
L11vsNons1.509	Eif5b	4	0.97969	0.97977	0.999964	19167	0	0	lowest 1%, day 6	509
L11vsNons1.510	Slu7	4	0.97969	0.97977	0.999964	19166	0	0	lowest 1%, day 6	510
L11vsNons1.511	Rbm39	4	0.97969	0.97977	0.999964	19164	0	0	lowest 1%, day 6	511
L11vsNons1.512	Pisd	4	0.97958	0.97966	0.999964	19162	0	0	lowest 1%, day 6	512
L11vsNons1.513	Mup8	4	0.97958	0.97966	0.999964	19163	0	0	lowest 1%, day 6	513
L11vsNons1.514	BC024978	4	0.97956	0.97964	0.999964	19161	0	0	lowest 1%, day 6	514
L11vsNons1.515	Timm44	4	0.97955	0.97963	0.999964	19160	0	0	lowest 1%, day 6	515
L11vsNons1.516	Hoxd9	4	0.97945	0.97952	0.999964	19159	0	0	lowest 1%, day 6	516
L11vsNons1.517	Polr2g	4	0.97941	0.97948	0.999964	19158	0	0	lowest 1%, day 6	517
L11vsNons1.518	Nup155	4	0.97941	0.97948	0.999964	19157	0	0	lowest 1%, day 6	518
L11vsNons1.519	Mastl	4	0.97936	0.97943	0.999964	19156	0	0	lowest 1%, day 6	519
L11vsNons1.520	D830030K20Rik	4	0.97934	0.97941	0.999964	19155	0	0	lowest 1%, day 6	520
L11vsNons1.521	Nop16	4	0.97929	0.97937	0.999964	19153	0	0	lowest 1%, day 6	521
L11vsNons1.522	Eif4a3	4	0.97929	0.97937	0.999964	19154	0	0	lowest 1%, day 6	522
L11vsNons1.523	Fbxl2	4	0.9792	0.97928	0.999964	19152	0	0	lowest 1%, day 6	523
L11vsNons1.524	Ddx23	4	0.97913	0.97921	0.999964	19151	0	0	lowest 1%, day 6	524
L11vsNons1.525	Ndufv2	4	0.97903	0.97909	0.999964	19150	0	0	lowest 1%, day 6	525
L11vsNons1.526	Hist1h2ap	4	0.979	0.97906	0.999964	19148	0	0	lowest 1%, day 6	526
L11vsNons1.527	Nedd8	4	0.979	0.97906	0.999964	19149	0	0	lowest 1%, day 6	527
L11vsNons1.528	Garnl3	4	0.97894	0.97901	0.999964	19147	0	0	lowest 1%, day 6	528
L11vsNons1.529	Col4a3bp	4	0.97889	0.97896	0.999964	19145	0	0	lowest 1%, day 6	529
L11vsNons1.530	Rps28	4	0.97889	0.97896	0.999964	19146	0	0	lowest 1%, day 6	530
L11vsNons1.531	Actb	4	0.97886	0.97893	0.999964	19144	0	0	lowest 1%, day 6	531
L11vsNons1.532	Gm10696	4	0.97884	0.97892	0.999964	19143	0	0	lowest 1%, day 6	532
L11vsNons1.533	Hist1h4m	4	0.97878	0.97886	0.999964	19141	0	0	lowest 1%, day 6	533
L11vsNons1.534	Rpl31	4	0.97878	0.97886	0.999964	19142	0	0	lowest 1%, day 6	534
L11vsNons1.535	Sf3a3	4	0.97878	0.97886	0.999964	19140	0	0	lowest 1%, day 6	535
L11vsNons1.536	Evc2	4	0.97872	0.9788	0.999964	19139	0	0	lowest 1%, day 6	536
L11vsNons1.537	Vmn1r221	4	0.9787	0.97879	0.999964	19138	0	0	lowest 1%, day 6	537
L11vsNons1.538	Rpl18a	4	0.97866	0.97874	0.999964	19137	0	0	lowest 1%, day 6	538
L11vsNons1.539	Gm14345	4	0.97866	0.97874	0.999964	19136	0	0	lowest 1%, day 6	539
L11vsNons1.540	Trp53inp2	4	0.97862	0.9787	0.999964	19135	0	0	lowest 1%, day 6	540
L11vsNons1.541	Dmbx1	4	0.97859	0.97868	0.999964	19134	0	0	lowest 1%, day 6	541
L11vsNons1.542	Rnf144b	4	0.9785	0.97858	0.999964	19133	0	0	lowest 1%, day 6	542
L11vsNons1.543	Zfp335	4	0.97846	0.97855	0.999964	19132	0	0	lowest 1%, day 6	543
L11vsNons1.544	Dctn6	4	0.97846	0.97855	0.999964	19131	0	0	lowest 1%, day 6	544
L11vsNons1.545	En1	4	0.97841	0.97849	0.999964	19130	0	0	lowest 1%, day 6	545
L11vsNons1.546	Rpsa	4	0.97836	0.97845	0.999964	19129	0	0	lowest 1%, day 6	546
L11vsNons1.547	Nhp2l1	4	0.97836	0.97845	0.999964	19128	0	0	lowest 1%, day 6	547
L11vsNons1.548	Gm20809	4	0.97836	0.97845	0.999964	19127	0	0	lowest 1%, day 6	548
L11vsNons1.549	Speer4c	4	0.97836	0.97845	0.999964	19126	0	0	lowest 1%, day 6	549
L11vsNons1.550	Gm15319	4	0.97836	0.97845	0.999964	19125	0	0	lowest 1%, day 6	550
L11vsNons1.551	Tanc2	4	0.97832	0.9784	0.999964	19124	0	0	lowest 1%, day 6	551
L11vsNons1.552	Ndc80	4	0.97828	0.97837	0.999964	19123	0	0	lowest 1%, day 6	552
L11vsNons1.553	Hspd1	4	0.97825	0.97834	0.999964	19121	0	0	lowest 1%, day 6	553
L11vsNons1.554	Rps25	4	0.97825	0.97834	0.999964	19122	0	0	lowest 1%, day 6	554
L11vsNons1.555	Pip4k2b	4	0.97821	0.97831	0.999964	19119	0	0	lowest 1%, day 6	555
L11vsNons1.556	Cd7	4	0.97821	0.97832	0.999964	19120	0	0	lowest 1%, day 6	556
L11vsNons1.557	Cped1	4	0.9782	0.9783	0.999964	19118	0	0	lowest 1%, day 6	557
L11vsNons1.558	Sae1	4	0.97819	0.97828	0.999964	19117	0	0	lowest 1%, day 6	558
L11vsNons1.559	Tinf2	4	0.97817	0.97827	0.999964	19116	0	0	lowest 1%, day 6	559
L11vsNons1.560	Rpl14	4	0.97813	0.97823	0.999964	19115	0	0	lowest 1%, day 6	560
L11vsNons1.561	Srsf1	4	0.97813	0.97823	0.999964	19113	0	0	lowest 1%, day 6	561
L11vsNons1.562	Vmn1r79	4	0.97813	0.97823	0.999964	19114	0	0	lowest 1%, day 6	562
L11vsNons1.563	Wdr43	4	0.97804	0.97815	0.999964	19112	0	0	lowest 1%, day 6	563
L11vsNons1.564	Bysl	4	0.97799	0.97811	0.999964	19111	0	0	lowest 1%, day 6	564
L11vsNons1.565	Gm15107	4	0.97797	0.97809	0.999964	19110	0	0	lowest 1%, day 6	565
L11vsNons1.566	Ints2	4	0.97795	0.97807	0.999964	19109	0	0	lowest 1%, day 6	566
L11vsNons1.567	Klhl26	4	0.97794	0.97806	0.999964	19108	0	0	lowest 1%, day 6	567
L11vsNons1.568	Dnal4	4	0.97792	0.97804	0.999964	19107	0	0	lowest 1%, day 6	568
L11vsNons1.569	Rpl6	4	0.97786	0.97799	0.999964	19106	0	0	lowest 1%, day 6	569
L11vsNons1.570	Idnk	4	0.97783	0.97795	0.999964	19105	0	0	lowest 1%, day 6	570
L11vsNons1.571	Rcc1	4	0.97782	0.97794	0.999964	19104	0	0	lowest 1%, day 6	571
L11vsNons1.572	Gnas	4	0.9778	0.97793	0.999964	19103	0	0	lowest 1%, day 6	572
L11vsNons1.573	Xpo1	4	0.97775	0.97788	0.999964	19099	0	0	lowest 1%, day 6	573
L11vsNons1.574	N6amt1	4	0.97775	0.97788	0.999964	19102	0	0	lowest 1%, day 6	574
L11vsNons1.575	Rpl23	4	0.97775	0.97788	0.999964	19101	0	0	lowest 1%, day 6	575
L11vsNons1.576	Nutf2	4	0.97775	0.97788	0.999964	19100	0	0	lowest 1%, day 6	576
L11vsNons1.577	Tars	4	0.97769	0.97781	0.999964	19098	0	0	lowest 1%, day 6	577
L11vsNons1.578	Aatk	4	0.97766	0.97778	0.999964	19097	0	0	lowest 1%, day 6	578
L11vsNons1.579	Ccdc23	4	0.97765	0.97778	0.999964	19096	0	0	lowest 1%, day 6	579
L11vsNons1.580	Eif2s1	4	0.97764	0.97776	0.999964	19095	0	0	lowest 1%, day 6	580
L11vsNons1.581	Rfc4	4	0.97762	0.97774	0.999964	19093	0	0	lowest 1%, day 6	581
L11vsNons1.582	Cdk1	4	0.97762	0.97774	0.999964	19094	0	0	lowest 1%, day 6	582
L11vsNons1.583	Sft2d1	4	0.97758	0.97771	0.999964	19092	0	0	lowest 1%, day 6	583
L11vsNons1.584	Scn10a	4	0.97755	0.97769	0.999964	19091	0	0	lowest 1%, day 6	584
L11vsNons1.585	5730508B09Rik	4	0.9775	0.97763	0.999964	19090	0	0	lowest 1%, day 6	585
L11vsNons1.586	Sf3b5	4	0.97746	0.97759	0.999964	19087	0	0	lowest 1%, day 6	586
L11vsNons1.587	Bora	4	0.97746	0.97759	0.999964	19089	0	0	lowest 1%, day 6	587
L11vsNons1.588	Rpl9	4	0.97746	0.97759	0.999964	19088	0	0	lowest 1%, day 6	588
L11vsNons1.589	Klhl40	4	0.97739	0.97753	0.999964	19086	0	0	lowest 1%, day 6	589
L11vsNons1.590	Fem1b	4	0.97738	0.97752	0.999964	19085	0	0	lowest 1%, day 6	590
L11vsNons1.591	Acyp2	4	0.97733	0.97747	0.999964	19084	0	0	lowest 1%, day 6	591
L11vsNons1.592	Rpl19	4	0.97728	0.97742	0.999964	19083	0	0	lowest 1%, day 6	592
L11vsNons1.593	Ahctf1	4	0.97728	0.97742	0.999964	19082	0	0	lowest 1%, day 6	593
L11vsNons1.594	Ccdc174	4	0.97723	0.97737	0.999964	19081	0	0	lowest 1%, day 6	594
L11vsNons1.595	Lztr1	4	0.97723	0.97737	0.999964	19080	0	0	lowest 1%, day 6	595
L11vsNons1.596	Tifa	4	0.97721	0.97735	0.999964	19079	0	0	lowest 1%, day 6	596
L11vsNons1.597	Slxl1	4	0.97719	0.97733	0.999964	19078	0	0	lowest 1%, day 6	597
L11vsNons1.598	Stard7	4	0.97714	0.97729	0.999964	19077	0	0	lowest 1%, day 6	598
L11vsNons1.599	Cpsf1	4	0.97711	0.97725	0.999964	19076	0	0	lowest 1%, day 6	599
L11vsNons1.600	Rps5	4	0.97711	0.97725	0.999964	19075	0	0	lowest 1%, day 6	600
L11vsNons1.601	Ssxb3	4	0.97711	0.97725	0.999964	19074	0	0	lowest 1%, day 6	601
L11vsNons1.602	Mdfic	4	0.97709	0.97722	0.999964	19073	0	0	lowest 1%, day 6	602
L11vsNons1.603	Bglap	4	0.97702	0.97716	0.999964	19072	0	0	lowest 1%, day 6	603
L11vsNons1.604	Zfyve21	4	0.97698	0.97712	0.999964	19071	0	0	lowest 1%, day 6	604
L11vsNons1.605	Psmb3	4	0.97695	0.97708	0.999964	19070	0	0	lowest 1%, day 6	605
L11vsNons1.606	Gm3488	4	0.97695	0.97708	0.999964	19069	0	0	lowest 1%, day 6	606
L11vsNons1.607	Ngdn	4	0.97689	0.97702	0.999964	19068	0	0	lowest 1%, day 6	607
L11vsNons1.608	H2-Q10	4	0.97688	0.97701	0.999964	19067	0	0	lowest 1%, day 6	608
L11vsNons1.609	Klhl34	4	0.9768	0.97693	0.999964	19066	0	0	lowest 1%, day 6	609
L11vsNons1.610	Gm20816	4	0.97679	0.97691	0.999964	19063	0	0	lowest 1%, day 6	610
L11vsNons1.611	Polr2c	4	0.97679	0.97691	0.999964	19064	0	0	lowest 1%, day 6	611
L11vsNons1.612	Gm21119	4	0.97679	0.97691	0.999964	19065	0	0	lowest 1%, day 6	612
L11vsNons1.613	Fam162b	4	0.97674	0.97687	0.999964	19062	0	0	lowest 1%, day 6	613
L11vsNons1.614	BC049730	4	0.97674	0.97687	0.999964	19061	0	0	lowest 1%, day 6	614
L11vsNons1.615	Olfr620	4	0.97673	0.97686	0.999964	19060	0	0	lowest 1%, day 6	615
L11vsNons1.616	Psmd2	4	0.97672	0.97685	0.999964	19059	0	0	lowest 1%, day 6	616
L11vsNons1.617	Tnfaip1	4	0.97672	0.97684	0.999964	19058	0	0	lowest 1%, day 6	617
L11vsNons1.618	Sgol2a	4	0.97667	0.9768	0.999964	19057	0	0	lowest 1%, day 6	618
L11vsNons1.619	Gzmm	4	0.97655	0.97667	0.999964	19056	0	0	lowest 1%, day 6	619
L11vsNons1.620	Gabra5	4	0.9765	0.97661	0.999964	19055	0	0	lowest 1%, day 6	620
L11vsNons1.621	Mfap1b	4	0.97648	0.9766	0.999964	19054	0	0	lowest 1%, day 6	621
L11vsNons1.622	Phf5a	4	0.97648	0.9766	0.999964	19053	0	0	lowest 1%, day 6	622
L11vsNons1.623	Cenpm	4	0.97644	0.97656	0.999964	19052	0	0	lowest 1%, day 6	623
L11vsNons1.624	Rufy1	4	0.97641	0.97654	0.999964	19051	0	0	lowest 1%, day 6	624
L11vsNons1.625	Tnks	4	0.97635	0.97648	0.999964	19050	0	0	lowest 1%, day 6	625
L11vsNons1.626	Atg9a	4	0.97634	0.97647	0.999964	19049	0	0	lowest 1%, day 6	626
L11vsNons1.627	Bmi1	4	0.97628	0.97641	0.999964	19048	0	0	lowest 1%, day 6	627
L11vsNons1.628	Fbxo34	4	0.97626	0.9764	0.999964	19047	0	0	lowest 1%, day 6	628
L11vsNons1.629	Sgpl1	4	0.9762	0.97634	0.999964	19046	0	0	lowest 1%, day 6	629
L11vsNons1.630	C1qtnf1	4	0.97619	0.97633	0.999964	19045	0	0	lowest 1%, day 6	630
L11vsNons1.631	Arpc3	4	0.97617	0.97631	0.999964	19044	0	0	lowest 1%, day 6	631
L11vsNons1.632	Olfr1137	4	0.97612	0.97626	0.999964	19043	0	0	lowest 1%, day 6	632
L11vsNons1.633	Tmem138	4	0.97609	0.97623	0.999964	19042	0	0	lowest 1%, day 6	633
L11vsNons1.634	Entpd4	4	0.97606	0.97619	0.999964	19041	0	0	lowest 1%, day 6	634
L11vsNons1.635	Adam23	4	0.97605	0.97619	0.999964	19040	0	0	lowest 1%, day 6	635
L11vsNons1.636	Gm4836	4	0.97602	0.97615	0.999964	19036	0	0	lowest 1%, day 6	636
L11vsNons1.637	Snrpf	4	0.97602	0.97615	0.999964	19037	0	0	lowest 1%, day 6	637
L11vsNons1.638	Rpl13	4	0.97602	0.97615	0.999964	19038	0	0	lowest 1%, day 6	638
L11vsNons1.639	Sf3a1	4	0.97602	0.97615	0.999964	19039	0	0	lowest 1%, day 6	639
L11vsNons1.640	Tmem141	4	0.97595	0.97608	0.999964	19035	0	0	lowest 1%, day 6	640
L11vsNons1.641	Crnkl1	4	0.97594	0.97607	0.999964	19034	0	0	lowest 1%, day 6	641
L11vsNons1.642	Mrpl57	4	0.97589	0.97602	0.999964	19033	0	0	lowest 1%, day 6	642
L11vsNons1.643	Zfp317	4	0.97571	0.97583	0.999964	19032	0	0	lowest 1%, day 6	643
L11vsNons1.644	Slc9a5	4	0.97571	0.97583	0.999964	19030	0	0	lowest 1%, day 6	644
L11vsNons1.645	Sumo2	4	0.97571	0.97583	0.999964	19031	0	0	lowest 1%, day 6	645
L11vsNons1.646	Polr3g	4	0.97568	0.9758	0.999964	19029	0	0	lowest 1%, day 6	646
L11vsNons1.647	Pdk2	4	0.97559	0.97571	0.999964	19028	0	0	lowest 1%, day 6	647
L11vsNons1.648	Vmn1r237	4	0.97556	0.97569	0.999964	19027	0	0	lowest 1%, day 6	648
L11vsNons1.649	Armcx2	4	0.97552	0.97564	0.999964	19026	0	0	lowest 1%, day 6	649
L11vsNons1.650	Hsd17b12	4	0.97548	0.9756	0.999964	19025	0	0	lowest 1%, day 6	650
L11vsNons1.651	Glrx3	4	0.97544	0.97556	0.999964	19024	0	0	lowest 1%, day 6	651
L11vsNons1.652	Btbd11	4	0.97542	0.97553	0.999964	19023	0	0	lowest 1%, day 6	652
L11vsNons1.653	Slc6a4	4	0.9754	0.97551	0.999964	19022	0	0	lowest 1%, day 6	653
L11vsNons1.654	Gpr183	4	0.97536	0.97547	0.999964	19021	0	0	lowest 1%, day 6	654
L11vsNons1.655	Pdzrn3	4	0.97533	0.97544	0.999964	19020	0	0	lowest 1%, day 6	655
L11vsNons1.656	Pfn2	4	0.9753	0.97542	0.999964	19019	0	0	lowest 1%, day 6	656
L11vsNons1.657	Gm6583	4	0.97529	0.97541	0.999964	19018	0	0	lowest 1%, day 6	657
L11vsNons1.658	Mcur1	4	0.97529	0.97541	0.999964	19017	0	0	lowest 1%, day 6	658
L11vsNons1.659	Lin52	4	0.97527	0.97539	0.999964	19016	0	0	lowest 1%, day 6	659
L11vsNons1.660	Tdg	4	0.97517	0.97529	0.999964	19015	0	0	lowest 1%, day 6	660
L11vsNons1.661	Lrch3	4	0.97513	0.97524	0.999964	19014	0	0	lowest 1%, day 6	661
L11vsNons1.662	Thumpd1	4	0.97511	0.97522	0.999964	19013	0	0	lowest 1%, day 6	662
L11vsNons1.663	Cnih3	4	0.9751	0.97521	0.999964	19012	0	0	lowest 1%, day 6	663
L11vsNons1.664	Plk1	4	0.97509	0.97519	0.999964	19011	0	0	lowest 1%, day 6	664
L11vsNons1.665	Slmo2	4	0.97503	0.97514	0.999964	19010	0	0	lowest 1%, day 6	665
L11vsNons1.666	Rell1	4	0.97501	0.97512	0.999964	19009	0	0	lowest 1%, day 6	666
L11vsNons1.667	Ttc12	4	0.97493	0.97502	0.999964	19008	0	0	lowest 1%, day 6	667
L11vsNons1.668	Krtap19-3	4	0.97485	0.97494	0.999964	19007	0	0	lowest 1%, day 6	668
L11vsNons1.669	Nppc	4	0.97479	0.97488	0.999964	19006	0	0	lowest 1%, day 6	669
L11vsNons1.670	Cox18	4	0.97475	0.97483	0.999964	19005	0	0	lowest 1%, day 6	670
L11vsNons1.671	Tnfrsf14	4	0.97473	0.97481	0.999964	19004	0	0	lowest 1%, day 6	671
L11vsNons1.672	Aoc2	4	0.97472	0.9748	0.999964	19003	0	0	lowest 1%, day 6	672
L11vsNons1.673	Lect2	4	0.97469	0.97477	0.999964	19002	0	0	lowest 1%, day 6	673
L11vsNons1.674	Kalrn	4	0.97467	0.97475	0.999964	19001	0	0	lowest 1%, day 6	674
L11vsNons1.675	Rfc3	4	0.97463	0.97471	0.999964	19000	0	0	lowest 1%, day 6	675
L11vsNons1.676	Ankrd11	4	0.97458	0.97467	0.999964	18999	0	0	lowest 1%, day 6	676
L11vsNons1.677	Tmem126b	4	0.97456	0.97465	0.999964	18998	0	0	lowest 1%, day 6	677
L11vsNons1.678	Snrpg	4	0.9745	0.97459	0.999964	18996	0	0	lowest 1%, day 6	678
L11vsNons1.679	Scgb1b7	4	0.9745	0.97459	0.999964	18997	0	0	lowest 1%, day 6	679
L11vsNons1.680	Rps18	4	0.9745	0.97459	0.999964	18995	0	0	lowest 1%, day 6	680
L11vsNons1.681	Hist2h2ac	4	0.9745	0.97459	0.999964	18994	0	0	lowest 1%, day 6	681
L11vsNons1.682	Tnfrsf1b	4	0.97445	0.97454	0.999964	18993	0	0	lowest 1%, day 6	682
L11vsNons1.683	Nek1	4	0.97433	0.97442	0.999964	18992	0	0	lowest 1%, day 6	683
L11vsNons1.684	Paxbp1	4	0.97431	0.97439	0.999964	18991	0	0	lowest 1%, day 6	684
L11vsNons1.685	Prkaca	4	0.9743	0.97439	0.999964	18990	0	0	lowest 1%, day 6	685
L11vsNons1.686	Csf1r	4	0.97426	0.97434	0.999964	18989	0	0	lowest 1%, day 6	686
L11vsNons1.687	Ccdc91	4	0.97425	0.97433	0.999964	18988	0	0	lowest 1%, day 6	687
L11vsNons1.688	Olfr1213	4	0.97417	0.97426	0.999964	18987	0	0	lowest 1%, day 6	688
L11vsNons1.689	Itgav	4	0.97414	0.97422	0.999964	18986	0	0	lowest 1%, day 6	689
L11vsNons1.690	Hps5	4	0.97403	0.9741	0.999964	18985	0	0	lowest 1%, day 6	690
L11vsNons1.691	Sacm1l	4	0.97403	0.9741	0.999964	18984	0	0	lowest 1%, day 6	691
L11vsNons1.692	Hist1h3h	4	0.97385	0.97391	0.999964	18980	0	0	lowest 1%, day 6	692
L11vsNons1.693	Gm5796	4	0.97385	0.97391	0.999964	18983	0	0	lowest 1%, day 6	693
L11vsNons1.694	Vmn2r42	4	0.97385	0.97391	0.999964	18982	0	0	lowest 1%, day 6	694
L11vsNons1.695	Ankrd13b	4	0.97385	0.97391	0.999964	18981	0	0	lowest 1%, day 6	695
L11vsNons1.696	Zfp960	4	0.97379	0.97385	0.999964	18979	0	0	lowest 1%, day 6	696
L11vsNons1.697	Tssk4	4	0.97377	0.97384	0.999964	18978	0	0	lowest 1%, day 6	697
L11vsNons1.698	Prdm13	4	0.97372	0.97379	0.999964	18977	0	0	lowest 1%, day 6	698
L11vsNons1.699	Wbscr17	4	0.97363	0.97371	0.999964	18976	0	0	lowest 1%, day 6	699
L11vsNons1.700	Psma2	4	0.97363	0.9737	0.999964	18975	0	0	lowest 1%, day 6	700
L11vsNons1.701	Pfkl	4	0.97361	0.97368	0.999964	18974	0	0	lowest 1%, day 6	701
L11vsNons1.702	Suds3	4	0.9736	0.97367	0.999964	18973	0	0	lowest 1%, day 6	702
L11vsNons1.703	Cdkn2c	4	0.97354	0.97362	0.999964	18972	0	0	lowest 1%, day 6	703
L11vsNons1.704	Hunk	4	0.97353	0.97361	0.999964	18971	0	0	lowest 1%, day 6	704
L11vsNons1.705	Nrde2	4	0.97351	0.97359	0.999964	18970	0	0	lowest 1%, day 6	705
L11vsNons1.706	Wfdc15a	4	0.97345	0.97354	0.999964	18969	0	0	lowest 1%, day 6	706
L11vsNons1.707	Vmp1	4	0.97345	0.97353	0.999964	18968	0	0	lowest 1%, day 6	707
L11vsNons1.708	AF366264	4	0.97342	0.9735	0.999964	18967	0	0	lowest 1%, day 6	708
L11vsNons1.709	Tspan4	4	0.97341	0.97349	0.999964	18966	0	0	lowest 1%, day 6	709
L11vsNons1.710	Tubb6	4	0.9733	0.97339	0.999964	18965	0	0	lowest 1%, day 6	710
L11vsNons1.711	Cyp2d26	4	0.97317	0.97324	0.999964	18964	0	0	lowest 1%, day 6	711
L11vsNons1.712	Prelid1	4	0.97316	0.97324	0.999964	18963	0	0	lowest 1%, day 6	712
L11vsNons1.713	Gsdmc4	4	0.97316	0.97323	0.999964	18962	0	0	lowest 1%, day 6	713
L11vsNons1.714	Hist1h4b	4	0.97311	0.97319	0.999964	18959	0	0	lowest 1%, day 6	714
L11vsNons1.715	Hist1h3d	4	0.97311	0.97319	0.999964	18960	0	0	lowest 1%, day 6	715
L11vsNons1.716	Ceacam18	4	0.97311	0.97319	0.999964	18961	0	0	lowest 1%, day 6	716
L11vsNons1.717	Olfr133	4	0.97303	0.97311	0.999964	18958	0	0	lowest 1%, day 6	717
L11vsNons1.718	Nbr1	4	0.97289	0.97297	0.999964	18957	0	0	lowest 1%, day 6	718
L11vsNons1.719	Olfr1494	4	0.97287	0.97295	0.999964	18956	0	0	lowest 1%, day 6	719
L11vsNons1.720	Asphd2	4	0.97278	0.97286	0.999964	18955	0	0	lowest 1%, day 6	720
L11vsNons1.721	Caml	4	0.9727	0.97278	0.999964	18954	0	0	lowest 1%, day 6	721
L11vsNons1.722	Vps4a	4	0.97267	0.97276	0.999964	18953	0	0	lowest 1%, day 6	722
L11vsNons1.723	Adap2	4	0.97266	0.97274	0.999964	18952	0	0	lowest 1%, day 6	723
L11vsNons1.724	Rtkn2	4	0.97259	0.97268	0.999964	18951	0	0	lowest 1%, day 6	724
L11vsNons1.725	Hist1h2ao	4	0.97259	0.97267	0.999964	18950	0	0	lowest 1%, day 6	725
L11vsNons1.726	Gpr119	4	0.97251	0.97259	0.999964	18949	0	0	lowest 1%, day 6	726
L11vsNons1.727	Tdpoz2	4	0.97247	0.97254	0.999964	18948	0	0	lowest 1%, day 6	727
L11vsNons1.728	Olfr987	4	0.97245	0.97253	0.999964	18947	0	0	lowest 1%, day 6	728
L11vsNons1.729	A1cf	4	0.97241	0.97249	0.999964	18946	0	0	lowest 1%, day 6	729
L11vsNons1.730	Polr2b	4	0.97229	0.97236	0.999964	18945	0	0	lowest 1%, day 6	730
L11vsNons1.731	Rpl35a	4	0.97229	0.97236	0.999964	18944	0	0	lowest 1%, day 6	731
L11vsNons1.732	Lrriq3	4	0.97218	0.97225	0.999964	18943	0	0	lowest 1%, day 6	732
L11vsNons1.733	Gm19345	4	0.97213	0.9722	0.999964	18942	0	0	lowest 1%, day 6	733
L11vsNons1.734	Foxa2	4	0.97183	0.9719	0.999964	18941	0	0	lowest 1%, day 6	734
L11vsNons1.735	L3mbtl2	4	0.97177	0.97182	0.999964	18940	0	0	lowest 1%, day 6	735
L11vsNons1.736	Gjd3	4	0.97171	0.97175	0.999964	18939	0	0	lowest 1%, day 6	736
L11vsNons1.737	Gpn1	4	0.9717	0.97175	0.999964	18938	0	0	lowest 1%, day 6	737
L11vsNons1.738	Ttc7	4	0.97168	0.97173	0.999964	18937	0	0	lowest 1%, day 6	738
L11vsNons1.739	Gtf2b	4	0.97164	0.97169	0.999964	18936	0	0	lowest 1%, day 6	739
L11vsNons1.740	Pmfbp1	4	0.97162	0.97168	0.999964	18935	0	0	lowest 1%, day 6	740
L11vsNons1.741	Mgmt	4	0.97158	0.97164	0.999964	18934	0	0	lowest 1%, day 6	741
L11vsNons1.742	Atp7b	4	0.97148	0.97153	0.999964	18933	0	0	lowest 1%, day 6	742
L11vsNons1.743	Angptl6	4	0.97141	0.97147	0.999964	18932	0	0	lowest 1%, day 6	743
L11vsNons1.744	Zfhx4	4	0.97137	0.97142	0.999964	18931	0	0	lowest 1%, day 6	744
L11vsNons1.745	Cd2bp2	4	0.97136	0.97141	0.999964	18930	0	0	lowest 1%, day 6	745
L11vsNons1.746	Cox5b	4	0.97136	0.9714	0.999964	18929	0	0	lowest 1%, day 6	746
[truncated: 156,646 more rows]
