# Supplementary material for: Med12 cooperates with multiple differentiation signals to facilitate efficient lineage transitions in embryonic stem cells
Source: J Cell Sci. 2025 Apr 30;138(8):jcs263794. doi: 10.1242/jcs.263794 (PMC12079664; doi:10.1242/jcs.263794)
Supplement: Table S3. Differentially expressed genes in Fgf4-mutant and Fgf4 Med12 double mutant cells upon FGF4 stimulation in N2B27. [file joces-138-263794-TableS3.xlsx]

## Sheet: Supp_Table_3
	Gene	FC_Med12KOFGFvsMed12KO	FC_Med12wtFGFvsMed12wt	p_Med12KOFGFvsMed12KO	p_Med12wtFGFvsMed12wt	significance
1	Rp1	1.03403	1.02692	0.795434	0.838619	non-signif
2	Sox17	0.981044	0.948897	0.892016	0.667551	non-signif
3	Gm6085	0.982023	0.945606	0.895789	0.630419	non-signif
4	Gm6123	1.102	1.15648	0.29482	0.120464	non-signif
5	Mrpl15	0.983323	1.05629	0.875869	0.46757	non-signif
6	Gm37144	1.00632	0.975978	0.963749	0.843818	non-signif
7	Lypla1	0.940606	0.839908	0.373849	0.00388822	signif_in_wt
8	Gm37988	0.930885	0.837169	0.265452	0.00242092	signif_in_wt
9	Tcea1	0.951131	0.824896	0.544991	0.00734777	signif_in_wt
10	Gm6104	0.933162	0.928121	0.547369	0.505588	non-signif
11	Rgs20	5.34793	5.43984	1,14334377288822e-10	8,48288339155086e-11	signif_in_both
12	Atp6v1h	1.18301	1.0162	0.0375258	0.875502	signif_in_KO
13	Rb1cc1	0.97016	0.880308	0.768655	0.106763	non-signif
14	4732440D04Rik	0.896398	0.793993	0.267489	0.0425041	signif_in_wt
15	Gm37108	1.04153	0.965026	0.723526	0.749888	non-signif
16	Pcmtd1	0.9051	0.848855	0.222308	0.0478311	signif_in_wt
17	Gm38372	0.952933	0.942171	0.648172	0.534828	non-signif
18	Gm9826	0.987933	1.02812	0.927564	0.811259	non-signif
19	Gm26901	0.981999	0.948297	0.882492	0.576816	non-signif
20	Gm30414	1.04168	0.931783	0.728631	0.506822	non-signif
21	Sntg1	0.66139	0.605069	2,46829888986554e-07	3,88083499023014e-10	signif_in_both
22	Gm15452	0.954027	0.963162	0.672589	0.730592	non-signif
23	Rrs1	1.03986	1.11047	0.68777	0.181328	non-signif
24	Adhfe1	0.971042	0.987925	0.813106	0.926815	non-signif
25	2610203C22Rik	0.963526	1.00318	0.752353	0.980821	non-signif
26	Mybl1	1.06297	0.950581	0.514848	0.574988	non-signif
27	Vcpip1	1.04374	0.985846	0.651828	0.892099	non-signif
28	1700034P13Rik	0.975396	1.01577	0.837848	0.897276	non-signif
29	Sgk3	0.760264	0.537063	0.00585711	9,30519510525363e-09	signif_in_both
30	Mcmdc2	0.502737	0.645095	4,24951820325463e-05	0.00436343	signif_in_both
31	Snhg6	0.954349	0.944839	0.655893	0.550541	non-signif
32	Tcf24	1.00183	0.93751	0.989123	0.486616	non-signif
33	E330040D14Rik	0.963692	1.01032	0.772217	0.944291	non-signif
34	Cops5	0.964006	0.945598	0.719295	0.517822	non-signif
35	Cspp1	0.894454	0.791791	0.0998577	0.000673568	signif_in_wt
36	Arfgef1	1.15179	1.01665	0.0344146	0.849774	signif_in_KO
37	Cpa6	1.02245	1.04029	0.868323	0.742877	non-signif
38	Prex2	1.38144	1.07894	4,63523622620534e-05	0.30379	signif_in_KO
39	A830018L16Rik	0.987754	0.997178	0.920162	0.980581	non-signif
40	Sulf1	1.11591	1.14934	0.383325	0.289929	non-signif
41	Slco5a1	0.999214	0.738207	0.994668	0.0171396	signif_in_wt
42	Gm29283	0.623779	0.409317	0.0151825	0.000181998	signif_in_both
43	Prdm14	0.414978	0.420818	2,0019275242066e-11	4,50356151141811e-11	signif_in_both
44	Ncoa2	1.03091	0.98664	0.759576	0.89409	non-signif
45	Tram1	1.04103	0.982709	0.673056	0.861759	non-signif
46	Lactb2	0.961412	0.911087	0.704256	0.277111	non-signif
47	Gm38319	0.979118	0.847658	0.870952	0.163916	non-signif
48	Xkr9	0.93421	0.401468	0.579426	0.00865609	signif_in_wt
49	Eya1	0.974375	0.965174	0.834709	0.747025	non-signif
50	Gm9947	0.933179	0.931372	0.568565	0.551566	non-signif
51	Msc	0.934666	0.932901	0.578253	0.55989	non-signif
52	Rpl5-ps1	1.05727	1.05086	0.634617	0.662152	non-signif
53	Trpa1	0.899898	0.902495	0.345823	0.344827	non-signif
54	Gm10566	1.03809	0.975024	0.768263	0.846304	non-signif
55	Terf1	1.88492	1.4303	2,76347446672261e-09	0.000537081	signif_in_both
56	Gm37509	1.16874	1.4006	0.213747	0.0466331	signif_in_wt
57	Sbspon	1.29519	1.28296	0.0529614	0.0563675	non-signif
58	Rpl7	0.99908	1.02453	0.993291	0.807384	non-signif
59	Rdh10	0.87492	0.827169	0.170827	0.0658718	non-signif
60	Stau2	0.95894	0.958104	0.666018	0.623115	non-signif
61	Ube2w	1.02498	0.887532	0.822463	0.136702	non-signif
62	Gm38342	0.919329	0.956687	0.485743	0.716304	non-signif
63	Eloc	1.03688	0.992059	0.727687	0.946867	non-signif
64	Tmem70	1.01866	0.9651	0.880948	0.730581	non-signif
65	Ly96	1.04142	0.987129	0.744574	0.926355	non-signif
66	Gm28376	1.19276	1.03703	0.195898	0.76459	non-signif
67	Jph1	1.49376	1.11636	0.0337206	0.34081	signif_in_KO
68	Gm16070	1.00396	0.954395	0.978493	0.698784	non-signif
69	Crispld1	0.389386	1.01286	0.000336148	0.926221	signif_in_KO
70	Gm28153	0.43586	1.02464	0.00308464	0.85259	signif_in_KO
71	Gm15825	0.994121	0.979352	0.967524	0.877844	non-signif
72	Tfap2d	1.01002	0.990027	0.941669	0.940948	non-signif
73	Gm10075	1.02183	1.0315	0.870999	0.79927	non-signif
74	Pkhd1	0.987372	0.979641	0.923797	0.865173	non-signif
75	4930486I03Rik	1.0083	1.01776	0.953126	0.894605	non-signif
76	Mcm3	0.943517	0.973755	0.316647	0.648123	non-signif
77	Paqr8	0.586911	0.506137	9,5540783013503e-06	8,16896532367608e-09	signif_in_both
78	Efhc1	0.50714	0.491543	2,49962435662445e-07	4,35297834657305e-08	signif_in_both
79	Tram2	0.972062	0.940524	0.812576	0.532912	non-signif
80	Tmem14a	0.785867	0.806553	0.0518902	0.0690866	non-signif
81	Gsta3	0.841339	0.890095	0.0976691	0.223399	non-signif
82	Gm28836	0.858306	0.893844	0.137456	0.243481	non-signif
83	Kcnq5	1.11347	1.00499	0.303145	0.970397	non-signif
84	Gm7658	1.11805	0.988468	0.307169	0.930863	non-signif
85	Rims1	0.998354	1.03994	0.989676	0.679861	non-signif
86	Ogfrl1	1.09657	1.01211	0.259468	0.911926	non-signif
87	B3gat2	0.996833	0.936449	0.978501	0.375327	non-signif
88	Smap1	0.988563	0.938636	0.917357	0.380352	non-signif
89	Sdhaf4	0.879127	0.86761	0.221116	0.177136	non-signif
90	Gm26524	0.950366	1.00853	0.677102	0.952716	non-signif
91	Fam135a	1.09779	0.954948	0.256217	0.591376	non-signif
92	Col19a1	1.12065	0.953886	0.291264	0.660467	non-signif
93	Tubb4b-ps2	1.04894	1.06506	0.699473	0.593386	non-signif
94	Gm28439	1.07701	1.09596	0.478693	0.362016	non-signif
95	Gm10222	1.08996	1.13767	0.398333	0.205832	non-signif
96	Gm28438	1.02759	1.17062	0.833638	0.201906	non-signif
97	Gm28437	1.11833	1.03364	0.292422	0.769785	non-signif
98	Gm10925	1.04627	1.0218	0.69382	0.861875	non-signif
99	Gm28661	1.0277	0.925608	0.840516	0.523978	non-signif
100	Gm29216	1.04592	1.03144	0.712888	0.805506	non-signif
101	Lmbrd1	0.950164	0.927257	0.628946	0.424037	non-signif
102	Adgrb3	1.02112	1.02643	0.875095	0.83633	non-signif
103	Gm7846	0.985837	1.07148	0.91519	0.505052	non-signif
104	Phf3	1.0023	0.971399	0.983209	0.684613	non-signif
105	Gm37906	1.05857	1.04997	0.633369	0.67645	non-signif
106	Ptp4a1	0.976341	0.886743	0.823564	0.116437	non-signif
107	Ptp4a1	0.967817	0.884336	0.737617	0.104339	non-signif
108	Gm19680	0.977044	1.00501	0.857113	0.971026	non-signif
109	Khdrbs2	0.992105	1.06651	0.95543	0.566642	non-signif
110	Prim2	1.0146	1.00293	0.86738	0.968981	non-signif
111	Rab23	1.03117	1.05682	0.794118	0.576816	non-signif
112	Bag2	1.30193	1.34357	0.0504484	0.0346627	signif_in_wt
113	Zfp451	1.08032	0.994638	0.219324	0.94968	non-signif
114	Gm15455	0.793129	0.892117	0.0913873	0.298169	non-signif
115	Bend6	0.967851	0.974361	0.797537	0.839181	non-signif
116	Dst	0.944658	0.934221	0.535005	0.413763	non-signif
117	Gm26788	1.01221	0.986108	0.927	0.913658	non-signif
118	A930005N03Rik	0.933327	0.95172	0.482444	0.6102	non-signif
119	Ccdc115	1.02466	1.03089	0.839967	0.77461	non-signif
120	Gm28306	1.10874	1.26264	0.192903	0.00546204	signif_in_wt
121	Imp4	1.13586	1.27057	0.101515	0.00370073	signif_in_wt
122	Ptpn18	0.845372	1.00366	0.18322	0.979208	non-signif
123	Gm28417	0.912894	1.01441	0.441462	0.918696	non-signif
124	Cfc1	0.284305	0.367804	0.000923895	0.00429121	signif_in_both
125	Arhgef4	0.986013	0.949795	0.912478	0.600877	non-signif
126	Gm38336	0.968798	0.996885	0.796851	0.981609	non-signif
127	Fam168b	0.96677	0.973099	0.715371	0.745036	non-signif
128	Gm37127	1.00275	0.939669	0.984598	0.5807	non-signif
129	Plekhb2	0.926142	0.921982	0.307417	0.258239	non-signif
130	Gm33222	0.980692	0.974947	0.879407	0.831037	non-signif
131	Hs6st1	0.611622	0.607355	1,0975151826547e-07	6,58074526102931e-08	signif_in_both
132	Gm37335	0.601617	0.590789	9,51980717922975e-11	1,23118384223463e-11	signif_in_both
133	Uggt1	0.913438	0.855468	0.224849	0.0342198	signif_in_wt
134	Arid5a	1.12199	1.0139	0.231559	0.91029	non-signif
135	Kansl3	0.975738	0.988206	0.819554	0.910849	non-signif
136	Fer1l5	1.01208	1.00958	0.928697	0.943885	non-signif
137	Lman2l	0.994504	1.00917	0.963938	0.935436	non-signif
138	Cnnm4	0.848519	0.898243	0.0969883	0.241256	non-signif
139	Cnnm3	1.00566	0.970604	0.961301	0.729994	non-signif
140	Ankrd23	0.95051	0.975377	0.65184	0.836344	non-signif
141	Gm42417	0.922891	0.96878	0.418907	0.768462	non-signif
142	Ankrd39	0.943113	1.03075	0.55176	0.769785	non-signif
143	Sema4c	1.01938	1.03164	0.878082	0.773473	non-signif
144	D430040D24Rik	0.913613	0.92244	0.376487	0.40849	non-signif
145	Fam178b	0.98492	1.01635	0.897939	0.879438	non-signif
146	Cox5b	0.956861	1.04185	0.646256	0.641624	non-signif
147	Actr1b	0.927641	0.960311	0.386037	0.652498	non-signif
148	Zap70	1.01066	0.974615	0.938574	0.833951	non-signif
149	Tmem131	1.18156	1.1525	0.0213904	0.0493669	signif_in_both
150	Vwa3b	1.30283	1.27951	0.0011505	0.002141	signif_in_both
151	Cnga3	0.988335	1.04465	0.932901	0.706614	non-signif
152	Inpp4a	1.12883	1.11831	0.161851	0.187422	non-signif
153	Coa5	1.15677	1.06848	0.061416	0.394601	non-signif
154	Unc50	0.932617	0.931109	0.456175	0.419414	non-signif
155	Mgat4a	0.968172	0.946096	0.751758	0.503953	non-signif
156	Cracdl	1.04482	1.02453	0.719816	0.852787	non-signif
157	Tsga10	0.994239	0.90804	0.967325	0.380697	non-signif
158	Lipt1	1.05878	1.03225	0.592981	0.774276	non-signif
159	Mitd1	1.07556	0.975339	0.456175	0.822756	non-signif
160	Mrpl30	1.06894	0.992262	0.426183	0.943531	non-signif
161	Txndc9	1.01246	0.982098	0.918232	0.862709	non-signif
162	Eif5b	1.06719	1.01905	0.366229	0.818307	non-signif
163	Rev1	1.01951	0.963245	0.872832	0.7051	non-signif
164	Gm37062	1.00533	1.10668	0.970286	0.368381	non-signif
165	Aff3	2.08918	1.55514	0.00170489	0.0218332	signif_in_both
166	Lonrf2	0.727721	1.00477	0.0451152	0.972298	signif_in_KO
167	Chst10	0.940101	0.962018	0.554984	0.716341	non-signif
168	Pdcl3	0.836913	0.874699	0.00661475	0.0413326	signif_in_both
169	Gm37309	0.987909	0.909508	0.928751	0.37474	non-signif
170	Npas2	0.863761	0.534712	0.199114	0.00106197	signif_in_wt
171	Rpl31	1.03309	1.01344	0.748695	0.899651	non-signif
172	Tbc1d8	0.55103	0.562911	2,43352792816613e-05	4,35241953458627e-05	signif_in_both
173	Cnot11	0.958305	0.954111	0.650764	0.57136	non-signif
174	Gm15832	0.985775	0.910962	0.907595	0.279136	non-signif
175	Rnf149	0.970446	0.96196	0.76376	0.636596	non-signif
176	Creg2	0.660004	0.845101	0.0500501	0.229781	non-signif
177	D930019O06Rik	0.985019	0.986811	0.91252	0.924135	non-signif
178	Map4k4	0.97068	1.01022	0.739522	0.910998	non-signif
179	Il1r1	0.764661	0.783531	0.0970171	0.114612	non-signif
180	Il1rl2	1.02326	1.12258	0.865757	0.34967	non-signif
181	Slc9a2	0.776311	0.176138	0.120121	0.00118296	signif_in_wt
182	Gm37915	0.68691	0.684514	0.0339388	0.0322815	signif_in_both
183	Mfsd9	0.731833	0.710318	0.0640977	0.0505639	non-signif
184	Pou3f3	0.964048	0.834207	0.768263	0.172971	non-signif
185	Gm20646	0.963999	0.839957	0.767803	0.182507	non-signif
186	Mrps9	0.959344	0.944929	0.535964	0.299271	non-signif
187	Tgfbrap1	0.841737	0.882117	0.0698963	0.160949	non-signif
188	Gm28782	0.908055	0.84893	0.426879	0.223399	non-signif
189	AI597479	0.91763	0.93259	0.303541	0.392155	non-signif
190	Fhl2	0.988946	1.06791	0.93511	0.539194	non-signif
191	Gm8210	0.991268	1.08727	0.950651	0.431507	non-signif
192	Gm29040	0.905955	0.929935	0.424847	0.5434	non-signif
193	Nck2	1.03689	0.996312	0.707762	0.972595	non-signif
194	Gm38228	1.00384	0.945033	0.978493	0.60555	non-signif
195	Uxs1	1.02866	0.978007	0.784642	0.815496	non-signif
196	Tpp2	1.13826	1.01085	0.0287529	0.895724	signif_in_KO
197	Tex30	1.02151	0.970015	0.861235	0.774044	non-signif
198	Gm29247	1.06163	0.962087	0.495848	0.658204	non-signif
199	Poglut2	1.084	1.00994	0.334123	0.928055	non-signif
200	Bivm	1.01296	0.967296	0.912201	0.709672	non-signif
201	Ercc5	0.947382	0.972006	0.572298	0.775692	non-signif
202	Gulp1	0.985717	0.995254	0.910999	0.970709	non-signif
203	Col5a2	0.904617	0.835803	0.359777	0.142895	non-signif
204	Wdr75	1.22467	1.06726	0.00251767	0.34081	signif_in_KO
205	Slc40a1	0.982371	0.980593	0.899428	0.888761	non-signif
206	Dnah7b	1.09216	1.17673	0.419151	0.167787	non-signif
207	Dnah7c	1.08408	1.03112	0.457341	0.793283	non-signif
208	Slc39a10	1.44408	1.29603	0.00133916	0.0139726	signif_in_both
209	Tmeff2	1.00577	0.940648	0.967524	0.588544	non-signif
210	Nabp1	1.06463	1.02736	0.467364	0.772108	non-signif
211	Gm28055	1.00896	0.988169	0.950259	0.930613	non-signif
212	Myo1b	1.0157	0.994989	0.900796	0.967721	non-signif
213	Stat4	1.05506	0.996899	0.633525	0.98147	non-signif
214	Gm28177	1.00685	0.929775	0.957633	0.412251	non-signif
215	Stat1	0.961607	0.84555	0.687443	0.0378232	signif_in_wt
216	Gls	1.06455	0.959115	0.483939	0.639782	non-signif
217	Nab1	2.16352	2.25139	1,27118878725687e-09	1,43215575446267e-10	signif_in_both
218	Gm5976	1.81482	2.23468	0.0154789	0.00458207	signif_in_both
219	Gm5527	1.00581	1.00593	0.964295	0.961398	non-signif
220	Nemp2	0.942967	0.918419	0.530308	0.314373	non-signif
221	Mfsd6	0.97403	0.944292	0.836371	0.591441	non-signif
222	Inpp1	1.22575	1.17721	0.0373255	0.0772085	signif_in_KO
223	Hibch	1.03047	1.01328	0.770601	0.899534	non-signif
224	1700019D03Rik	1.09747	1.08177	0.31275	0.379479	non-signif
225	1700019A02Rik	1.06062	1.04006	0.576696	0.712535	non-signif
226	Pms1	1.06663	1.01239	0.354394	0.884696	non-signif
227	Gm28777	1.10423	1.02109	0.306016	0.857297	non-signif
228	Ormdl1	1.0302	0.965888	0.784128	0.713463	non-signif
229	Gm28778	1.01101	0.947928	0.927612	0.531048	non-signif
230	Osgepl1	0.967334	0.905895	0.769113	0.285435	non-signif
231	Gm28551	1.04333	0.964997	0.63258	0.657483	non-signif
232	Asnsd1	1.04468	0.966748	0.618769	0.67645	non-signif
233	Gm50478	1.04437	0.981852	0.674366	0.870438	non-signif
234	Dnah7a	0.963208	1.02571	0.767048	0.845666	non-signif
235	Stk17b	1.47701	1.05137	0.000166861	0.572847	signif_in_KO
236	Hecw2	1.03313	1.00277	0.788244	0.983297	non-signif
237	Ccdc150	0.972914	0.980344	0.826474	0.873776	non-signif
238	Gtf3c3	0.997344	0.928693	0.981368	0.287131	non-signif
239	Pgap1	0.735421	0.598374	0.000825068	7,19074834290606e-08	signif_in_both
240	Ankrd44	0.913583	0.81576	0.412945	0.115872	non-signif
241	4930444A19Rik	0.917833	0.903527	0.44635	0.358547	non-signif
242	Sf3b1	1.01375	0.941654	0.881726	0.295429	non-signif
243	E330011M16Rik	0.952686	0.982525	0.6695	0.89105	non-signif
244	Coq10b	0.881847	0.873764	0.0875931	0.0655785	non-signif
245	Hspd1	1.02419	1.01602	0.808165	0.858273	non-signif
246	Hspe1	1.01593	1.03422	0.897418	0.732794	non-signif
247	Gm16581	1.13467	1.04408	0.273097	0.703444	non-signif
248	Mob4	1.0221	0.884806	0.844141	0.124784	non-signif
249	Rftn2	0.883633	0.957701	0.331098	0.725106	non-signif
250	Mars2	1.21819	1.1271	0.00214314	0.061456	signif_in_KO
251	Boll	1.09358	0.998473	0.38224	0.990126	non-signif
252	Gm8292	1.03275	0.990968	0.802447	0.949329	non-signif
253	Plcl1	1.00036	1.12248	0.997668	0.310328	non-signif
254	Gm38056	1.0363	1.72957	0.777926	0.0183265	signif_in_wt
255	Gm6644	1.03411	1.74825	0.793711	0.0186065	signif_in_wt
256	Satb2	1.01593	1.03239	0.900754	0.761875	non-signif
257	9130024F11Rik	1.00423	1.01084	0.976734	0.938094	non-signif
258	4930558J18Rik	0.982196	1.00934	0.888484	0.943769	non-signif
259	1700066M21Rik	0.97708	0.954346	0.853977	0.655255	non-signif
260	Tyw5	1.00833	1.00769	0.945795	0.945087	non-signif
261	Maip1	1.05267	0.964891	0.532839	0.649083	non-signif
262	Spats2l	0.525788	0.439695	8,93936605193003e-08	3,73773064386826e-12	signif_in_both
263	Kctd18	0.903629	0.739998	0.15629	5,439750900185e-05	signif_in_wt
264	Sgo2a	0.905545	0.711786	0.182893	1,95875648044129e-05	signif_in_wt
265	Aox1	0.822148	0.850975	0.110204	0.15903	non-signif
266	Aox3	0.983613	0.952482	0.901627	0.655255	non-signif
267	Aox4	0.580234	0.799654	0.0152983	0.128079	signif_in_KO
268	Gm15759	0.789462	0.877146	0.136524	0.306982	non-signif
269	Aox2	1.0776	0.987822	0.517168	0.928865	non-signif
270	Gm37607	0.964502	1.01292	0.758898	0.922802	non-signif
271	Bzw1	1.12253	1.03317	0.0503421	0.626009	non-signif
272	Clk1	0.885379	0.733388	0.207567	0.00992499	signif_in_wt
273	Ppil3	0.964386	1.0179	0.747564	0.883402	non-signif
274	Nif3l1	1.06935	1.00367	0.352445	0.969466	non-signif
275	Orc2	1.05796	0.980036	0.436415	0.793333	non-signif
276	Gm15834	1.05901	1.01543	0.61747	0.909781	non-signif
277	Fam126b	1.07174	0.978188	0.425935	0.824915	non-signif
278	Ndufb3	1.01408	0.983517	0.90727	0.877186	non-signif
279	Flacc1	1.04466	0.942425	0.711691	0.589604	non-signif
280	Cflar	0.955625	0.930824	0.696482	0.501201	non-signif
281	Casp8	0.995223	0.865058	0.971705	0.158815	non-signif
282	Trak2	0.990072	0.996384	0.929747	0.971878	non-signif
283	Stradb	0.966129	0.940034	0.746694	0.485817	non-signif
284	C2cd6	1.05201	0.942872	0.670174	0.602742	non-signif
285	Gm29018	1.19231	0.994415	0.185854	0.968416	non-signif
286	Tmem237	1.00992	0.975603	0.939458	0.821844	non-signif
287	Mpp4	1.055	1.0568	0.618228	0.580917	non-signif
288	Gm29017	1.13606	1.0783	0.121166	0.35055	non-signif
289	Als2	1.13631	1.15666	0.0680147	0.0385062	signif_in_wt
290	Cdk15	0.846733	0.946425	0.221526	0.637993	non-signif
291	Fzd7	3.00975	2.92956	5,83917039959432e-16	4,00949820970055e-15	signif_in_both
292	Gm26813	2.58667	2.14397	0.00404176	0.0108843	signif_in_both
293	Gm973	0.95944	1.01281	0.725106	0.924482	non-signif
294	Sumo1	0.992143	0.936454	0.950174	0.424756	non-signif
295	D430013B06Rik	0.984161	0.928721	0.904581	0.479276	non-signif
296	Nop58	1.31305	1.0798	8,16027493070537e-06	0.218362	signif_in_KO
297	Gm26293	1.15315	1.03827	0.222819	0.741676	non-signif
298	Bmpr2	1.0262	0.971308	0.81971	0.768462	non-signif
299	Fam117b	1.03091	1.0594	0.773712	0.498624	non-signif
300	Ica1l	1.02948	1.02169	0.790697	0.837343	non-signif
301	Wdr12	1.428	1.28878	1,30079788888746e-05	0.00131191	signif_in_both
302	Carf	0.980248	0.979329	0.865984	0.845969	non-signif
303	Nbeal1	0.945025	0.866138	0.567656	0.122934	non-signif
304	Cyp20a1	0.924297	0.924704	0.233711	0.220477	non-signif
305	Abi2	1.07357	1.00938	0.40034	0.932401	non-signif
306	Raph1	0.901764	0.848105	0.201571	0.0449844	signif_in_wt
307	Eif4a-ps4	1.00657	1.01207	0.952534	0.891901	non-signif
308	2310016D23Rik	1.10343	1.03245	0.353599	0.779297	non-signif
309	Ctla4	1.03617	1.01446	0.770601	0.915851	non-signif
310	Rpl18-ps1	1.04016	1.01434	0.743573	0.916672	non-signif
311	Pard3b	0.978519	1.0189	0.865781	0.882759	non-signif
312	Pard3bos1	1.01004	1.02049	0.944043	0.878048	non-signif
313	Nrp2	10.7381	9.15927	9,25321721458408e-49	2,41192524117156e-43	signif_in_both
314	Ino80d	1.038	1.05426	0.729432	0.572936	non-signif
315	Ino80dos	1.05766	1.02197	0.409508	0.758215	non-signif
316	Gm20342	1.15414	1.08926	0.108895	0.316742	non-signif
317	Ndufs1	1.04152	0.998769	0.596607	0.987578	non-signif
318	Eef1b2	1.03537	1.04235	0.746008	0.662188	non-signif
319	ENSMUSG00002076939	1.07158	1.06	0.514848	0.570568	non-signif
320	Snora41	1.14004	1.04327	0.278327	0.714152	non-signif
321	Gpr1	2.0211	1.94473	1,35981002118044e-06	3,76924140512283e-06	signif_in_both
322	Platr12	2.00833	1.76389	7,51451630135481e-05	0.000849073	signif_in_both
323	Gm11608	1.7275	2.06907	0.0128605	0.00327185	signif_in_both
324	Zdbf2	2.44954	2.08471	3,12001666354933e-11	8,01654775719963e-08	signif_in_both
325	Adam23	8.18234	7.7379	1,49434715485651e-13	7,33210957856991e-13	signif_in_both
326	Fastkd2	1.10449	1.02873	0.224849	0.763205	non-signif
327	Klf7	1.02068	1.03315	0.868382	0.760534	non-signif
328	Gm13748	0.97629	0.984743	0.853977	0.909073	non-signif
329	Creb1	0.976513	0.935318	0.842664	0.470507	non-signif
330	Mettl21a	1.01961	1.0536	0.87487	0.590404	non-signif
331	2810408I11Rik	1.17964	1.04309	0.091377	0.665484	non-signif
332	Ccnyl1	1.08164	1.0111	0.311964	0.91434	non-signif
333	Fzd5	1.06942	1.16497	0.509972	0.138108	non-signif
334	Gm38058	1.05834	1.22892	0.591163	0.0663223	non-signif
335	Plekhm3	0.855584	0.909389	0.0724557	0.252782	non-signif
336	Rpl10a-ps1	0.991922	1.07873	0.953126	0.462022	non-signif
337	Akr1cl	1.45097	1.30086	0.0293654	0.0715982	signif_in_KO
338	Cryge	1.01337	1.00796	0.921586	0.952716	non-signif
339	Crygd	1.10347	1.14418	0.358423	0.215382	non-signif
340	Crygc	0.930373	1.03841	0.540848	0.756864	non-signif
341	Cryga	1.04982	1.0072	0.672784	0.957771	non-signif
342	Gm28845	0.988975	1.0172	0.933442	0.890573	non-signif
343	D630023F18Rik	0.986409	1.01913	0.917014	0.877186	non-signif
344	Idh1	1.00175	0.975433	0.989532	0.819604	non-signif
345	Pikfyve	1.02172	1.00998	0.830495	0.916093	non-signif
346	Pth2r	0.995445	1.0113	0.975585	0.938503	non-signif
347	Map2	0.964889	0.905704	0.769894	0.364999	non-signif
348	Unc80	1.12874	1.11814	0.316609	0.342549	non-signif
349	Rpe	1.51849	1.14666	0.00022275	0.127606	signif_in_KO
350	Kansl1l	1.14726	0.982111	0.118299	0.868039	non-signif
351	Gm38162	1.03473	0.716647	0.785608	0.0552428	non-signif
352	Gm37285	1.08746	1.03196	0.4625	0.794495	non-signif
353	Acadl	1.15091	1.02193	0.156737	0.850963	non-signif
354	Lancl1	1.00658	1.04075	0.954477	0.605392	non-signif
355	Cps1	0.988753	0.962133	0.934775	0.73939	non-signif
356	Erbb4	1.03061	1.04242	0.812299	0.720548	non-signif
357	Gm29114	0.959134	0.935796	0.729268	0.550541	non-signif
358	Ikzf2	0.965165	0.948785	0.769113	0.626888	non-signif
359	Spag16	0.955294	0.918716	0.695709	0.426855	non-signif
360	Bard1	0.921849	0.945038	0.339788	0.50703	non-signif
361	Abca12	0.985225	0.955451	0.914114	0.697364	non-signif
362	Atic	1.09291	1.10152	0.082938	0.057025	non-signif
363	Fn1	0.871281	0.910381	0.125268	0.275769	non-signif
364	Apol7d	0.833803	0.95903	0.0911574	0.686491	non-signif
365	Mreg	0.870699	0.902094	0.172813	0.281909	non-signif
366	Pecr	0.977942	0.984983	0.844234	0.889503	non-signif
367	Xrcc5	1.05034	0.973286	0.602529	0.777098	non-signif
368	Smarcal1	0.944252	0.938639	0.485307	0.39494	non-signif
369	Rpl37a	0.98135	1.01981	0.877677	0.863105	non-signif
370	Igfbp2	0.868541	0.893654	0.165467	0.243742	non-signif
371	Igfbp5	0.371848	0.710197	6,76209202896157e-05	0.044945	signif_in_both
372	6030407O03Rik	0.954663	1.01098	0.699473	0.939005	non-signif
373	Tns1	1.08924	1.16048	0.292172	0.0626372	non-signif
374	Rufy4	1.03205	1.07721	0.806281	0.516847	non-signif
375	Arpc2	1.10676	1.02867	0.153101	0.730581	non-signif
376	Aamp	0.974996	1.05589	0.800685	0.468274	non-signif
377	Gm28364	0.96077	1.05117	0.691817	0.570568	non-signif
378	Pnkd	0.862946	0.996192	0.0216508	0.967226	signif_in_KO
379	Tmbim1	0.912806	0.967664	0.256573	0.712571	non-signif
380	Gm29358	1.02462	1.00771	0.847031	0.953052	non-signif
381	Catip	0.934237	1.00533	0.511342	0.967721	non-signif
382	Slc11a1	0.874317	0.889091	0.227506	0.268837	non-signif
383	Ctdsp1	0.938863	1.00826	0.404934	0.931721	non-signif
384	Vil1	1.06003	1.06512	0.611841	0.564668	non-signif
385	Usp37	0.974827	0.979273	0.779978	0.786057	non-signif
386	Gm37733	1.02468	1.02246	0.856851	0.868507	non-signif
387	Cnot9	1.02178	1.03584	0.819554	0.609022	non-signif
388	Plcd4	1.00795	0.976517	0.953995	0.84126	non-signif
389	Zfp142	1.02251	1.09665	0.847237	0.27246	non-signif
390	Bcs1l	1.01932	1.06773	0.87429	0.468865	non-signif
391	Rnf25	0.967439	1.0028	0.745823	0.980277	non-signif
392	Stk36	0.92261	0.966532	0.418877	0.751161	non-signif
393	Ttll4	1.09877	1.03131	0.186529	0.702789	non-signif
394	Cyp27a1	0.852603	0.777525	0.198609	0.084415	non-signif
395	Wnt6	3.21377	5.71277	4,31155075328719e-05	3,48055960418061e-09	signif_in_both
396	Gm16582	0.560788	0.692049	0.000668627	0.0133474	signif_in_both
397	Cdk5r2	0.552281	0.68964	0.000489674	0.012577	signif_in_both
398	Nhej1	1.01964	1.01204	0.870153	0.919168	non-signif
399	Cnppd1	1.01455	1.01454	0.907138	0.900364	non-signif
400	Retreg2	1.00583	1.07412	0.963057	0.399637	non-signif
401	Zfand2b	0.964599	1.08513	0.749826	0.390813	non-signif
402	Abcb6	0.999261	0.979653	0.993626	0.789313	non-signif
403	Gm29253	0.99722	0.977329	0.978781	0.750974	non-signif
404	Atg9a	1.04332	0.996376	0.658274	0.974012	non-signif
405	Ankzf1	0.95073	0.908281	0.596607	0.243218	non-signif
406	Glb1l	0.851118	0.933711	0.108013	0.463385	non-signif
407	Stk16	1.04843	1.09215	0.595426	0.236789	non-signif
408	Tuba4a	1.56796	1.59387	0.000384985	0.000248313	signif_in_both
409	A630095N17Rik	1.25993	1.23997	0.0769387	0.0887671	non-signif
410	Dnajb2	1.00996	1.02559	0.936888	0.805506	non-signif
411	Ptprn	1.21471	1.47525	0.185681	0.058588	non-signif
412	Gm28294	1.16624	1.22071	0.2586	0.1862	non-signif
413	Dnpep	0.883602	0.943892	0.138972	0.49835	non-signif
414	Des	1.01709	1.27275	0.878154	0.00247564	signif_in_wt
415	Speg	1.35912	2.21753	0.0368677	4,41126436607243e-05	signif_in_both
416	Gmppa	0.907946	0.979064	0.238597	0.832544	non-signif
417	Chpf	1.09213	1.17858	0.383618	0.123968	non-signif
418	Obsl1	1.03282	1.09278	0.80011	0.438488	non-signif
419	Tmem198	0.928378	0.986973	0.504082	0.923289	non-signif
420	Inha	1.00071	1.02492	0.995349	0.841668	non-signif
421	Stk11ip	0.995489	1.02504	0.970286	0.793109	non-signif
422	Slc4a3	0.965515	1.00433	0.768404	0.974381	non-signif
423	Epha4	0.652571	0.658442	1,70153767177329e-06	2,80236286597657e-06	signif_in_both
424	Sgpp2	1.0072	0.986263	0.959103	0.919446	non-signif
425	Farsb	1.36987	1.1631	0.000970416	0.0729532	signif_in_KO
426	Acsl3	0.993738	0.969962	0.96192	0.777538	non-signif
427	Utp14b	1.02967	1.02614	0.792875	0.803446	non-signif
428	Gm29536	1.00318	1.04981	0.982181	0.664949	non-signif
429	Ap1s3	1.70093	1.09064	0.00470679	0.406944	signif_in_KO
430	Wdfy1	1.03994	1.04058	0.675736	0.629331	non-signif
431	Mrpl44	1.04596	1.0724	0.64108	0.39484	non-signif
432	Serpine2	0.995504	0.980735	0.976317	0.89046	non-signif
433	Gm5529	0.989582	0.997733	0.938146	0.985439	non-signif
434	9830004L10Rik	0.718705	0.82603	0.078175	0.192658	non-signif
435	Fam124b	0.827359	0.955959	0.13906	0.686225	non-signif
436	Cul3	1.09834	1.0002	0.178868	0.998243	non-signif
437	Gm37902	0.996897	0.980003	0.983209	0.881177	non-signif
438	Gm29125	0.995888	1.03259	0.977337	0.803444	non-signif
439	Gm6189	0.99709	1.0342	0.983938	0.791817	non-signif
440	Dock10	1.05518	1.1964	0.615337	0.098327	non-signif
441	Irs1	0.99468	1.04853	0.969318	0.662404	non-signif
442	Rhbdd1	1.02442	0.943842	0.842618	0.550914	non-signif
443	Gm28940	0.985138	1.04097	0.915418	0.753391	non-signif
444	C430014B12Rik	0.999201	0.976157	0.994667	0.83649	non-signif
445	Mff	0.986232	0.942405	0.904536	0.459562	non-signif
446	Gm28941	1.10559	0.831654	0.38388	0.159321	non-signif
447	ENSMUSG00002074851	0.924317	0.964172	0.476772	0.752569	non-signif
448	Agfg1	0.877952	0.878197	0.12889	0.12544	non-signif
449	Slc19a3	0.759183	0.771106	0.106437	0.119939	non-signif
450	4933436I20Rik	1.48369	1.20674	0.0122556	0.111979	signif_in_KO
451	Pid1	1.24701	1.20996	0.0264747	0.0464835	signif_in_both
452	Dner	0.981037	0.834738	0.876532	0.0739977	non-signif
453	Trip12	1.05619	0.973723	0.411659	0.68789	non-signif
454	Gm37738	1.02104	0.928079	0.872832	0.475971	non-signif
455	Fbxo36	0.750553	0.891715	0.00526611	0.186737	signif_in_KO
456	Slc16a14	0.518817	0.694908	0.000166884	0.0145245	signif_in_both
457	C130026I21Rik	1.00673	0.924464	0.959251	0.400064	non-signif
458	Rpl19-ps1	0.984932	0.989865	0.911457	0.943098	non-signif
459	Gm6264	1.05901	1.00641	0.63942	0.9644	non-signif
460	Gm2427	0.98127	1.06722	0.883986	0.529646	non-signif
461	Gm16092	0.988175	1.06192	0.929401	0.563426	non-signif
462	Sp140	1.00515	0.936183	0.970879	0.550914	non-signif
463	Gm17017	1.00821	0.81849	0.953946	0.134148	non-signif
464	Sp100	0.890042	0.82729	0.355206	0.200442	non-signif
465	A630001G21Rik	0.998737	0.975249	0.991663	0.827268	non-signif
466	Cab39	0.993279	0.974058	0.954148	0.762259	non-signif
467	Itm2c	1.13196	1.22057	0.129821	0.0198491	signif_in_wt
468	Gm18180	1.02348	0.906299	0.858402	0.365734	non-signif
469	2810459M11Rik	1.05342	1.01127	0.662779	0.937151	non-signif
470	Psmd1	1.06561	1.00744	0.40719	0.940948	non-signif
471	Htr2b	1.03933	1.01772	0.740684	0.890323	non-signif
472	Gm21972	1.02965	1.01445	0.733623	0.858376	non-signif
473	Armc9	0.978862	1.01149	0.844234	0.913644	non-signif
474	Gm16341	1.57771	3.98678	0.0179983	1,22913772514849e-08	signif_in_both
475	B3gnt7	3.11106	4.52646	5,74176444681044e-56	6,5386006815617e-99	signif_in_both
476	Gm28626	2.63285	4.05929	6,42233093163483e-12	3,45203471888254e-24	signif_in_both
477	Ncl	1.21624	1.12911	0.00108462	0.0459361	signif_in_both
478	Snora75	1.40303	0.997473	0.0702166	0.985116	non-signif
479	C130036L24Rik	0.963792	1.0259	0.760725	0.835263	non-signif
480	Ptma	0.981172	1.04094	0.84647	0.563426	non-signif
481	Pde6d	0.946862	1.05455	0.561219	0.544369	non-signif
482	Cops7b	1.00553	1.01045	0.958601	0.903469	non-signif
483	Dis3l2	0.996989	1.0084	0.980803	0.943098	non-signif
484	Gm6136	0.992481	1.0006	0.953345	0.99584	non-signif
485	Gm28375	0.999628	1.00563	0.997446	0.962267	non-signif
486	Gm37447	0.848007	1.04631	0.216801	0.702852	non-signif
487	Ecel1	1.08708	1.06821	0.476608	0.564264	non-signif
488	Eif4e2	0.984729	0.995258	0.882642	0.960238	non-signif
489	Efhd1	0.80487	0.783028	0.0943491	0.0667975	non-signif
490	Gigyf2	0.940274	0.978824	0.391996	0.784051	non-signif
491	Kcnj13	1.10816	1.0159	0.401627	0.911143	non-signif
492	Ngef	0.978997	0.970874	0.874127	0.811901	non-signif
493	Inpp5d	0.823516	0.855701	0.0084576	0.0323847	signif_in_both
494	Atg16l1	1.01664	0.992353	0.866784	0.930874	non-signif
495	Dgkd	1.02246	0.973451	0.792145	0.669132	non-signif
496	Gm19582	1.02304	1.02727	0.858766	0.820151	non-signif
497	Usp40	1.02413	1.01034	0.830143	0.925501	non-signif
498	Ugt1a10	1.00576	1.30373	0.967524	0.0881633	non-signif
499	Gm20528	1.00886	1.31604	0.951052	0.081078	non-signif
500	Ugt1a9	1.00576	1.30373	0.967524	0.0881633	non-signif
501	Ugt1a8	1.00576	1.30373	0.967524	0.0881633	non-signif
502	Ugt1a7c	1.00576	1.30373	0.967524	0.0881633	non-signif
503	Ugt1a6b	1.00578	1.29349	0.967524	0.0934781	non-signif
504	Ugt1a6a	1.01556	1.26423	0.910374	0.109351	non-signif
505	Ugt1a5	0.98701	1.2321	0.925051	0.138325	non-signif
506	Ugt1a2	0.986525	1.11025	0.923088	0.374582	non-signif
507	Mroh2a	1.02326	1.02681	0.858097	0.825428	non-signif
508	Hjurp	0.968821	0.97519	0.725719	0.753197	non-signif
509	Arl4c	0.973451	0.862791	0.835299	0.219977	non-signif
510	Platr5	1.11529	1.0555	0.358188	0.637912	non-signif
511	Sh3bp4	1.14566	1.10983	0.0434772	0.125532	signif_in_KO
512	Gm38312	1.09253	1.01063	0.332731	0.928835	non-signif
513	Agap1	0.920962	1.01007	0.351971	0.931722	non-signif
514	4933400F21Rik	0.967434	1.00953	0.779514	0.943398	non-signif
515	Gbx2	5.84995	7.95642	2,95522185560901e-39	1,73694803466387e-54	signif_in_both
516	D130058E05Rik	4.44242	6.31163	8,3791839994929e-33	2,59681366887905e-50	signif_in_both
517	Iqca	1.00138	0.962815	0.991577	0.758349	non-signif
518	Ackr3	0.842895	0.760854	0.219324	0.107279	non-signif
519	Gm35048	0.943698	0.887618	0.636294	0.350908	non-signif
520	Cops8	0.976961	1.04384	0.792875	0.503056	non-signif
521	Lrrfip1	1.05446	1.06484	0.579084	0.468274	non-signif
522	Rbm44	0.987381	0.991927	0.928328	0.95499	non-signif
523	Ube2f	1.0922	1.02367	0.26123	0.800036	non-signif
524	Scly	0.989833	0.958343	0.934807	0.64542	non-signif
525	Gm17090	1.00562	0.955045	0.964572	0.61522	non-signif
526	Erfe	0.988151	0.973577	0.930189	0.824344	non-signif
527	Ilkap	1.01102	0.95644	0.922489	0.563693	non-signif
528	Hes6	0.956209	0.965144	0.696683	0.754138	non-signif
529	Per2	1.14308	1.46223	0.284402	0.044945	signif_in_wt
530	Traf3ip1	1.03801	1.08107	0.702134	0.318689	non-signif
531	Asb1	1.03023	1.02984	0.770741	0.741539	non-signif
532	Hdac4	1.22287	1.18873	0.0269675	0.0496753	signif_in_both
533	Ndufa10	0.997924	0.986603	0.984164	0.861759	non-signif
534	Cops9	0.983184	0.976887	0.892726	0.834628	non-signif
535	Gm29481	0.83085	0.914356	0.172817	0.427517	non-signif
536	Gpc1	0.798788	0.84957	0.0955109	0.17186	non-signif
537	Ankmy1	0.874046	0.715608	0.28145	0.0604162	non-signif
538	Dusp28	0.956716	1.02387	0.69382	0.84172	non-signif
539	5033417F24Rik	0.835511	0.958687	0.203924	0.730454	non-signif
540	Rnpepl1	0.867661	0.886038	0.0441422	0.0863137	signif_in_KO
541	9430060I03Rik	0.952484	0.985294	0.579049	0.879807	non-signif
542	Capn10	0.957524	0.986577	0.63467	0.893387	non-signif
543	Gpr35	0.990459	1.05275	0.947335	0.659327	non-signif
544	Kif1a	1.00067	0.991342	0.995771	0.952593	non-signif
545	Crocc2	1.34182	1.50957	0.0981485	0.0583374	non-signif
546	Sned1	2.56088	2.91426	6,78943364392086e-05	8,21588125633678e-06	signif_in_both
547	Mterf4	1.40162	1.31989	0.000296846	0.00207895	signif_in_both
548	Gm28535	0.985223	1.04337	0.896366	0.605862	non-signif
549	Pask	1.05333	1.06675	0.5063	0.344729	non-signif
550	Ppp1r7	1.12908	1.0802	0.0266139	0.178154	signif_in_KO
551	Ano7	0.955899	0.998643	0.709102	0.991668	non-signif
552	Hdlbp	1.03418	1.01331	0.708796	0.885941	non-signif
553	Septin2	1.01223	0.979615	0.897418	0.758932	non-signif
554	Septin2	1.01228	0.979568	0.897351	0.75872	non-signif
555	Farp2	0.922328	0.90002	0.427453	0.285246	non-signif
556	Stk25	0.91404	0.913305	0.245347	0.228437	non-signif
557	Gm28536	0.8376	0.992411	0.099371	0.952699	non-signif
558	Bok	1.13267	1.06475	0.213318	0.520407	non-signif
559	Thap4	0.83835	0.947271	0.031163	0.51199	signif_in_KO
560	Gm10550	0.871417	0.955791	0.0785546	0.584217	non-signif
561	Atg4b	0.615574	0.786637	3,92700438958505e-05	0.0189551	signif_in_both
562	Dtymk	1.06152	1.0587	0.431096	0.413173	non-signif
563	Ing5	0.975471	1.00325	0.781888	0.970709	non-signif
564	D2hgdh	0.990737	1.00753	0.944265	0.952716	non-signif
565	Gm18666	1.64941	1.28542	0.0291832	0.121341	signif_in_KO
566	Gm7889	2.4049	1.8729	0.00596425	0.0204265	signif_in_both
567	Gal3st2c	22.5384	20.6449	1,06750149893395e-11	4,3149279867902e-12	signif_in_both
568	Fam174a	0.940621	0.948374	0.52585	0.566794	non-signif
569	Gm15427	0.996601	1.11662	0.977916	0.160547	non-signif
570	St8sia4	2.33039	2.4095	0.0024032	0.00189486	signif_in_both
571	4930598F16Rik	1.48729	6.47209	0.0570225	0.000422508	signif_in_wt
572	Slco4c1	0.724792	0.699679	0.0325641	0.0233303	signif_in_both
573	Panct2	0.791782	0.70223	0.0956418	0.0348674	signif_in_wt
574	Gm28901	0.98543	1.07206	0.911564	0.498449	non-signif
575	Gm6430	0.97244	1.07344	0.825255	0.499303	non-signif
576	Gm7135	1.10306	1.00536	0.399865	0.97032	non-signif
577	Macir	1.06785	1.02715	0.52729	0.816807	non-signif
578	Ppip5k2	1.07843	0.9811	0.329669	0.836458	non-signif
579	Gin1	1.00422	0.945541	0.974238	0.531969	non-signif
580	Pam	0.980508	0.964755	0.883638	0.76611	non-signif
581	Btf3-ps1	1.03965	1.04009	0.733544	0.714684	non-signif
582	B230216N24Rik	1.23159	1.03512	0.141429	0.774297	non-signif
583	Slco6d1	0.989088	0.977725	0.935121	0.853839	non-signif
584	Gm3555	0.976622	0.975482	0.8532	0.836266	non-signif
585	Cntnap5b	1.08409	1.02709	0.434233	0.817844	non-signif
586	Gm29667	1.08201	1.01652	0.5063	0.9055	non-signif
587	Cdh20	0.958753	0.913251	0.73686	0.446701	non-signif
588	Rnf152	0.590039	0.654052	0.0119317	0.026173	signif_in_both
589	Gm28403	1.0474	1.00548	0.532839	0.949693	non-signif
590	Pign	0.986127	0.986791	0.906736	0.902815	non-signif
591	Relch	0.928094	0.815469	0.245347	0.000544558	signif_in_wt
592	Tnfrsf11a	1.1526	0.813595	0.212775	0.102854	non-signif
593	Gm7160	1.01406	1.01467	0.920464	0.91678	non-signif
594	Zcchc2	1.08806	1.10642	0.24308	0.148449	non-signif
595	Phlpp1	0.704424	0.647836	0.00197813	0.000239508	signif_in_both
596	Kdsr	0.944649	0.985453	0.523294	0.890323	non-signif
597	Vps4b	0.970601	0.899873	0.734835	0.100822	non-signif
598	Serpinb3b	1.0065	0.958037	0.963801	0.724907	non-signif
599	Dsel	1.09208	0.998143	0.387687	0.987696	non-signif
600	9330185C12Rik	0.968485	0.959685	0.768655	0.662188	non-signif
601	Cntnap5a	1.01667	1.01292	0.904685	0.926815	non-signif
602	Gm29106	0.967886	0.950744	0.805732	0.686058	non-signif
603	Tsn	1.09452	1.05542	0.119559	0.363158	non-signif
604	Nifk	1.20009	1.29223	0.0254127	0.00272247	signif_in_both
605	Clasp1	1.05256	0.993191	0.541272	0.946956	non-signif
606	Tfcp2l1	0.720535	0.7367	0.00723741	0.0108848	signif_in_both
607	Gm23497	0.70067	0.647886	0.00237023	0.000340978	signif_in_both
608	Gli2	0.69745	0.805835	0.00782914	0.0577538	signif_in_KO
609	Gm29456	0.995259	1.00423	0.974605	0.976947	non-signif
610	Gm29455	0.974776	0.893261	0.850424	0.356618	non-signif
611	Inhbb	1.23133	1.58608	0.0424497	0.000193081	signif_in_both
612	Ralb	0.768175	0.834729	0.000100128	0.00633487	signif_in_both
613	Gm27184	0.963242	0.918187	0.746215	0.39333	non-signif
614	Tmem185b	1.0474	1.03774	0.646554	0.704265	non-signif
615	Epb41l5	1.02648	0.984498	0.812285	0.885825	non-signif
616	Ptpn4	1.48551	1.29267	6,41269535061452e-06	0.002141	signif_in_both
617	Tmem177	0.963006	1.00397	0.714679	0.973377	non-signif
618	Sctr	0.723141	0.770138	0.0744122	0.11052	non-signif
619	Tmem37	0.961812	0.94565	0.746755	0.61356	non-signif
620	Dbi	1.00684	1.0495	0.957633	0.605693	non-signif
621	3110009E18Rik	0.980838	1.01745	0.877232	0.887309	non-signif
622	Steap3	0.519265	0.561022	7,77156428674521e-12	1,6769776947224e-09	signif_in_both
623	C1ql2	1.88867	1.24891	0.0164403	0.152523	signif_in_KO
624	En1	2.76933	1.64835	0.000263086	0.0185826	signif_in_both
625	Insig2	0.964289	0.932834	0.688816	0.32937	non-signif
626	Ccdc93	1.04948	1.02982	0.641913	0.781649	non-signif
627	Gm15392	1.02026	1.04253	0.878154	0.711627	non-signif
628	Ddx18	1.22531	1.12319	0.00268172	0.0838733	signif_in_KO
629	Dpp10	1.02946	1.04749	0.825876	0.695345	non-signif
630	Actr3	1.15109	1.01884	0.0722651	0.849516	non-signif
631	Slc35f5	1.42555	1.12835	0.00273085	0.190269	signif_in_KO
632	Nckap5	0.935574	0.985408	0.572314	0.916399	non-signif
633	Mgat5	0.748878	0.783649	0.00348821	0.0107666	signif_in_both
634	Gm8451	1.02251	1.06195	0.861951	0.566642	non-signif
635	Tmem163	0.821098	0.606318	0.0389553	9,1383393743892e-06	signif_in_both
636	Acmsd	0.968713	0.931417	0.804227	0.534007	non-signif
637	2900009J06Rik	0.943933	0.954998	0.617615	0.686547	non-signif
638	Ccnt2	0.89576	0.890814	0.065766	0.0544851	non-signif
639	Rab3gap1	0.978892	0.966534	0.83663	0.667579	non-signif
640	Zranb3	0.848151	0.880358	0.0628977	0.134943	non-signif
641	Gm28800	0.831312	0.768213	0.11818	0.0474698	signif_in_wt
642	Gm38248	0.918068	0.89412	0.434088	0.302195	non-signif
643	Rpl28-ps1	0.970363	1.0786	0.808097	0.468361	non-signif
644	Gm37625	1.00654	1.02019	0.963097	0.879789	non-signif
645	R3hdm1	0.981153	0.974775	0.866017	0.787229	non-signif
646	Ubxn4	1.04295	0.952267	0.635069	0.522141	non-signif
647	Lct	0.96151	0.961307	0.758248	0.751247	non-signif
648	Mcm6	0.985345	0.964113	0.881531	0.593694	non-signif
649	Dars	1.03838	0.992911	0.699355	0.948679	non-signif
650	Gm6170	1.01618	1.00486	0.906736	0.972339	non-signif
651	Cxcr4	0.680129	0.487476	0.0542507	0.0107331	signif_in_wt
652	Thsd7b	1.06316	1.1034	0.568565	0.332739	non-signif
653	Gm15790	1.14449	1.0327	0.27222	0.790661	non-signif
654	Cd55b	0.930424	0.945553	0.512514	0.606665	non-signif
655	Cd55os	0.715481	0.577203	0.00967524	0.000192487	signif_in_both
656	Gm15675	0.723342	0.580909	0.0144919	0.000425333	signif_in_both
657	Cd55	0.619695	0.498207	5,37674238199859e-06	2,41117988001285e-11	signif_in_both
658	Gm16083	0.830564	0.660433	0.0567857	0.000548318	signif_in_wt
659	Zp3r	1.03055	1.00375	0.823564	0.979884	non-signif
660	Gm29427	0.92467	0.815627	0.329557	0.0112254	signif_in_wt
661	Pfkfb2	0.91693	0.801167	0.246471	0.0031444	signif_in_wt
662	Yod1	0.947421	0.869877	0.608615	0.163	non-signif
663	AA986860	0.712752	0.843709	0.0649381	0.207295	non-signif
664	Mapkapk2	1.04344	1.0089	0.597486	0.921501	non-signif
665	Dyrk3	1.08155	1.10132	0.427385	0.306095	non-signif
666	Eif2d	0.970861	0.994711	0.775237	0.961318	non-signif
667	Rassf5	1.00594	0.978574	0.963721	0.845184	non-signif
668	Ikbke	1.09626	1.34087	0.416449	0.0610844	non-signif
669	Srgap2	1.04105	1.03355	0.6915	0.730581	non-signif
670	Fam72a	1.0972	0.959195	0.249706	0.622832	non-signif
671	Rab7b	0.951426	0.862735	0.68439	0.254094	non-signif
672	Slc26a9	0.532765	0.882206	0.00202308	0.259878	signif_in_KO
673	Pm20d1	0.726279	0.752814	0.000593743	0.00184127	signif_in_both
674	Slc41a1	0.97397	1.04736	0.792802	0.550914	non-signif
675	Rab29	0.813819	0.921726	0.0735252	0.401312	non-signif
676	Nucks1	1.01007	0.977685	0.935575	0.829833	non-signif
677	Gm38067	0.99513	1.04167	0.973326	0.731947	non-signif
678	Gm37676	1.02687	0.959942	0.822298	0.680529	non-signif
679	Gm29103	0.802493	0.949564	0.0482278	0.599398	signif_in_KO
680	Slc45a3	0.689392	0.881679	0.0116065	0.222711	signif_in_KO
681	Elk4	1.09556	1.0989	0.349136	0.315923	non-signif
682	Mfsd4a	1.10347	1.09742	0.309062	0.320686	non-signif
683	Cdk18	0.972573	0.962393	0.800178	0.679812	non-signif
684	Lemd1	1.96454	2.09242	0.0022823	0.000800289	signif_in_both
685	Gm29695	2.73392	2.11546	0.000157605	0.00205102	signif_in_both
686	Gm29630	1.61366	1.47207	0.0156164	0.0308938	signif_in_both
687	Gm7241	2.9276	1.53149	0.000123879	0.0312698	signif_in_both
688	Klhdc8a	5.79445	4.76166	5,54668919743338e-07	3,56107681790504e-06	signif_in_both
689	Nuak2	1.18469	1.30754	0.154987	0.054171	non-signif
690	Tmcc2	0.738596	0.767822	0.00102859	0.00311165	signif_in_both
691	Dstyk	0.864555	0.868773	0.100182	0.10715	non-signif
692	6030442K20Rik	0.997485	1.08246	0.984283	0.360851	non-signif
693	Rbbp5	1.05352	1.00456	0.531792	0.963664	non-signif
694	Tmem81	1.02243	0.991586	0.863553	0.950541	non-signif
695	Cntn2	0.947389	0.938468	0.623706	0.537128	non-signif
696	Nfasc	1.00057	0.908556	0.996261	0.365734	non-signif
697	Lrrn2	0.957753	0.912026	0.708936	0.381024	non-signif
698	Mdm4	0.999461	0.982276	0.996252	0.875067	non-signif
699	Gm29257	1.03854	1.03622	0.766217	0.773709	non-signif
700	Pik3c2b	1.19397	1.45216	0.0934579	0.00479978	signif_in_wt
701	Gm28609	1.02646	1.65404	0.835747	0.00351749	signif_in_wt
702	Gm26616	1.04255	1.06447	0.69976	0.511176	non-signif
703	Ppp1r15b	1.04914	1.06069	0.610631	0.478644	non-signif
704	Plekha6	0.715214	0.874521	0.0637503	0.280565	non-signif
705	Gm19461	0.568028	0.905311	0.0129749	0.3874	signif_in_KO
706	Golt1a	0.651602	0.737983	0.0083497	0.0313346	signif_in_both
707	Gm28040	0.528413	0.606772	2,19317273969406e-07	3,52697587764332e-05	signif_in_both
708	Gm28040	0.531556	0.605975	2,35174554168468e-07	2,985547022858e-05	signif_in_both
709	Kiss1	0.500814	0.655526	5,21430689642744e-05	0.00600684	signif_in_both
710	Ren1	0.969805	1.00182	0.813888	0.989359	non-signif
711	Etnk2	1.32683	1.9071	0.0242953	2,62786810138677e-05	signif_in_both
712	Sox13	2.03978	2.30233	4,84946447054398e-09	3,79470806993021e-12	signif_in_both
713	Snrpe	1.05158	1.03881	0.615624	0.697364	non-signif
714	Zc3h11a	1.05773	0.98459	0.445504	0.852275	non-signif
715	Zc3h11a	1.05773	0.98459	0.445504	0.852275	non-signif
716	Zbed6	1.05771	0.98458	0.445636	0.852204	non-signif
717	Lax1	1.17925	1.65783	0.109721	0.000260228	signif_in_wt
718	Atp2b4	0.997495	1.02633	0.984283	0.802468	non-signif
719	Mir6903	0.949647	1.03444	0.641436	0.763315	non-signif
720	Btg2	0.990273	1.03883	0.941176	0.713483	non-signif
721	Chil1	0.979008	1.01381	0.878223	0.92593	non-signif
722	Mybph	0.748114	0.956116	0.0924893	0.709744	non-signif
723	Ppfia4	0.929815	0.975978	0.381349	0.795755	non-signif
724	Tmem183a	1.08903	0.999496	0.15578	0.995339	non-signif
725	Cyb5r1	0.979428	0.999929	0.862483	0.99942	non-signif
726	Adipor1	0.990973	1.01926	0.929589	0.801726	non-signif
727	Platr1	1.04594	1.10176	0.711905	0.407534	non-signif
728	Klhl12	1.00021	1.02527	0.998487	0.755673	non-signif
729	Rabif	0.950606	0.985306	0.564084	0.882651	non-signif
730	Mgat4e	0.854729	0.985627	0.221989	0.916399	non-signif
731	Kdm5b	0.935441	0.899319	0.38203	0.13065	non-signif
732	Syt2	0.883519	0.834615	0.228666	0.0985642	non-signif
733	Ppp1r12b	0.886356	0.89473	0.155717	0.182226	non-signif
734	Gm37677	1.11293	0.943627	0.337239	0.590708	non-signif
735	Gm28892	0.889169	1.01822	0.290609	0.888884	non-signif
736	Ube2t	0.944109	0.829488	0.521063	0.02736	signif_in_wt
737	Lgr6	0.925553	0.938176	0.514848	0.583153	non-signif
738	Ptprv	0.974364	0.997205	0.848145	0.98379	non-signif
739	Gm10535	0.963916	0.990165	0.77372	0.946655	non-signif
740	Ptpn7	1.27014	1.81444	0.12242	0.0142058	signif_in_wt
741	Arl8a	0.877685	0.847696	0.169371	0.0896098	non-signif
742	Gm4204	1.08487	1.01463	0.300572	0.88544	non-signif
743	Gm26642	0.449155	0.462265	1,85188841442737e-05	3,95365950560362e-05	signif_in_both
744	Elf3	0.436094	0.448909	0.000950898	0.00146609	signif_in_both
745	Rnpep	0.919729	0.954575	0.196516	0.484989	non-signif
746	Timm17a	0.930176	0.972831	0.43261	0.787344	non-signif
747	Lmod1	0.96329	0.997713	0.769113	0.986449	non-signif
748	Shisa4	0.969167	1.12972	0.800892	0.276384	non-signif
749	Ipo9	1.09428	1.03508	0.106055	0.56745	non-signif
750	Nav1	1.18793	1.51941	0.0375932	7,64536019378602e-06	signif_in_both
751	Gm4793	0.90008	0.89572	0.316153	0.285076	non-signif
752	Csrp1	1.03098	1.00099	0.764277	0.991983	non-signif
753	Phlda3	0.981282	1.0192	0.880762	0.874949	non-signif
754	Tnni1	0.96539	0.986121	0.772027	0.923094	non-signif
755	Lad1	1.01117	1.12576	0.938782	0.347599	non-signif
756	Tnnt2	0.933446	0.977197	0.556814	0.860167	non-signif
757	Tmem9	0.941394	0.922525	0.547883	0.383815	non-signif
758	Cacna1s	0.994133	0.990203	0.968072	0.947574	non-signif
759	Kif21b	0.74036	0.889455	0.0120015	0.213749	signif_in_KO
760	Inava	1.10338	1.10428	0.309395	0.290792	non-signif
761	Gm26568	1.08554	1.09358	0.426081	0.364795	non-signif
762	Gm26781	0.991885	0.80052	0.941669	0.00118377	signif_in_wt
763	Camsap2	0.991255	0.869521	0.932967	0.0246585	signif_in_wt
764	9230116N13Rik	0.971105	0.945855	0.821181	0.623115	non-signif
765	Ddx59	0.91773	0.990798	0.321101	0.937058	non-signif
766	Kif14	0.885347	0.870028	0.0735252	0.0413863	signif_in_wt
767	Platr23	1.81057	2.63781	3,31622368484398e-05	3,9178594701901e-12	signif_in_both
768	Zfp281	1.55691	1.61302	1,51834122814811e-08	9,32470564143912e-10	signif_in_both
769	Gm19705	1.07251	1.18547	0.483636	0.100002	non-signif
770	Platr22	3.62746	3.80812	1,42409109002051e-13	2,40262963204635e-14	signif_in_both
771	Gm29718	1.07528	1.02087	0.523741	0.873925	non-signif
772	Nr5a2	0.946526	0.949394	0.591614	0.591005	non-signif
773	Nek7	1.03886	0.966501	0.673535	0.672395	non-signif
774	Gm28501	1.02683	1.00058	0.803506	0.995692	non-signif
775	2310009B15Rik	0.892465	0.95316	0.279537	0.649002	non-signif
776	Dennd1b	1.04806	0.972032	0.605072	0.751619	non-signif
777	Gm37655	1.00376	1.02238	0.978781	0.861686	non-signif
778	Zbtb41	1.12037	1.01979	0.13509	0.836266	non-signif
779	Aspm	1.00666	0.979084	0.957743	0.840007	non-signif
780	Cfhr3	1.04479	1.01895	0.708936	0.885947	non-signif
781	Cfhr4	1.03265	0.996578	0.797041	0.980339	non-signif
782	Gm16332	1.02193	1.0847	0.8684	0.456178	non-signif
783	Gm5837	1.13585	1.69041	0.283058	0.0114247	signif_in_wt
784	Gm38019	2.088	2.96088	7,15569369269425e-05	2,73920140450608e-09	signif_in_both
785	Cfh	0.813311	0.715447	0.172362	0.08285	non-signif
786	Kcnt2	0.915541	0.939325	0.392788	0.536394	non-signif
787	4930590L20Rik	1.02168	0.981234	0.867003	0.880809	non-signif
788	Gm5835	1.04405	1.10596	0.703913	0.319172	non-signif
789	Cdc73	1.02346	1.00501	0.840516	0.96625	non-signif
790	Gm6397	1.0431	1.11215	0.72822	0.356275	non-signif
791	Glrx2	0.945395	0.979657	0.580395	0.858273	non-signif
792	Ro60	1.01965	0.940211	0.874499	0.51519	non-signif
793	Uchl5	1.09938	1.04937	0.149867	0.48414	non-signif
794	Gm29170	1.04018	1.04161	0.748796	0.732285	non-signif
795	Gm29514	1.08305	0.959431	0.498124	0.729861	non-signif
796	Brinp3	0.826728	0.454194	0.119882	4,56602984744479e-05	signif_in_wt
797	Pla2g4a	0.996226	0.97868	0.978781	0.870381	non-signif
798	Ptgs2	2.78685	1.19367	0.00315667	0.214316	signif_in_KO
799	Rbm3-ps	0.973312	1.05972	0.832554	0.591005	non-signif
800	Gm4322	1.03762	1.03282	0.764283	0.787229	non-signif
801	2310030A07Rik	1.03763	1.01922	0.774205	0.891901	non-signif
802	Odr4	0.937461	0.943836	0.429268	0.45338	non-signif
803	Tpr	1.08712	1.01829	0.283919	0.850923	non-signif
804	Prg4	1.12853	0.962813	0.192942	0.70416	non-signif
805	Hmcn1	0.75921	0.77237	0.0806624	0.0890589	non-signif
806	Gm20631	0.663348	0.752785	0.0327477	0.0759058	signif_in_KO
807	Gm10138	1.33823	1.20039	0.00020796	0.0142196	signif_in_both
808	Ivns1abp	1.4489	1.26687	3,09819769843811e-06	0.00197658	signif_in_both
809	Swt1	0.90721	0.734343	0.289491	0.00571783	signif_in_wt
810	Trmt1l	0.992502	0.975652	0.954148	0.820044	non-signif
811	Gm37893	0.976488	0.980484	0.853977	0.87756	non-signif
812	Rnf2	1.1464	1.09362	0.0934287	0.260969	non-signif
813	Gm36527	1.06419	1.06182	0.601274	0.602013	non-signif
814	Niban1	1.10432	1.26116	0.287933	0.0284855	signif_in_wt
815	Edem3	1.07743	1.02632	0.321549	0.757855	non-signif
816	1700025G04Rik	1.01537	1.02536	0.897418	0.797824	non-signif
817	Gm28610	0.994081	0.935684	0.965896	0.539659	non-signif
818	Tsen15	1.11249	1.02186	0.157213	0.814562	non-signif
819	Colgalt2	2.92218	3.09706	7,45595274299347e-06	3,11349354784415e-06	signif_in_both
820	Rgl1	1.29083	1.38647	0.0539347	0.0241631	signif_in_wt
821	Arpc5	1.03279	0.999673	0.755401	0.997833	non-signif
822	Ncf2	0.933764	0.995783	0.471287	0.972463	non-signif
823	Smg7	1.08417	1.12051	0.378567	0.198694	non-signif
824	Gm28791	1.08987	1.03354	0.483288	0.800799	non-signif
825	Nmnat2	1.28109	1.09723	0.0139883	0.284749	signif_in_KO
826	Gm28960	1.63847	1.23584	2,10174361281094e-05	0.0304646	signif_in_both
827	Lamc2	1.08788	1.02979	0.372476	0.780315	non-signif
828	Lamc1	0.958512	0.992325	0.679456	0.948872	non-signif
829	E330020D12Rik	1.07096	1.03344	0.555756	0.78696	non-signif
830	Shcbp1l	1.15268	1.32162	0.128775	0.00884599	signif_in_wt
831	Dhx9	1.0328	0.975482	0.758381	0.80256	non-signif
832	Npl	0.87067	0.91592	0.135328	0.320032	non-signif
833	Rgs16	0.614349	0.568168	0.0351984	0.0269201	signif_in_both
834	Teddm2	2.46345	2.71055	7,95986070469936e-09	1,27299708727641e-10	signif_in_both
835	Mir8114	2.43195	2.85643	4,05695602424285e-08	5,23020635256485e-11	signif_in_both
836	Glul	2.56151	2.79974	1,50901699365813e-37	4,61839389996487e-45	signif_in_both
837	Cacna1e	0.983461	1.0148	0.904461	0.917104	non-signif
838	Ier5	1.18635	1.51238	0.135328	0.00884599	signif_in_wt
839	Stx6	0.998156	1.16367	0.986007	0.00848512	signif_in_wt
840	BC034090	1.01689	1.02241	0.891251	0.839181	non-signif
841	Xpr1	1.06545	1.08706	0.436674	0.260664	non-signif
842	Acbd6	1.01318	1.10071	0.907108	0.189012	non-signif
843	Qsox1	0.995366	0.995676	0.970879	0.970933	non-signif
844	Gm37539	1.03737	1.00722	0.77071	0.95905	non-signif
845	Gm37571	0.97667	0.89097	0.839943	0.187422	non-signif
846	Cep350	0.958915	0.903062	0.682184	0.235187	non-signif
847	Tor1aip1	0.960176	0.948191	0.652155	0.486322	non-signif
848	Tor1aip2	0.953256	0.959751	0.569031	0.593386	non-signif
849	Tdrd5	1.4729	1.39326	0.00717934	0.0157751	signif_in_both
850	Axdnd1	0.934319	1.06121	0.511933	0.55389	non-signif
851	Gm2000	0.940519	1.05526	0.560719	0.597156	non-signif
852	Soat1	1.0696	0.970156	0.483636	0.770721	non-signif
853	Csnk2a1-ps3	0.953224	1.02716	0.662759	0.816908	non-signif
854	Abl2	1.1177	1.11867	0.172097	0.162893	non-signif
855	Tor3a	3.39269	2.614	1,64335210843369e-47	2,40250543706255e-30	signif_in_both
856	Fam20b	0.982126	0.980029	0.868323	0.827912	non-signif
857	Gm19918	0.989235	0.951946	0.932967	0.604825	non-signif
858	Ralgps2	0.97247	0.895139	0.805732	0.208596	non-signif
859	Angptl1	1.09148	1.07784	0.441614	0.496557	non-signif
860	Gm30694	1.10242	1.05876	0.430622	0.633642	non-signif
861	Rasal2	1.02649	1.00505	0.818256	0.966005	non-signif
862	2810025M15Rik	0.989311	0.968173	0.930189	0.735915	non-signif
863	Cryzl2	0.839389	0.888237	0.0455404	0.155534	signif_in_KO
864	Brinp2	1.02491	1.04399	0.853132	0.714152	non-signif
865	Astn1	0.878283	1.0175	0.313463	0.900986	non-signif
866	Cop1	1.08612	1.01792	0.354394	0.871981	non-signif
867	Mrps14	1.01134	1.00854	0.925121	0.940948	non-signif
868	Cacybp	0.99203	0.927338	0.951052	0.389927	non-signif
869	Rabgap1l	0.977946	0.918412	0.852083	0.337361	non-signif
870	Gm36975	1.01656	0.888703	0.899597	0.247179	non-signif
871	Rc3h1	1.01088	0.967797	0.928548	0.725656	non-signif
872	Serpinc1	1.05216	1.08021	0.636867	0.425483	non-signif
873	Zbtb37	1.04761	1.07325	0.651624	0.43253	non-signif
874	Gas5	0.911173	0.952686	0.269391	0.578082	non-signif
875	Gm26224	1.01505	0.997297	0.911178	0.983608	non-signif
876	Gm22489	0.936374	0.94749	0.560929	0.62507	non-signif
877	Gm22357	0.958995	0.960157	0.71416	0.71122	non-signif
878	Gm23212	0.980135	0.96775	0.871794	0.758932	non-signif
879	Snord78	0.96675	0.954048	0.767984	0.638436	non-signif
880	Gm50452	0.975889	1.00324	0.85421	0.98147	non-signif
881	Snord80	0.975919	0.974809	0.856364	0.845896	non-signif
882	ENSMUSG00002075950	0.975919	0.974809	0.856364	0.845896	non-signif
883	Snord47	0.993597	0.959234	0.962906	0.708914	non-signif
884	Gm25789	1.01948	0.947081	0.882492	0.612039	non-signif
885	Dars2	1.02899	1.00596	0.80251	0.961094	non-signif
886	Cenpl	0.980844	0.892546	0.848918	0.0897272	non-signif
887	Klhl20	0.979898	0.871523	0.839967	0.0395623	signif_in_wt
888	Ankrd45	1.0546	1.06228	0.611499	0.53175	non-signif
889	Tex50	1.01425	1.04558	0.917641	0.695232	non-signif
890	Prdx6	0.91591	0.902087	0.376853	0.28416	non-signif
891	Suco	1.03394	0.957595	0.712883	0.56235	non-signif
892	Gm7496	1.01602	1.02078	0.908811	0.877186	non-signif
893	4930558K02Rik	0.989641	0.909966	0.935834	0.307423	non-signif
894	Pigc	0.993011	0.894364	0.957633	0.235333	non-signif
895	Gm38304	0.987378	0.891829	0.921506	0.218659	non-signif
896	Dnm3	0.988994	1.02365	0.93754	0.858217	non-signif
897	Eef1aknmt	1.09124	1.16392	0.364081	0.121935	non-signif
898	Vamp4	1.00438	0.943694	0.973824	0.537745	non-signif
899	Prrc2c	1.07028	1.05024	0.432664	0.565738	non-signif
900	Gm27616	1.02419	0.964974	0.855896	0.762974	non-signif
901	Fmo1	0.828105	0.530796	0.180286	0.0120582	signif_in_wt
902	Gorab	0.974572	1.01615	0.808392	0.874163	non-signif
903	Rpsa-ps1	1.08524	0.998025	0.46358	0.987578	non-signif
904	Kifap3	1.02768	0.959544	0.80874	0.6609	non-signif
905	Scyl3	1.04177	1.00268	0.624492	0.977239	non-signif
906	BC055324	1.1712	1.07239	0.0387168	0.358547	signif_in_KO
907	Mettl18	1.02689	1.03124	0.827044	0.776866	non-signif
908	Slc19a2	1.10523	1.09204	0.258342	0.305946	non-signif
909	Ccdc181	0.96694	1.01175	0.781685	0.930162	non-signif
910	Blzf1	1.00008	0.958471	0.998918	0.618557	non-signif
911	Nme7	1.00833	0.974662	0.94511	0.777538	non-signif
912	Gm37411	0.979259	1.10331	0.876735	0.395402	non-signif
913	Atp1b1	0.975559	0.849668	0.819578	0.0431785	signif_in_wt
914	Gm32391	0.614194	0.85913	0.0144886	0.208056	signif_in_KO
915	Gm26685	0.963444	0.988993	0.764932	0.938154	non-signif
916	Sft2d2	1.00961	1.00644	0.941669	0.958877	non-signif
917	Tiprl	0.992955	0.927542	0.952462	0.312421	non-signif
918	Gm38190	1.02432	0.960657	0.852181	0.718944	non-signif
919	Gpr161	0.840408	0.851907	0.146104	0.165544	non-signif
920	Dcaf6	1.00808	0.94084	0.94011	0.356275	non-signif
921	Mpc2	0.952831	0.945164	0.635572	0.540863	non-signif
922	Adcy10	1.06374	1.03313	0.566732	0.772692	non-signif
923	Mpzl1	0.869329	0.867263	0.0658693	0.0611536	non-signif
924	Rcsd1	1.10048	1.49729	0.409508	0.0329447	signif_in_wt
925	Creg1	0.871226	0.892147	0.138813	0.203439	non-signif
926	Cd247	1.04948	1.03273	0.632042	0.748642	non-signif
927	Pou2f1	1.05466	1.04591	0.58886	0.631352	non-signif
928	Gm26665	0.939355	1.01715	0.57205	0.895724	non-signif
929	Dusp27	1.15256	1.23808	0.216712	0.0985215	non-signif
930	Gpa33	1.07111	1.15128	0.472105	0.13025	non-signif
931	Mael	1.45154	1.18254	0.0188877	0.148928	signif_in_KO
932	Gm15853	0.955562	0.839769	0.708936	0.19927	non-signif
933	Tada1	0.786905	0.769667	0.0659461	0.0505774	non-signif
934	Pogk	0.753047	0.832794	0.0297371	0.102076	signif_in_KO
935	Gm16418	0.971791	1.07238	0.830109	0.549112	non-signif
936	Gm6286	1.0925	1.01421	0.451484	0.919446	non-signif
937	Fam78b	1.01765	1.00356	0.899428	0.980277	non-signif
938	Uck2	0.913617	0.937722	0.328823	0.482247	non-signif
939	Gm37982	0.916096	0.963555	0.446628	0.754082	non-signif
940	Gm2453	0.946792	0.990166	0.633934	0.943412	non-signif
941	Tmco1	1.05269	1.01863	0.58886	0.861875	non-signif
942	Aldh9a1	0.963294	0.99197	0.697202	0.941215	non-signif
943	Mgst3	0.87604	0.96313	0.242821	0.739803	non-signif
944	Lmx1a	1.0087	1.00715	0.953013	0.961582	non-signif
945	Gm20711	0.787315	0.94908	0.126355	0.656422	non-signif
946	Pbx1	0.842293	0.847767	0.112085	0.118725	non-signif
947	Nuf2	1.04677	0.97126	0.636415	0.760534	non-signif
948	Ccdc190	0.955285	1.03771	0.712888	0.768923	non-signif
949	Hsd17b7	1.00371	0.976885	0.977709	0.827638	non-signif
950	Ddr2	0.355124	0.318527	5,75058416105721e-28	5,12414129655634e-34	signif_in_both
951	Uap1	1.01507	0.905584	0.892148	0.169278	non-signif
952	Uhmk1	0.968974	0.938829	0.75755	0.431997	non-signif
953	4930500M09Rik	0.900035	0.955718	0.298686	0.661395	non-signif
954	Nos1ap	1.12444	1.1334	0.242821	0.205983	non-signif
955	Atf6	1.02095	0.973886	0.847031	0.762592	non-signif
956	Gm9929	0.991628	0.951706	0.94714	0.573915	non-signif
957	Dusp12	0.993659	0.964591	0.959309	0.707085	non-signif
958	Gm26620	0.99126	0.987419	0.950174	0.923676	non-signif
959	Fcrla	1.01977	0.917227	0.888454	0.472019	non-signif
960	Gm2962	1.01765	0.898519	0.900796	0.383476	non-signif
961	Fcgr2b	2.47679	1.84853	0.000646656	0.00906854	signif_in_both
962	Gm10522	1.11201	1.07138	0.387374	0.555916	non-signif
963	Cfap126	0.99473	0.980362	0.970879	0.885116	non-signif
964	Sdhc	0.958287	0.948427	0.583888	0.412659	non-signif
965	Pcp4l1	0.88667	0.941528	0.347522	0.622501	non-signif
966	Nr1i3	0.939194	0.971939	0.494837	0.772535	non-signif
967	Tomm40l	0.905023	0.98055	0.199221	0.837621	non-signif
968	Ndufs2	0.926501	1.00455	0.216018	0.95581	non-signif
969	Adamts4	1.21229	1.06136	0.0832286	0.545563	non-signif
970	B4galt3	0.886597	0.939555	0.187037	0.492461	non-signif
971	Ppox	0.89866	0.958461	0.203632	0.635163	non-signif
972	Usp21	0.891822	0.945143	0.0919342	0.421466	non-signif
973	Ufc1	0.909253	0.987358	0.232949	0.903469	non-signif
974	Gm20045	1.00363	1.08024	0.978781	0.42857	non-signif
975	Dedd	1.1302	1.22202	0.101078	0.00908031	signif_in_wt
976	Nit1	1.0722	1.11528	0.371202	0.132162	non-signif
977	Pfdn2	1.03547	1.11732	0.743013	0.198689	non-signif
978	Gm37154	1.01596	1.01176	0.907041	0.932401	non-signif
979	Klhdc9	1.10935	1.01725	0.358076	0.895724	non-signif
980	Nectin4	0.973238	1.05761	0.841979	0.64998	non-signif
981	Arhgap30	0.945418	1.02505	0.591642	0.827912	non-signif
982	Usf1	0.93311	0.993005	0.432962	0.951005	non-signif
983	Tstd1	0.956681	1.02033	0.708971	0.877425	non-signif
984	F11r	0.98182	0.994707	0.886644	0.967828	non-signif
985	B930036N10Rik	0.993929	1.01305	0.965812	0.926136	non-signif
986	Alyref2	0.98057	1.01214	0.883713	0.930816	non-signif
987	Cd244a	1.04189	1.0539	0.747518	0.672195	non-signif
988	Tma7-ps	1.07414	1.06733	0.479915	0.504411	non-signif
989	Cd84	1.14421	0.990145	0.254043	0.943398	non-signif
990	Vangl2	0.979459	0.980339	0.864537	0.862362	non-signif
991	Nhlh1	0.756366	0.533254	0.105798	0.0197124	signif_in_wt
992	Ncstn	0.926458	0.898478	0.353958	0.171418	non-signif
993	Copa	1.01856	0.993533	0.853623	0.944291	non-signif
994	Gm37756	1.02449	0.991431	0.827709	0.939877	non-signif
995	Pex19	0.907613	0.959873	0.149379	0.569793	non-signif
996	Dcaf8	0.949659	0.948288	0.51813	0.460599	non-signif
997	Pea15a	1.45604	1.45364	0.000853691	0.000991921	signif_in_both
998	Casq1	2.49753	1.37904	0.00224555	0.0761775	signif_in_KO
999	Atp1a4	4.48238	6.70648	7,66562110047812e-06	1,11505011273579e-07	signif_in_both
1000	Igsf8	0.95943	0.95328	0.712888	0.647409	non-signif
1001	Atp1a2	1.07821	1.16276	0.526801	0.249785	non-signif
1002	Kcnj10	1.05527	1.19462	0.650285	0.184182	non-signif
1003	Pigm	1.17394	1.12537	0.0400099	0.123071	signif_in_KO
1004	Gm7804	3.15455	4.40023	3,53338753247681e-05	6,27334359916505e-07	signif_in_both
1005	Slamf9	3.43471	3.7193	0.000305433	0.000423741	signif_in_both
1006	Igsf9	3.80343	4.77529	2,96927364954424e-14	7,4289433105844e-19	signif_in_both
1007	Tagln2	1.42286	1.40907	0.00050132	0.000669983	signif_in_both
1008	Cfap45	2.02768	1.13863	0.0110552	0.307846	signif_in_KO
1009	4933439K11Rik	1.10667	1.35726	0.413975	0.0890889	non-signif
1010	Aim2	1.02175	1.01941	0.875596	0.890959	non-signif
1011	Spta1	1.42637	1.18729	0.0111544	0.115999	signif_in_KO
1012	Fmn2	1.565	1.21521	1,6794347648781e-06	0.0201405	signif_in_both
1013	Rgs7	1.00267	1.00446	0.985181	0.974827	non-signif
1014	Fh1	1.00915	1.00736	0.945251	0.953052	non-signif
1015	Kmo	1.00711	0.962715	0.957633	0.718488	non-signif
1016	Opn3	0.983409	0.821811	0.89474	0.0567783	non-signif
1017	Chml	0.986772	0.824077	0.91716	0.0609288	non-signif
1018	Wdr64	0.987129	0.959074	0.918368	0.669132	non-signif
1019	Exo1	1.05496	1.04497	0.485575	0.536817	non-signif
1020	Cep170	1.01724	0.94978	0.888035	0.571736	non-signif
1021	Gm36992	1.02386	0.946075	0.845524	0.56253	non-signif
1022	Sdccag8	0.909285	0.942565	0.29288	0.514496	non-signif
1023	Akt3	1.02346	1.05471	0.850394	0.586662	non-signif
1024	Gm26801	0.980416	1.07109	0.881726	0.533071	non-signif
1025	Zbtb18	1.01209	0.983259	0.925234	0.886611	non-signif
1026	1700016C15Rik	1.34646	1.38886	0.0442778	0.033435	signif_in_both
1027	Adss	1.07648	1.05809	0.373223	0.487491	non-signif
1028	Catspere1	1.0258	0.979728	0.845539	0.875498	non-signif
1029	Catspere2	0.803536	0.864326	0.0890687	0.194256	non-signif
1030	Desi2	1.15349	1.03382	0.0809395	0.714509	non-signif
1031	Gm37486	1.00879	1.00976	0.951716	0.946434	non-signif
1032	B230369F24Rik	1.01054	1.02118	0.940973	0.873673	non-signif
1033	Cox20	1.08294	1.00043	0.385772	0.997316	non-signif
1034	Hnrnpu	1.18801	1.11545	0.00107945	0.0466639	signif_in_both
1035	Efcab2	0.939766	1.00026	0.532019	0.998243	non-signif
1036	Kif26b	1.18509	1.04206	0.153871	0.710819	non-signif
1037	Smyd3	0.980748	1.00046	0.877677	0.997316	non-signif
1038	Tfb2m	1.30407	1.08025	1,38641543649394e-05	0.211906	signif_in_KO
1039	Cnst	0.905397	0.992665	0.220544	0.947574	non-signif
1040	Sccpdh	1.73654	1.59032	0.00185435	0.00599941	signif_in_both
1041	Kif28	0.935849	0.982292	0.485241	0.874361	non-signif
1042	Ahctf1	1.15583	1.06101	0.00643056	0.300847	signif_in_KO
1043	Gm10518	0.983221	1.04956	0.898833	0.656967	non-signif
1044	Cdc42bpa	0.938776	0.884218	0.465865	0.124031	non-signif
1045	Gm38331	0.991773	0.91875	0.951994	0.393596	non-signif
1046	Coq8a	0.882799	0.937218	0.127333	0.42501	non-signif
1047	Psen2	0.909006	0.847766	0.319115	0.0975302	non-signif
1048	Itpkb	0.756006	0.90975	0.0465516	0.358547	signif_in_KO
1049	Parp1	1.1564	1.24293	0.014136	0.000252666	signif_in_both
1050	Mir6904	1.23115	1.17532	0.0271808	0.0704556	signif_in_KO
1051	Lin9	1.01548	0.948574	0.874699	0.405763	non-signif
1052	Mixl1	1.17473	1.15666	0.215352	0.242071	non-signif
1053	Acbd3	0.93544	0.921851	0.404106	0.26965	non-signif
1054	Gm37768	0.956134	0.895815	0.595866	0.111079	non-signif
1055	H3f3a	0.974868	0.999645	0.794418	0.997262	non-signif
1056	Sde2	1.02301	1.05888	0.846782	0.526696	non-signif
1057	Lefty2	0.90189	0.980186	0.387673	0.881374	non-signif
1058	Pycr2	0.95963	0.991903	0.68583	0.945874	non-signif
1059	Lefty1	0.647091	0.902846	0.0447541	0.406529	signif_in_KO
1060	Tmem63a	0.943931	0.99961	0.60313	0.997833	non-signif
1061	2210411M09Rik	0.966556	0.959604	0.784787	0.723805	non-signif
1062	Ephx1	0.824206	0.937703	0.183261	0.586837	non-signif
1063	Nvl	1.09813	1.04254	0.150709	0.549662	non-signif
1064	Fgfr3-ps	1.01657	1.06329	0.899597	0.541189	non-signif
1065	Cnih4	1.26699	1.25007	0.00298802	0.00451583	signif_in_both
1066	Wdr26	1.01857	0.992866	0.852511	0.938154	non-signif
1067	Dnah14	1.08655	1.01432	0.403748	0.909781	non-signif
1068	Lbr	1.05319	1.01296	0.556545	0.900001	non-signif
1069	Enah	0.901418	0.874442	0.178158	0.0805112	non-signif
1070	Gm37018	0.981012	0.946632	0.888893	0.635067	non-signif
1071	Srp9	1.0224	0.972229	0.852399	0.784692	non-signif
1072	Degs1	1.20163	1.0416	0.00786639	0.585854	signif_in_KO
1073	Fbxo28	1.05747	0.972956	0.451829	0.715475	non-signif
1074	Trp53bp2	1.08337	1.04526	0.256217	0.540597	non-signif
1075	Capn2	1.4526	1.25143	0.0215616	0.086877	signif_in_KO
1076	Gm37885	1.56267	1.20615	0.0119017	0.12975	signif_in_KO
1077	Susd4	1.09847	1.34236	0.365444	0.029815	signif_in_wt
1078	Tlr5	3.99254	5.31945	0.000850444	0.000215325	signif_in_both
1079	Disp1	0.972462	1.00466	0.814281	0.971285	non-signif
1080	BC085271	1.03366	1.07148	0.787743	0.517724	non-signif
1081	Brox	0.961125	0.986065	0.613071	0.860512	non-signif
1082	Aida	1.07858	1.02457	0.461418	0.836041	non-signif
1083	Mia3	0.958953	0.944634	0.651624	0.470892	non-signif
1084	Taf1a	1.11695	1.07771	0.219628	0.394573	non-signif
1085	Dusp10	0.937526	0.939548	0.575323	0.575324	non-signif
1086	Mtarc2	0.932208	0.93947	0.514878	0.551566	non-signif
1087	C130074G19Rik	0.888467	0.900048	0.313375	0.349926	non-signif
1088	Mark1	1.24347	1.08483	0.0957633	0.434089	non-signif
1089	Gm38251	2.20425	1.03563	0.00166147	0.768563	signif_in_KO
1090	Rab3gap2	1.39675	1.14804	0.000160386	0.081383	signif_in_KO
1091	Gm34882	1.11958	1.06707	0.293638	0.531357	non-signif
1092	Iars2	0.936133	0.972411	0.255378	0.64064	non-signif
1093	Bpnt1	0.61176	0.714117	4,77931988176719e-16	2,71541593157239e-08	signif_in_both
1094	Eprs	1.13711	1.05958	0.0175337	0.318063	signif_in_KO
1095	Gm2061	1.0361	1.11608	0.772694	0.331133	non-signif
1096	Slc30a10	1.02856	0.996986	0.823564	0.981918	non-signif
1097	5033404E19Rik	0.999851	1.01615	0.998918	0.908969	non-signif
1098	Lyplal1	0.994152	0.947394	0.959849	0.492461	non-signif
1099	Tgfb2	1.22103	1.04259	0.118332	0.709679	non-signif
1100	Rrp15	1.08121	1.09675	0.383618	0.277017	non-signif
1101	Gm37912	1.06689	0.955713	0.569815	0.691382	non-signif
1102	D1Pas1	1.0354	1.01168	0.767708	0.928417	non-signif
1103	Spata17	1.00514	0.95539	0.971139	0.692472	non-signif
1104	Gpatch2	1.07052	1.05743	0.413715	0.487447	non-signif
1105	Gm37254	1.13174	1.06541	0.242364	0.53296	non-signif
1106	Gm38155	1.02479	1.00069	0.844794	0.995692	non-signif
1107	Ush2a	1.07896	1.17753	0.491573	0.175162	non-signif
1108	Kctd3	1.04565	1.01952	0.5699	0.807339	non-signif
1109	Kcnk2	1.12512	1.03094	0.227824	0.777348	non-signif
1110	Pdcd5-ps	1.12202	1.02911	0.240288	0.793059	non-signif
1111	Cenpf	0.995248	0.953034	0.969433	0.578082	non-signif
1112	Ptpn14	1.01296	1.02574	0.926518	0.842406	non-signif
1113	Gm26574	1.00363	1.02952	0.979535	0.817455	non-signif
1114	Gm37422	0.704185	0.801906	9,46771937581973e-05	0.00855869	signif_in_both
1115	Smyd2	0.729053	0.786643	5,56462887689638e-05	0.00160071	signif_in_both
1116	Prox1	0.788885	0.938786	0.139083	0.602215	non-signif
1117	Rps6kc1	1.04034	1.0154	0.656364	0.867451	non-signif
1118	Angel2	1.0026	0.974492	0.982756	0.7674	non-signif
1119	Vash2	1.06167	0.992586	0.586474	0.955424	non-signif
1120	Flvcr1	1.21141	1.05556	0.00782678	0.462894	signif_in_KO
1121	A230020J21Rik	1.05377	1.0777	0.639612	0.469077	non-signif
1122	Tatdn3	0.999884	0.940929	0.998918	0.52854	non-signif
1123	Nsl1	0.98855	1.01186	0.923895	0.916151	non-signif
1124	Gm38188	1.00703	1.10055	0.959849	0.397181	non-signif
1125	Atf3	0.944928	0.977525	0.635974	0.862415	non-signif
1126	Nenf	0.987959	0.986769	0.928711	0.920496	non-signif
1127	Pacc1	1.11109	1.07545	0.285854	0.445242	non-signif
1128	Ppp2r5a	2.05392	2.11624	4,0417284203983e-09	7,50667207210554e-10	signif_in_both
1129	Gm32200	1.99831	32.0855	0.0173825	1,39098232079676e-08	signif_in_both
1130	Dtl	1.12477	1.01554	0.0669836	0.854062	non-signif
1131	Ints7	1.09659	1.01574	0.294159	0.889679	non-signif
1132	Lpgat1	0.977157	0.848603	0.810049	0.0123478	signif_in_wt
1133	Gm38037	0.969434	0.965525	0.770601	0.706614	non-signif
1134	Nek2	0.934709	0.966006	0.416272	0.690278	non-signif
1135	1700034H15Rik	1.0889	1.16364	0.340731	0.0896609	non-signif
1136	Slc30a1	1.16082	1.07865	0.0452021	0.307846	signif_in_KO
1137	Traf5	0.98667	1.012	0.917327	0.924436	non-signif
1138	Gstp-ps	0.98327	1.0155	0.895764	0.900526	non-signif
1139	Gm26879	0.93778	0.921381	0.56734	0.445121	non-signif
1140	Rcor3	0.921187	0.85951	0.414171	0.14294	non-signif
1141	Gm10516	0.914308	0.914566	0.44828	0.438488	non-signif
1142	Kcnh1	0.906199	0.934026	0.428916	0.573112	non-signif
1143	Hhat	0.455385	0.462641	3,36350797145927e-07	4,92571988074145e-07	signif_in_both
1144	Sertad4	1.05336	0.975569	0.665118	0.847953	non-signif
1145	Syt14	1.02604	0.983069	0.82085	0.876684	non-signif
1146	Utp25	1.0777	1.08462	0.365609	0.298064	non-signif
1147	Irf6	0.991086	0.957104	0.947062	0.664247	non-signif
1148	A130010J15Rik	1.0371	1.02966	0.713249	0.754031	non-signif
1149	Traf3ip3	0.974579	0.981961	0.831628	0.878506	non-signif
1150	Lamb3	0.742393	0.735665	0.0486108	0.044967	signif_in_both
1151	G0s2	0.690452	0.916973	0.0513382	0.454507	non-signif
1152	Camk1g	0.924353	0.545576	0.513449	0.0189396	signif_in_wt
1153	Plxna2	0.756853	0.605714	0.0139045	0.000103022	signif_in_both
1154	Cd34	0.921709	0.861113	0.456977	0.198881	non-signif
1155	Gm16897	0.899314	0.89593	0.340881	0.310648	non-signif
1156	A330023F24Rik	1.09956	0.981788	0.441462	0.89555	non-signif
1157	Cd46	0.967259	0.963123	0.792802	0.753391	non-signif
1158	Cr1l	0.967104	0.928929	0.767803	0.425983	non-signif
1159	Fam171a1	0.93087	0.921991	0.486092	0.405687	non-signif
1160	Nmt2	1.04718	0.956667	0.588502	0.559221	non-signif
1161	Rpp38	1.07615	1.02497	0.448914	0.823228	non-signif
1162	Dclre1c	0.979896	0.949795	0.8448	0.487447	non-signif
1163	Suv39h2	1.1779	1.06498	0.041974	0.429076	signif_in_KO
1164	Gm13184	1.18647	1.06295	0.138662	0.552853	non-signif
1165	Hspa14	1.08535	1.05029	0.241946	0.492789	non-signif
1166	Gm45902	1.04933	1.16433	0.543952	0.0213113	signif_in_wt
1167	Fam107b	1.01347	0.651868	0.916396	0.000709608	signif_in_wt
1168	Frmd4a	0.856723	0.879633	0.125884	0.18366	non-signif
1169	Gm13179	0.919189	0.96154	0.464615	0.739882	non-signif
1170	Prpf18	0.945234	0.879376	0.45546	0.050432	non-signif
1171	Bend7	0.867264	0.600923	0.133931	4,40027784353086e-05	signif_in_wt
1172	Sephs1	1.02249	1.01809	0.807615	0.813672	non-signif
1173	Phyh	0.851422	0.842731	0.101494	0.0826872	non-signif
1174	Gm13192	1.0099	0.985642	0.94423	0.915851	non-signif
1175	Mcm10	1.08353	1.08309	0.205709	0.196343	non-signif
1176	Optn	3.71169	3.41855	2,84096360827203e-06	1,25804221922766e-05	signif_in_both
1177	Ccdc3	5.32392	5.60373	4,49636591458125e-16	3,58667321479585e-17	signif_in_both
1178	Camk1d	1.03575	1.06642	0.755199	0.503676	non-signif
1179	Cdc123	1.05105	1.02681	0.522374	0.731416	non-signif
1180	Nudt5	1.06552	1.02179	0.464031	0.827091	non-signif
1181	Gm13199	1.00335	0.992217	0.980159	0.952321	non-signif
1182	Sec61a2	1.04707	1.01804	0.597382	0.84588	non-signif
1183	Gm13267	0.924927	0.951679	0.398986	0.593698	non-signif
1184	Dhtkd1	0.899283	0.960505	0.17698	0.634007	non-signif
1185	Upf2	1.05299	1.00036	0.562764	0.997316	non-signif
1186	Proser2	1.01462	1.01183	0.915492	0.932159	non-signif
1187	Echdc3	1.11772	2.24555	0.360411	0.00400592	signif_in_wt
1188	A230108P19Rik	1.11606	2.06763	0.368501	0.00727617	signif_in_wt
1189	1700014B07Rik	1.04238	1.01926	0.725944	0.882759	non-signif
1190	Usp6nl	1.06062	1.02668	0.444253	0.742293	non-signif
1191	Celf2	1.15421	0.982612	0.155572	0.884696	non-signif
1192	Gm13217	0.963186	0.979343	0.751401	0.867451	non-signif
1193	Gata3	0.993906	1.00257	0.9657	0.984751	non-signif
1194	Taf3	1.00716	1.02826	0.950647	0.730454	non-signif
1195	C630004M23Rik	0.977087	1.05934	0.856342	0.584258	non-signif
1196	Atp5c1	0.983324	0.979028	0.887287	0.837343	non-signif
1197	Kin	1.07427	0.959387	0.427453	0.654112	non-signif
1198	Itih5	0.895693	0.924654	0.379577	0.513463	non-signif
1199	Gm13261	0.938275	0.982222	0.504757	0.874673	non-signif
1200	Sfmbt2	0.996297	0.967677	0.978099	0.758215	non-signif
1201	Gm13292	1.00487	1.14215	0.971412	0.191602	non-signif
1202	Pfkfb3	1.00162	1.04024	0.989633	0.655845	non-signif
1203	Rbm17	1.00289	1.02529	0.981482	0.796424	non-signif
1204	Fbh1	0.955332	0.897553	0.531613	0.0704796	non-signif
1205	Ankrd16	0.963181	0.916705	0.711691	0.294121	non-signif
1206	Itga8	1.67906	1.48296	0.0182545	0.04085	signif_in_both
1207	Mindy3	1.17667	1.04289	0.0270886	0.594863	signif_in_KO
1208	Pter	0.847097	0.642422	0.140564	0.0054163	signif_in_wt
1209	C1ql3	0.665333	0.607334	0.0490796	0.0324699	signif_in_both
1210	Gm37811	0.838385	0.677671	0.215087	0.0610367	non-signif
1211	Rsu1	1.08068	1.02463	0.279823	0.76459	non-signif
1212	Trdmt1	1.05144	1.06035	0.636867	0.549112	non-signif
1213	Vim	1.35468	1.28304	0.00513059	0.0159969	signif_in_both
1214	St8sia6	1.95251	1.60383	0.0114978	0.0343946	signif_in_both
1215	Gm37126	1.2106	1.60563	0.192314	0.041236	signif_in_wt
1216	Hacd1	1.01695	0.991571	0.890048	0.944291	non-signif
1217	Stam	0.981369	0.948772	0.859353	0.485817	non-signif
1218	Mrc1	1.04201	1.02047	0.746215	0.885116	non-signif
1219	Cacnb2	1.10022	0.904976	0.393621	0.358834	non-signif
1220	Nsun6	0.961181	0.942419	0.681938	0.462283	non-signif
1221	Arl5b	0.95463	0.947386	0.574078	0.448583	non-signif
1222	Malrd1	2.31631	2.61505	2,38480757513881e-05	1,43616023199081e-06	signif_in_both
1223	Gm37416	2.47277	2.41164	0.000330115	0.000504929	signif_in_both
1224	Plxdc2	1.02696	1.0133	0.842784	0.926221	non-signif
1225	Nebl	2.32993	3.09168	3,59545668783181e-05	3,46643854511339e-08	signif_in_both
1226	A930004D18Rik	1.04805	1.12958	0.668806	0.223649	non-signif
1227	Skida1	0.843761	0.857899	0.0817948	0.10438	non-signif
1228	Mllt10	0.972381	0.928329	0.795434	0.366102	non-signif
1229	Dnajc1	0.984696	0.93726	0.89527	0.422009	non-signif
1230	Commd3	0.846044	0.816106	0.0730503	0.0345954	signif_in_wt
1231	Bmi1	1.00487	0.939305	0.969433	0.469077	non-signif
1232	Pip4k2a	0.941662	0.885167	0.502419	0.135249	non-signif
1233	Msrb2	0.888292	0.917674	0.278519	0.40549	non-signif
1234	Otud1	0.743682	0.682748	0.0323038	0.0126387	signif_in_both
1235	Etl4	1.33492	1.44967	0.000563603	1,4687519551248e-05	signif_in_both
1236	Gm13362	1.60217	1.64041	0.000557238	0.000296666	signif_in_both
1237	Arhgap21	0.983888	0.980956	0.881358	0.834401	non-signif
1238	Gm13375	0.867123	1.0085	0.190315	0.949284	non-signif
1239	Thnsl1	1.11286	1.04731	0.242144	0.624784	non-signif
1240	Gpr158	1.09836	1.00491	0.42919	0.972392	non-signif
1241	Myo3a	1.0882	1.03407	0.422867	0.766168	non-signif
1242	Gm13341	1.03016	0.937677	0.808965	0.534592	non-signif
1243	Gm13340	1.10696	1.05417	0.352423	0.623894	non-signif
1244	Gm13339	1.09687	1.01499	0.435247	0.915851	non-signif
1245	Gad2	0.344376	0.439277	5,89478258752991e-06	0.000353097	signif_in_both
1246	Pdss1	1.19006	1.01807	0.0608092	0.871709	non-signif
1247	Abi1	1.06514	1.01604	0.426081	0.864273	non-signif
1248	Acbd5	0.963237	0.910624	0.707762	0.245909	non-signif
1249	Mastl	0.988179	0.860076	0.918265	0.0509603	non-signif
1250	Yme1l1	1.04895	0.969021	0.542432	0.671977	non-signif
1251	Potegl	1.01295	0.983511	0.927562	0.904931	non-signif
1252	Spopl	1.08119	1.04623	0.413207	0.642133	non-signif
1253	Gm13331	1.21148	1.35553	0.0242953	0.000836288	signif_in_both
1254	Gm13410	0.975746	0.962684	0.843563	0.724943	non-signif
1255	Psd4	1.08117	0.986431	0.480267	0.919375	non-signif
1256	Pax8	9.59867	10.1029	4,84946447054398e-09	4,74697941287996e-11	signif_in_both
1257	Gm13415	7.46949	14.8747	0.000134544	5,55458034082806e-08	signif_in_both
1258	Cacna1b	1.08088	0.999747	0.504797	0.99844	non-signif
1259	Ehmt1	1.07692	1.08068	0.325956	0.278074	non-signif
1260	Arrdc1	0.931969	0.855318	0.499588	0.148449	non-signif
1261	Zmynd19	1.05761	1.0552	0.54954	0.540342	non-signif
1262	Dph7	1.04181	1.02462	0.650889	0.780704	non-signif
1263	Mrpl41	1.03952	1.04871	0.730737	0.641077	non-signif
1264	Pnpla7	1.01224	1.04399	0.922199	0.64324	non-signif
1265	Nsmf	1.01248	0.977336	0.926518	0.852275	non-signif
1266	Nrarp	0.936358	0.8847	0.546082	0.257574	non-signif
1267	Gm38287	0.936358	0.8847	0.546082	0.257574	non-signif
1268	Tor4a	0.978152	1.04528	0.833459	0.571649	non-signif
1269	Nelfb	0.987265	1.02868	0.895891	0.675481	non-signif
1270	Fam166a	0.93512	1.06709	0.507133	0.503676	non-signif
1271	Tubb4b	1.01235	1.05097	0.91519	0.536259	non-signif
1272	Slc34a3	0.946656	0.93787	0.651869	0.585854	non-signif
1273	Cysrt1	0.91385	1.02226	0.417755	0.861875	non-signif
1274	Rnf208	0.941544	0.931042	0.584792	0.492875	non-signif
1275	Ndor1	1.0141	1.0462	0.910374	0.631457	non-signif
1276	Ndor1	1.00731	1.05312	0.95406	0.557398	non-signif
1277	Ndor1	1.01071	1.05631	0.931366	0.53175	non-signif
1278	Tmem203	0.945333	1.00045	0.60267	0.997316	non-signif
1279	Tprn	0.962793	1.02867	0.731636	0.795249	non-signif
1280	Ssna1	0.896628	0.982474	0.209582	0.871368	non-signif
1281	Anapc2	0.745396	0.838522	1,62609824617458e-05	0.00796198	signif_in_both
1282	Grin1	0.450839	0.593776	5,45975543202626e-05	0.0044916	signif_in_both
1283	Grin1os	0.424678	0.57208	8,76760685949171e-06	0.00238802	signif_in_both
1284	Man1b1	0.890539	0.943208	0.143396	0.470401	non-signif
1285	Dpp7	0.949553	0.960831	0.61461	0.690864	non-signif
1286	Uap1l1	0.940278	0.962334	0.474164	0.657699	non-signif
1287	Sapcd2	1.13562	1.12594	0.163805	0.183672	non-signif
1288	Entpd2	0.798022	0.945733	0.138021	0.632821	non-signif
1289	Npdc1	0.954476	0.964731	0.673299	0.742145	non-signif
1290	Abca2	0.830516	0.939806	0.00713991	0.376702	signif_in_KO
1291	Paxx	0.904698	0.943237	0.374997	0.593694	non-signif
1292	C8g	0.805384	0.772052	0.0462783	0.0222135	signif_in_both
1293	Fbxw5	0.883017	0.952423	0.0789285	0.516101	non-signif
1294	Traf2	0.935352	0.936217	0.459809	0.438488	non-signif
1295	Edf1	0.963034	1.01999	0.726232	0.860977	non-signif
1296	Mamdc4	0.962038	0.985724	0.731494	0.909775	non-signif
1297	Phpt1	0.982447	1.00199	0.892028	0.986998	non-signif
1298	Rabl6	0.941073	0.989029	0.422578	0.904718	non-signif
1299	Fcnaos	0.966221	1.02976	0.768655	0.793822	non-signif
1300	Tmem141	0.968163	0.929032	0.805089	0.536259	non-signif
1301	A230005M16Rik	0.989455	1.03918	0.934164	0.703024	non-signif
1302	Bmyc	0.989532	1.03798	0.934935	0.711627	non-signif
1303	Kcnt1	1.05798	1.06946	0.639703	0.563426	non-signif
1304	Camsap1	0.96725	1.01803	0.698531	0.824879	non-signif
1305	Ubac1	0.909758	0.962585	0.207253	0.637993	non-signif
1306	Nacc2	0.493251	0.590267	3,01024850614396e-09	1,01062549677656e-05	signif_in_both
1307	Gm13554	0.49562	0.661059	4,90316905865525e-06	0.00318458	signif_in_both
1308	Tmem250-ps	0.968689	1.03906	0.731915	0.615526	non-signif
1309	1810012K08Rik	0.983999	1.06069	0.896008	0.516101	non-signif
1310	Gm27196	0.998916	0.94749	0.992974	0.621746	non-signif
1311	Qsox2	0.9472	0.978687	0.545365	0.826036	non-signif
1312	Ccdc187	0.909646	0.906214	0.43314	0.40705	non-signif
1313	Gpsm1	0.905437	0.960412	0.334142	0.707933	non-signif
1314	Dnlz	0.978762	1.01586	0.860822	0.895724	non-signif
1315	Card9	0.907394	0.802937	0.387913	0.109904	non-signif
1316	Gm13562	1.06176	1.14358	0.438262	0.0505901	non-signif
1317	Snapc4	1.07551	1.15918	0.345823	0.0428623	signif_in_wt
1318	Gm13563	0.97789	0.944441	0.828132	0.432067	non-signif
1319	Entr1	0.970766	0.936645	0.754119	0.358678	non-signif
1320	Pmpca	0.970778	0.995161	0.736071	0.956753	non-signif
1321	Inpp5e	0.92598	0.976122	0.252043	0.748642	non-signif
1322	Sec16a	1.00245	1.05295	0.984272	0.540095	non-signif
1323	0610009E02Rik	0.960975	0.992681	0.705917	0.951801	non-signif
1324	Gm13568	1.02814	0.965713	0.821532	0.751161	non-signif
1325	Notch1	0.966086	0.999064	0.753422	0.993868	non-signif
1326	Egfl7	0.938189	1.0264	0.516959	0.811396	non-signif
1327	Gm20532	0.93035	1.02258	0.358188	0.80427	non-signif
1328	Agpat2	0.932842	1.01258	0.396916	0.903469	non-signif
1329	Dipk1b	1.00488	1.03532	0.970286	0.733339	non-signif
1330	Snora43	1.03095	1.00346	0.808982	0.980277	non-signif
1331	Snora43	1.02631	1.00175	0.841622	0.989477	non-signif
1332	Snora17	0.932204	0.966606	0.536013	0.774836	non-signif
1333	Abo	0.965661	1.02451	0.769113	0.840137	non-signif
1334	Surf6	1.14964	1.33465	0.0738227	0.000616957	signif_in_wt
1335	Med22	1.06173	1.12259	0.460207	0.112013	non-signif
1336	Rpl7a	0.942045	1.01745	0.517474	0.873758	non-signif
1337	Gm23969	0.971395	0.995037	0.822126	0.971843	non-signif
1338	Gm22879	1.01226	1.02837	0.929401	0.820122	non-signif
1339	Gm24134	0.978973	1.00474	0.874104	0.973301	non-signif
1340	Surf1	0.975881	1.01416	0.819715	0.89046	non-signif
1341	Surf2	1.00729	1.06849	0.951761	0.386848	non-signif
1342	Surf4	1.03029	1.02462	0.782569	0.810487	non-signif
1343	Stkld1	1.05166	0.953472	0.685224	0.693858	non-signif
1344	Rexo4	1.02675	1.03329	0.808392	0.724127	non-signif
1345	Cacfd1	1.03268	1.01049	0.780878	0.93506	non-signif
1346	Vav2	0.953333	1.03356	0.608615	0.714684	non-signif
1347	Brd3os	1.09578	1.08551	0.4129	0.443024	non-signif
1348	Brd3	0.852113	0.905424	0.0125507	0.128397	signif_in_KO
1349	Mir7578	0.869693	0.929824	0.153486	0.430892	non-signif
1350	Wdr5	0.845551	0.838493	0.0059247	0.00406628	signif_in_both
1351	Gm13421	0.938727	1.03139	0.54985	0.782383	non-signif
1352	Rxra	1.18036	1.3799	0.0565326	0.000950038	signif_in_wt
1353	2810430I11Rik	0.957179	1.05713	0.708744	0.60973	non-signif
1354	Col5a1	0.974887	1.0504	0.83934	0.638436	non-signif
1355	Gm13372	1.00127	1.02142	0.99169	0.862063	non-signif
1356	Olfm1	0.95136	0.966724	0.627638	0.741532	non-signif
1357	Ppp1r26	0.958756	0.957836	0.67501	0.63581	non-signif
1358	1700007K13Rik	0.971682	0.97875	0.8198	0.863632	non-signif
1359	Mrps2	1.00788	1.02017	0.933732	0.755878	non-signif
1360	Rpsa-ps9	0.998246	1.00884	0.989899	0.949329	non-signif
1361	Gbgt1	0.810545	0.960256	0.101478	0.716024	non-signif
1362	Gm10134	0.989976	0.953611	0.943667	0.682535	non-signif
1363	Ralgds	0.910711	0.859054	0.337375	0.129804	non-signif
1364	Gm13381	0.963475	0.986318	0.702362	0.894966	non-signif
1365	Gtf3c5	0.961784	0.985229	0.673856	0.879253	non-signif
1366	Tsc1	0.972012	0.864145	0.76914	0.0402605	signif_in_wt
1367	Ak8	0.853087	0.978409	0.173636	0.860132	non-signif
1368	Gtf3c4	1.15059	1.07443	0.0240689	0.264544	signif_in_KO
1369	Ddx31	1.05906	1.10005	0.458472	0.162893	non-signif
1370	Cfap77	0.718677	1.01007	0.0262541	0.941619	signif_in_KO
1371	Gm13394	0.881947	1.12566	0.322836	0.34081	non-signif
1372	Ttf1	0.977951	1.02732	0.844754	0.782383	non-signif
1373	Setx	1.61215	1.39012	3,05264176869334e-07	0.000286843	signif_in_both
1374	Ntng2	0.729127	0.716074	0.040023	0.0334542	signif_in_both
1375	6530402F18Rik	0.947641	0.924457	0.651624	0.491951	non-signif
1376	Med27	0.879563	0.894436	0.0322056	0.0664933	signif_in_KO
1377	Gm13402	0.954797	0.990268	0.672693	0.940948	non-signif
1378	Rapgef1	1.00778	1.01984	0.94319	0.806862	non-signif
1379	Trub2	1.01601	0.976111	0.87487	0.753828	non-signif
1380	Coq4	0.989822	1.01495	0.920772	0.85182	non-signif
1381	Slc27a4	0.955738	1.03917	0.519602	0.534555	non-signif
1382	Urm1	0.856512	0.957417	0.129422	0.66781	non-signif
1383	2600006K01Rik	0.902388	0.961587	0.381961	0.741313	non-signif
1384	Cercam	0.739888	0.90109	0.0166306	0.278288	signif_in_KO
1385	Odf2	0.905927	0.932925	0.234563	0.398096	non-signif
1386	U6	0.883404	0.916351	0.15226	0.298977	non-signif
1387	Gle1	1.33956	1.26373	0.000213805	0.00225735	signif_in_both
1388	Sptan1	1.22256	1.27659	0.00177257	0.000157768	signif_in_both
1389	Dync2i2	0.976954	0.960493	0.853154	0.707933	non-signif
1390	Set	1.06739	1.04179	0.340791	0.54504	non-signif
1391	Pkn3	0.827341	0.938187	0.0623568	0.49372	non-signif
1392	Zdhhc12	0.924466	0.954027	0.313491	0.552754	non-signif
1393	Zer1	0.985986	0.978374	0.897792	0.8021	non-signif
1394	Tbc1d13	0.883548	0.955463	0.0590934	0.51997	non-signif
1395	Endog	0.956686	1.04321	0.65572	0.642664	non-signif
1396	Spout1	1.00208	1.08837	0.985204	0.210303	non-signif
1397	Kyat1	0.707313	0.909674	0.000155521	0.231219	signif_in_KO
1398	Lrrc8a	1.17272	1.26839	0.0744998	0.013108	signif_in_wt
1399	Gm28035	1.0198	1.09486	0.869753	0.302433	non-signif
1400	Phyhd1	0.892151	0.919933	0.368895	0.494476	non-signif
1401	Gm28038	0.986433	1.08434	0.909591	0.32499	non-signif
1402	Dolk	1.0464	1.00458	0.666248	0.970991	non-signif
1403	Nup188	0.994851	1.03072	0.965218	0.730122	non-signif
1404	Gm14471	1.00157	1.04252	0.989749	0.636671	non-signif
1405	Sh3glb2	0.977896	1.01629	0.820217	0.850923	non-signif
1406	Miga2	1.01189	1.07571	0.918612	0.341784	non-signif
1407	ENSMUSG00002076344	0.969838	1.01347	0.808982	0.922456	non-signif
1408	Dolpp1	0.993351	1.0315	0.957633	0.749895	non-signif
1409	Crat	0.865399	0.788677	0.0721754	0.00511123	signif_in_wt
1410	Gm16323	0.921932	0.742089	0.474933	0.0639861	non-signif
1411	Ptpa	0.984771	1.02283	0.887421	0.792359	non-signif
1412	Ier5l	1.02088	1.06718	0.853877	0.41683	non-signif
1413	9330198N18Rik	0.809521	0.855853	0.163499	0.25056	non-signif
1414	1700001O22Rik	0.91347	0.994204	0.377154	0.963896	non-signif
1415	Ntmt1	1.09655	1.19663	0.286652	0.0444875	signif_in_wt
1416	Asb6	1.06223	1.136	0.562615	0.203872	non-signif
1417	Prrx2	0.922456	1.11921	0.442209	0.26993	non-signif
1418	Ptges	1.03653	1.1443	0.709466	0.0805754	non-signif
1419	Tor1b	1.15855	1.11503	0.0619044	0.159368	non-signif
1420	Tor1a	0.982699	1.04166	0.878154	0.63678	non-signif
1421	BC005624	1.00502	1.03219	0.968953	0.751105	non-signif
1422	Usp20	1.32389	1.389	0.00306283	0.000661911	signif_in_both
1423	Fnbp1	1.07823	1.06778	0.324655	0.373997	non-signif
1424	D330023K18Rik	0.979514	0.95375	0.875596	0.676423	non-signif
1425	Gpr107	0.929573	0.925756	0.370949	0.317255	non-signif
1426	Gm13405	0.879824	0.879344	0.177881	0.166791	non-signif
1427	Ncs1	0.949632	0.899999	0.622354	0.262773	non-signif
1428	Hmcn2	0.94	0.987864	0.580145	0.926815	non-signif
1429	Ass1	0.88241	0.962945	0.129766	0.674732	non-signif
1430	Fubp3	1.35248	1.43014	6,14793672096403e-06	8,7986759507861e-08	signif_in_both
1431	Exosc2	1.08078	1.05158	0.388313	0.578082	non-signif
1432	Gm13427	1.12644	1.04767	0.162841	0.601629	non-signif
1433	Abl1	0.896884	0.988508	0.184609	0.91678	non-signif
1434	ENSMUSG00000118600	0.987077	0.98726	0.923605	0.923289	non-signif
1435	Lamc3	0.966999	0.807591	0.798896	0.169844	non-signif
1436	Aif1l	0.962087	1.02967	0.754354	0.816647	non-signif
1437	Nup214	1.01966	1.08519	0.866598	0.326132	non-signif
1438	Gm13609	1.03405	1.02636	0.767803	0.813672	non-signif
1439	Fam78a	0.984918	1.02148	0.904461	0.85259	non-signif
1440	Gm16534	1.00211	1.04164	0.987648	0.682179	non-signif
1441	Plpp7	0.721201	0.78413	0.0156899	0.0436271	signif_in_both
1442	Prrc2b	0.852107	0.921875	0.0419059	0.291186	signif_in_KO
1443	Gm13610	0.865768	0.806023	0.130291	0.0360278	signif_in_wt
1444	Pomt1	0.9007	0.952862	0.237804	0.599398	non-signif
1445	Uck1	0.959192	0.998113	0.668024	0.985647	non-signif
1446	Gm13611	1.03175	1.02471	0.808165	0.850923	non-signif
1447	Swi5	0.95064	1.0069	0.553981	0.947241	non-signif
1448	Golga2	0.825722	0.930365	0.00146708	0.247789	signif_in_KO
1449	Dnm1	0.881791	0.938913	0.286002	0.566772	non-signif
1450	Ciz1	0.865343	0.900937	0.0460483	0.149241	signif_in_KO
1451	Bbln	0.961084	0.991363	0.71335	0.946046	non-signif
1452	Ptges2	0.858854	0.969719	0.0738227	0.745036	non-signif
1453	Slc25a25	1.00063	1.00854	0.995482	0.946284	non-signif
1454	Naif1	0.941861	1.01116	0.540778	0.926355	non-signif
1455	Fam102a	0.78518	0.918428	0.0139476	0.321488	signif_in_KO
1456	Dpm2	0.942752	1.04118	0.53596	0.670628	non-signif
1457	Pip5kl1	0.919685	0.927454	0.482911	0.517939	non-signif
1458	St6galnac4	0.948203	0.967079	0.586269	0.732794	non-signif
1459	St6galnac6	0.755531	0.972187	0.00939014	0.786253	signif_in_KO
1460	Ak1	0.961599	0.988274	0.73227	0.926815	non-signif
1461	Eng	1.03955	1.05355	0.73831	0.620788	non-signif
1462	Fpgs	1.14224	1.25384	0.0277186	0.000185832	signif_in_both
1463	Mir8093	1.13582	1.15698	0.141263	0.0897608	non-signif
1464	Cdk9	1.00995	1.0796	0.932762	0.315949	non-signif
1465	Mir2861	0.979692	0.94568	0.876785	0.613209	non-signif
1466	Mir3960	0.937272	0.955495	0.562544	0.684821	non-signif
1467	Sh2d3c	0.639253	0.86525	0.0116833	0.203737	signif_in_KO
1468	Ttc16	0.993728	1.04458	0.959509	0.630383	non-signif
1469	Tor2a	0.991385	1.05059	0.945991	0.582627	non-signif
1470	Ptrh1	1.00396	1.0748	0.977673	0.46757	non-signif
1471	Cfap157	0.933116	0.999119	0.531072	0.995249	non-signif
1472	Stxbp1	0.898163	0.748512	0.257273	0.0119749	signif_in_wt
1473	Niban2	2.18996	2.54762	1,48445467270228e-10	1,22481559190617e-14	signif_in_both
1474	Lrsam1	0.808077	0.934225	0.0205396	0.421214	signif_in_KO
1475	Rpl12	0.972194	1.01942	0.811875	0.870623	non-signif
1476	Snora65	1.01174	0.997155	0.929401	0.982134	non-signif
1477	Slc2a8	0.926483	0.969606	0.357099	0.733339	non-signif
1478	Garnl3	0.882352	0.830159	0.0628977	0.00591952	signif_in_wt
1479	Ralgps1	0.772666	0.845373	0.0148166	0.0779333	signif_in_KO
1480	Angptl2	0.729167	0.499435	0.0361695	0.000474342	signif_in_both
1481	Zbtb34	1.0206	1.03475	0.864642	0.733093	non-signif
1482	Zbtb43	1.04793	1.07546	0.598849	0.332949	non-signif
1483	Lmx1b	0.238772	0.1817	1,11742174045238e-18	2,85569125061218e-25	signif_in_both
1484	C130021I20Rik	0.171742	0.559643	0.000121596	0.0288351	signif_in_both
1485	Mvb12b	0.652797	0.582375	0.000538548	1,73127764477287e-05	signif_in_both
1486	Gm13404	0.937933	0.726799	0.603765	0.0880954	non-signif
1487	C230014O12Rik	0.98371	0.964345	0.906873	0.771765	non-signif
1488	Pbx3	1.02879	0.993554	0.812265	0.959456	non-signif
1489	Mapkap1	1.02623	0.98746	0.798913	0.898738	non-signif
1490	Gm13408	1.0867	0.982765	0.445437	0.893887	non-signif
1491	Gm13414	0.958357	0.998903	0.71792	0.993489	non-signif
1492	Gapvd1	1.04609	1.01771	0.548455	0.818901	non-signif
1493	Hspa5	0.992101	0.972643	0.954944	0.822845	non-signif
1494	Rabepk	1.00523	1.09396	0.967134	0.277844	non-signif
1495	Fbxw2	1.02173	1.00571	0.840516	0.95581	non-signif
1496	Gm34653	1.04204	1.06775	0.727165	0.540597	non-signif
1497	Psmd5	1.18951	1.07472	0.015234	0.315142	signif_in_KO
1498	Cutal	2.40505	1.77786	0.00951573	0.0313517	signif_in_both
1499	Phf19	1.06266	1.05242	0.623414	0.680435	non-signif
1500	Traf1	0.939982	0.968824	0.606498	0.800663	non-signif
1501	Hc	0.987276	0.966239	0.926065	0.772108	non-signif
1502	AI182371	0.94669	0.916199	0.645938	0.443284	non-signif
1503	Cntrl	0.99013	0.977096	0.930401	0.791832	non-signif
1504	Rab14	1.05325	0.993395	0.474691	0.940948	non-signif
1505	Gsn	1.01136	0.994082	0.934011	0.964717	non-signif
1506	Stom	2.29314	1.83407	1,10020703071893e-07	9,82888593538378e-05	signif_in_both
1507	Glo1-ps	1.78053	1.51739	0.00125052	0.00984301	signif_in_both
1508	Ggta1	1.07979	1.11967	0.354906	0.153064	non-signif
1509	Dab2ip	1.1202	1.28446	0.0450875	6,74728572297428e-06	signif_in_both
1510	Ttll11	0.996239	1.12177	0.978781	0.300886	non-signif
1511	Ndufa8	1.05699	1.11508	0.568239	0.212247	non-signif
1512	Lhx6	1.66083	1.49183	2,34307060564622e-05	0.000463366	signif_in_both
1513	Rbm18	1.05876	0.973437	0.467726	0.741346	non-signif
1514	Mrrf	1.16081	1.08107	0.0806433	0.344055	non-signif
1515	Ptgs1	12.7271	20.7703	1,68321501082098e-09	1,26211100235919e-12	signif_in_both
1516	Gm13436	1.07768	1.09705	0.487635	0.374604	non-signif
1517	Pdcl	0.954059	0.972685	0.648908	0.79308	non-signif
1518	Rc3h2	0.970799	0.930604	0.781888	0.384051	non-signif
1519	Zbtb6	1.04871	0.998064	0.598339	0.984751	non-signif
1520	Zbtb26	1.0598	1.01996	0.540848	0.856082	non-signif
1521	Rabgap1	1.0259	0.976463	0.770741	0.739687	non-signif
1522	Strbp	1.06695	1.00448	0.289184	0.954684	non-signif
1523	Crb2	1.21867	1.16651	0.113392	0.1778	non-signif
1524	Dennd1a	0.937823	0.924136	0.530308	0.409944	non-signif
1525	Lhx2	0.820838	0.613587	0.0911846	0.00220781	signif_in_wt
1526	Nek6	1.09031	1.14794	0.182071	0.0271249	signif_in_wt
1527	Psmb7	1.01902	1.06259	0.862685	0.428873	non-signif
1528	Adgrd2-ps	0.307374	0.276734	5,06478546249415e-12	5,05095574061371e-14	signif_in_both
1529	Nr6a1	1.23206	1.25502	0.0744998	0.057025	non-signif
1530	Nr6a1os	1.01794	1.03413	0.898096	0.787732	non-signif
1531	Wdr38	0.992653	1.05522	0.954587	0.566613	non-signif
1532	Rpl35	0.992526	1.0549	0.954148	0.568295	non-signif
1533	Arpc5l	1.17583	1.20538	0.0188877	0.0073053	signif_in_both
1534	Golga1	0.951608	0.963598	0.638015	0.722059	non-signif
1535	Scai	1.03582	0.964232	0.746236	0.716024	non-signif
1536	Ppp6c	0.974724	0.946551	0.803375	0.479069	non-signif
1537	Gm13453	0.988665	0.916571	0.933037	0.3987	non-signif
1538	Gm13456	1.01936	1.0412	0.879891	0.704752	non-signif
1539	Lrp1b	1.11306	1.11784	0.232276	0.204613	non-signif
1540	Gm13461	1.07077	1.09763	0.519673	0.357387	non-signif
1541	Arhgap15	1.04135	1.02317	0.745602	0.862709	non-signif
1542	Gtdc1	1.06194	1.02855	0.543489	0.790661	non-signif
1543	Zeb2	1.03785	1.00371	0.773386	0.980129	non-signif
1544	Acvr2a	1.04594	0.973098	0.648172	0.781784	non-signif
1545	Orc4	1.05959	0.996391	0.510645	0.974047	non-signif
1546	Mbd5	1.01267	1.04912	0.914908	0.567231	non-signif
1547	Ap2m1-ps	1.03214	1.07766	0.787743	0.437817	non-signif
1548	Epc2	1.03628	0.913958	0.68405	0.180798	non-signif
1549	Kif5c	1.03793	1.07564	0.715761	0.385014	non-signif
1550	Lypd6	1.0666	1.01576	0.573716	0.9085	non-signif
1551	Mmadhc	1.00135	0.975663	0.991059	0.803377	non-signif
1552	Rnd3	0.653131	0.576921	0.00125102	6,29278449732807e-05	signif_in_both
1553	1700057H21Rik	3.052	2.8561	1,26015675879652e-06	6,00417582210496e-06	signif_in_both
1554	Gm13493	1.02075	1.0236	0.874229	0.849516	non-signif
1555	Rbm43	1.18414	1.2929	0.128436	0.0416178	signif_in_wt
1556	Nmi	1.01662	0.977429	0.904987	0.862362	non-signif
1557	Tnfaip6	1.06955	0.893628	0.562544	0.33647	non-signif
1558	Rif1	1.07783	0.957159	0.348811	0.592116	non-signif
1559	Neb	1.06746	0.97829	0.508581	0.846477	non-signif
1560	Arl5a	0.988242	0.898171	0.900796	0.0563393	non-signif
1561	A430018G15Rik	0.950111	0.918272	0.659383	0.43253	non-signif
1562	Cacnb4	0.971264	0.93837	0.811381	0.53175	non-signif
1563	Stam2	0.997219	0.992299	0.978106	0.922986	non-signif
1564	Fmnl2	0.937106	0.880398	0.490908	0.153847	non-signif
1565	Prpf40a	1.0566	0.988963	0.568362	0.925059	non-signif
1566	Arl6ip6	0.950862	0.915118	0.576715	0.253875	non-signif
1567	Rprm	1.01259	1.02232	0.927564	0.863301	non-signif
1568	Galnt13	1.0026	1.0323	0.985419	0.792928	non-signif
1569	Kcnj3	1.01249	0.9897	0.927802	0.941619	non-signif
1570	Nr4a2	1.16258	1.04881	0.193195	0.66079	non-signif
1571	A930012O16Rik	1.05037	1.17545	0.658673	0.145387	non-signif
1572	Gpd2	1.41668	1.37239	4,85534173657128e-06	2,90979984188663e-05	signif_in_both
1573	Gm13532	0.981592	1.04638	0.895532	0.714684	non-signif
1574	Acvr1	0.890233	0.832105	0.222629	0.0704569	non-signif
1575	Upp2	0.874951	0.927107	0.227895	0.462417	non-signif
1576	Ccdc148	1.04368	0.984308	0.729432	0.91029	non-signif
1577	Gm11099	1.04579	0.983549	0.716475	0.905253	non-signif
1578	Pkp4	1.14207	1.15371	0.0304613	0.0213406	signif_in_both
1579	5330411J11Rik	0.941874	0.99318	0.570415	0.958107	non-signif
1580	Gm13552	1.16617	1.15278	0.16166	0.1778	non-signif
1581	Tanc1	1.07759	1.14839	0.313534	0.0484353	signif_in_wt
1582	Wdsub1	0.897934	0.825088	0.222776	0.0399545	signif_in_wt
1583	Baz2b	0.531625	0.503345	1,71910097212882e-07	1,02968946473428e-08	signif_in_both
1584	Gm13620	0.863061	0.958157	0.256217	0.721033	non-signif
1585	Marchf7	0.950562	0.833488	0.501958	0.00397052	signif_in_wt
1586	Cd302	1.12582	1.02699	0.217086	0.807622	non-signif
1587	Ly75	0.95607	0.93282	0.70474	0.526666	non-signif
1588	Gm13571	0.962851	0.956962	0.756316	0.703807	non-signif
1589	Gm13580	0.781336	0.606091	0.0737091	0.00686377	signif_in_wt
1590	Pla2r1	0.806526	0.672586	0.15222	0.0496753	signif_in_wt
1591	Rbms1	1.37768	1.25642	1,29512005031544e-06	0.000432242	signif_in_both
1592	Tank	1.06	0.987156	0.580174	0.919446	non-signif
1593	Psmd14	1.14	1.01885	0.0345218	0.812614	signif_in_KO
1594	Slc4a10	1.06235	1.0387	0.597057	0.743303	non-signif
1595	Dpp4	1.00834	1.00694	0.951945	0.958113	non-signif
1596	Gm13561	1.01242	1.00313	0.927	0.981221	non-signif
1597	Ifih1	0.858819	0.835805	0.234678	0.202423	non-signif
1598	Gca	0.54842	0.594445	3,50870941293148e-07	9,75807564145532e-06	signif_in_both
1599	Kcnh7	0.681306	0.586414	0.000263651	6,18099429217211e-07	signif_in_both
1600	Fign	0.952029	0.906895	0.673173	0.371875	non-signif
1601	Gm13577	1.05745	1.00747	0.600949	0.953816	non-signif
1602	Grb14	1.23096	1.06789	0.106456	0.530239	non-signif
1603	Cobll1	1.21875	1.00609	0.113686	0.963658	non-signif
1604	Scn3a	0.984499	0.934389	0.910999	0.563426	non-signif
1605	Csrnp3	1.0794	1.01872	0.519602	0.892233	non-signif
1606	Galnt3	1.97902	1.09151	0.00569928	0.438144	signif_in_KO
1607	Ttc21b	0.943378	0.976076	0.602336	0.842504	non-signif
1608	Gm13598	0.970819	0.974071	0.813411	0.831037	non-signif
1609	Xirp2	0.968491	0.956289	0.794652	0.687811	non-signif
1610	Gm13599	0.986026	0.966404	0.918191	0.773933	non-signif
1611	B3galt1	1.00585	0.989225	0.967325	0.939005	non-signif
1612	Stk39	1.00167	0.999419	0.990376	0.996516	non-signif
1613	Gm13597	1.03981	0.99378	0.749659	0.963742	non-signif
1614	Cers6	0.939706	0.946589	0.472533	0.507397	non-signif
1615	Nostrin	1.08802	1.03588	0.458823	0.76611	non-signif
1616	Spc25	0.868881	0.755964	0.0994176	0.00326569	signif_in_wt
1617	Abcb11	0.750762	0.637883	0.0995135	0.0433061	signif_in_wt
1618	Gm13613	0.807637	0.821474	0.163499	0.187615	non-signif
1619	Lrp2	1.31021	1.1088	0.0222142	0.275395	signif_in_KO
1620	Bbs5	1.03168	0.970895	0.785608	0.782383	non-signif
1621	Fastkd1	1.06191	0.924864	0.495595	0.3279	non-signif
1622	Ppig	1.09645	0.992767	0.20602	0.943398	non-signif
1623	Ccdc173	0.989289	0.939252	0.936153	0.540147	non-signif
1624	Phospho2	1.02088	0.997635	0.866598	0.984168	non-signif
1625	Klhl23	1.21724	0.989465	0.0769853	0.934818	non-signif
1626	Ssb	1.08754	1.003	0.354394	0.980277	non-signif
1627	Mettl5	1.02319	0.960837	0.810404	0.572799	non-signif
1628	Gm13625	1.11803	0.965055	0.248128	0.732668	non-signif
1629	Mettl5os	0.949787	0.930585	0.647613	0.491793	non-signif
1630	Ubr3	0.889458	0.815344	0.0947243	0.00424434	signif_in_wt
1631	Myo3b	0.93384	0.925096	0.567368	0.507176	non-signif
1632	Rpl9-ps7	0.966206	1.01439	0.760762	0.907389	non-signif
1633	Sp5	0.998707	0.980839	0.991852	0.891901	non-signif
1634	Gad1os	1.05574	0.975131	0.644484	0.841887	non-signif
1635	Erich2	0.973316	0.851014	0.84162	0.238745	non-signif
1636	Gad1	6.5914	6.75397	6,00729768602154e-11	3,44378484491618e-11	signif_in_both
1637	Gm26558	1.0392	1.04852	0.736479	0.649002	non-signif
1638	Gorasp2	1.12616	1.11831	0.083893	0.104039	non-signif
1639	Tlk1	1.08619	1.02432	0.227799	0.760379	non-signif
1640	Mettl8	0.966472	0.990944	0.768737	0.945011	non-signif
1641	Dcaf17	0.976928	0.975306	0.80352	0.740744	non-signif
1642	Cybrd1	0.983393	0.732965	0.902381	0.0610792	non-signif
1643	Dync1i2	1.02469	0.950047	0.83403	0.574257	non-signif
1644	Slc25a12	1.03788	1.04919	0.698276	0.553947	non-signif
1645	Hat1	1.02263	0.968548	0.847237	0.743225	non-signif
1646	Metap1d	0.938734	0.9322	0.467378	0.383769	non-signif
1647	Dlx1as	0.931365	0.974118	0.453326	0.805506	non-signif
1648	Dlx1	1.21718	1.05179	0.167474	0.66489	non-signif
1649	Platr26	0.951953	0.984535	0.636598	0.895724	non-signif
1650	Gm13647	1.12048	1.02485	0.283058	0.836041	non-signif
1651	Itga6	1.09129	1.05525	0.186012	0.421466	non-signif
1652	Gm13663	1.04315	1.03064	0.716913	0.797073	non-signif
1653	Gm13662	1.11578	1.15177	0.351186	0.243742	non-signif
1654	Pdk1	5.36113	4.81917	8,40133196961991e-60	7,15690450656751e-53	signif_in_both
1655	Rapgef4	0.639971	0.697047	0.0336239	0.0570015	signif_in_KO
1656	Map3k20	1.01032	1.01375	0.936474	0.910527	non-signif
1657	Cdca7	1.0974	1.11018	0.313721	0.243833	non-signif
1658	Ak3l2-ps	0.731472	0.92142	0.0147004	0.390291	signif_in_KO
1659	Sp3	0.966506	0.931853	0.689079	0.276675	non-signif
1660	Gm11084	0.938424	0.995085	0.477555	0.965408	non-signif
1661	Sp3os	0.961871	0.986076	0.677576	0.888568	non-signif
1662	Ola1	1.0338	1.0057	0.751512	0.960706	non-signif
1663	Sp9	0.951112	0.958157	0.60871	0.642455	non-signif
1664	Cir1	0.968405	0.93335	0.751156	0.385522	non-signif
1665	Scrn3	0.957918	0.914368	0.618769	0.202454	non-signif
1666	Gpr155	0.977698	0.916929	0.864356	0.432055	non-signif
1667	Wipf1	0.815841	0.7488	0.0441606	0.00913247	signif_in_both
1668	Chn1os3	1.0288	0.974516	0.797171	0.799353	non-signif
1669	Chn1	1.01421	0.989046	0.89527	0.905578	non-signif
1670	Chn1os1	0.998375	1.01598	0.989899	0.891901	non-signif
1671	Atf2	1.04906	0.971211	0.614312	0.758215	non-signif
1672	Atp5g3	0.997138	1.00749	0.98265	0.950918	non-signif
1673	Lnpk	0.989376	0.927447	0.926065	0.313933	non-signif
1674	Hoxd13	1.80563	1.02545	0.00129887	0.834436	signif_in_KO
1675	Gm28309	0.965247	0.974162	0.786871	0.845648	non-signif
1676	Hoxd9	1.05698	1.02505	0.609601	0.834401	non-signif
1677	Hoxd3os1	1.06181	1.01218	0.595788	0.928133	non-signif
1678	Hoxd8	1.0683	1.01747	0.55125	0.894605	non-signif
1679	Hoxd3	0.998004	1.05182	0.989136	0.672009	non-signif
1680	Hoxd4	0.999864	1.05918	0.998918	0.638567	non-signif
1681	Gm28230	0.994711	1.02956	0.970511	0.819604	non-signif
1682	Haglr	2.59554	1.3374	0.000428207	0.0758508	signif_in_KO
1683	Mtx2	1.15643	1.06342	0.0278514	0.369511	signif_in_KO
1684	2600014E21Rik	1.01517	1.00587	0.904119	0.961711	non-signif
1685	Rps6-ps4	1.01459	1.00251	0.908353	0.983297	non-signif
1686	Gm13655	0.949117	0.937933	0.661146	0.569544	non-signif
1687	Gm24574	0.964362	1.019	0.750745	0.877186	non-signif
1688	Hnrnpa3	0.992077	0.962147	0.938167	0.55779	non-signif
1689	Nfe2l2	0.952273	0.889005	0.593769	0.133927	non-signif
1690	Gm13669	1.01801	0.992285	0.895532	0.955366	non-signif
1691	Agps	1.02133	0.96198	0.841823	0.627826	non-signif
1692	Ttc30b	0.938997	0.9999	0.561792	0.999368	non-signif
1693	Ttc30a2	0.949996	0.992509	0.667061	0.956753	non-signif
1694	Ttc30a1	1.01927	1.06404	0.881358	0.53878	non-signif
1695	Pde11a	1.66065	1.17094	0.0142607	0.204445	signif_in_KO
1696	Cyct	0.977138	0.996519	0.854723	0.979208	non-signif
1697	Rbm45	0.971447	0.952785	0.716913	0.41717	non-signif
1698	Osbpl6	0.453676	0.264734	0.000500079	1,60775834027082e-08	signif_in_both
1699	Prkra	0.9677	0.897813	0.782281	0.286286	non-signif
1700	Fkbp7	0.931444	0.84097	0.523249	0.163	non-signif
1701	Plekha3	0.978777	0.940284	0.852841	0.472016	non-signif
1702	Ttn	0.901471	0.848364	0.304745	0.124636	non-signif
1703	Gm13938	0.910196	0.906694	0.387913	0.35522	non-signif
1704	Ccdc141	0.980219	0.961367	0.884748	0.751939	non-signif
1705	Sestd1	1.00221	0.961265	0.9854	0.638647	non-signif
1706	Zfp385b	0.97782	0.991592	0.8684	0.953052	non-signif
1707	Cwc22	1.02568	1.0115	0.789093	0.899001	non-signif
1708	Ube2e3	1.02783	1.00063	0.793711	0.99553	non-signif
1709	Itga4	0.68507	0.533983	0.0152983	0.000686429	signif_in_both
1710	Cerkl	0.887183	0.765364	0.232772	0.0288413	signif_in_wt
1711	Neurod1	0.993432	0.990127	0.963375	0.9461	non-signif
1712	Itprid2	1.03193	0.996962	0.733373	0.975214	non-signif
1713	Pde1a	1.03039	1.00543	0.813167	0.969466	non-signif
1714	Dnajc10	1.1487	1.03685	0.0460496	0.64064	signif_in_KO
1715	Gm13752	0.393628	0.276451	0.00133265	6,71365584774909e-05	signif_in_both
1716	Frzb	0.703617	0.235554	0.0580859	6,46939897865543e-06	signif_in_wt
1717	Nckap1	1.13995	0.992657	0.107111	0.947574	non-signif
1718	Dusp19	0.99588	0.956114	0.974605	0.620493	non-signif
1719	Nup35	1.05497	1.00415	0.596137	0.973301	non-signif
1720	Gm4735	1.07121	1.18074	0.482959	0.094802	non-signif
1721	Gm13680	1.01255	1.01043	0.925884	0.938503	non-signif
1722	Zc3h15	1.08225	1.02049	0.29482	0.821844	non-signif
1723	Itgav	0.982771	0.899814	0.880288	0.192661	non-signif
1724	Gm13684	0.863379	0.971869	0.115296	0.782825	non-signif
1725	Fam171b	1.04173	1.00552	0.740579	0.969777	non-signif
1726	Gm13694	1.02068	1.06725	0.879212	0.569522	non-signif
1727	Tfpi	2.57524	2.67056	9,13558088294168e-17	6,24743849493936e-18	signif_in_both
1728	Gm13710	0.794155	0.958793	0.0615509	0.693439	non-signif
1729	Gm52947	0.943433	0.951388	0.617079	0.658289	non-signif
1730	Gm52948	0.974796	1.01404	0.840516	0.916276	non-signif
1731	Ctnnd1	1.07886	1.10586	0.349136	0.190883	non-signif
1732	Gm28635	1.04524	1.04296	0.524542	0.486322	non-signif
1733	Btbd18	1.22171	1.07103	0.13292	0.526943	non-signif
1734	Selenoh	0.975798	0.950906	0.826193	0.557555	non-signif
1735	Tmx2	0.95745	0.970979	0.588908	0.691985	non-signif
1736	Med19	1.04727	0.988892	0.627694	0.919552	non-signif
1737	Zdhhc5	1.14012	1.17743	0.0888644	0.0362834	signif_in_wt
1738	Clp1	1.06922	1.0025	0.38915	0.980277	non-signif
1739	Ypel4	0.937438	0.964508	0.57884	0.762384	non-signif
1740	Gm19426	0.982696	1.04029	0.897321	0.731947	non-signif
1741	Serping1	0.639674	0.598856	0.0108852	0.00582633	signif_in_both
1742	Ube2l6	1.06266	1.01786	0.557388	0.884971	non-signif
1743	Smtnl1	0.978654	1.00133	0.868382	0.991668	non-signif
1744	Timm10	1.15227	1.11953	0.166475	0.244094	non-signif
1745	Slc43a1	0.446145	0.508657	1,07047735699673e-11	1,38272594033138e-08	signif_in_both
1746	Slc43a3	0.856298	0.861036	0.142918	0.149988	non-signif
1747	P2rx3	0.96965	0.957717	0.771842	0.625735	non-signif
1748	Ssrp1	1.02047	1.03493	0.808392	0.55779	non-signif
1749	Tnks1bp1	1.07155	1.12692	0.486381	0.210743	non-signif
1750	Olfr1033	0.801771	0.97211	0.143972	0.825157	non-signif
1751	Pramel7	0.733772	0.790605	0.0529947	0.0948809	non-signif
1752	Pramel6	0.544	0.650027	0.00329804	0.0173596	signif_in_both
1753	Gm13736	0.994084	0.991355	0.964409	0.946923	non-signif
1754	Olfr153	0.958053	0.867976	0.722403	0.246766	non-signif
1755	Ptprj	1.10681	1.19302	0.220712	0.0384654	signif_in_wt
1756	Nup160	1.07934	1.00137	0.308944	0.988457	non-signif
1757	Fnbp4	1.01248	0.941067	0.897967	0.311731	non-signif
1758	Agbl2	0.876466	0.845224	0.231006	0.144167	non-signif
1759	Mtch2	1.02343	1.00161	0.809492	0.985393	non-signif
1760	C1qtnf4	1.01596	0.973072	0.909035	0.830178	non-signif
1761	Ndufs3	1.02582	1.06602	0.796621	0.375749	non-signif
1762	Kbtbd4	1.08114	1.02032	0.29112	0.81837	non-signif
1763	Ptpmt1	1.08729	1.0439	0.28145	0.595359	non-signif
1764	Celf1	1.04439	1.05923	0.615337	0.429076	non-signif
1765	Gm13777	1.04794	1.06943	0.694825	0.546568	non-signif
1766	Rapsn	0.940717	1.00862	0.575406	0.949284	non-signif
1767	Gm13778	0.784405	0.978383	0.0697563	0.86028	non-signif
1768	Psmc3	0.989566	0.990427	0.923708	0.919446	non-signif
1769	Slc39a13	0.821835	0.875738	0.029196	0.115872	signif_in_KO
1770	Spi1	0.881491	0.918877	0.287408	0.440133	non-signif
1771	Mybpc3	0.98509	0.967424	0.911457	0.778155	non-signif
1772	Madd	0.937375	0.949297	0.459227	0.539237	non-signif
1773	Nr1h3	0.983426	0.971021	0.900796	0.806458	non-signif
1774	Acp2	0.94983	0.929532	0.588431	0.380972	non-signif
1775	Ddb2	0.896623	0.926107	0.23386	0.390206	non-signif
1776	Pacsin3	0.922245	0.829891	0.380587	0.0521498	non-signif
1777	Arfgap2	0.931169	0.963037	0.434314	0.69337	non-signif
1778	1110051M20Rik	0.823671	0.88551	0.013475	0.108342	signif_in_KO
1779	Lrp4	0.879708	0.961311	0.110796	0.650629	non-signif
1780	Ckap5	1.04426	0.941877	0.64113	0.450179	non-signif
1781	F2	0.570596	0.924927	0.00818757	0.475511	signif_in_KO
1782	Zfp408	1.02159	1.01753	0.842568	0.856669	non-signif
1783	Arhgap1	1.00955	1.0231	0.935896	0.810487	non-signif
1784	Atg13	0.665013	0.721581	7,55892323184577e-05	0.00110547	signif_in_both
1785	Harbi1	1.00517	0.988562	0.964572	0.909638	non-signif
1786	Ambra1	1.05332	1.07539	0.553981	0.344524	non-signif
1787	Chrm4	2.19073	1.54488	0.000338475	0.0159139	signif_in_both
1788	Mdk	0.919697	1.00523	0.327085	0.963544	non-signif
1789	Dgkz	1.03023	1.09681	0.791338	0.29451	non-signif
1790	Gm9821	0.9597	1.03315	0.733827	0.786769	non-signif
1791	Creb3l1	1.02813	1.03231	0.839137	0.809595	non-signif
1792	Phf21a	1.40807	1.25228	0.00269172	0.0280832	signif_in_both
1793	Large2	0.933911	0.91491	0.474881	0.320822	non-signif
1794	Pex16	0.94442	1.01549	0.572959	0.898092	non-signif
1795	1700029I15Rik	1.03317	1.0609	0.776803	0.543757	non-signif
1796	Mapk8ip1	1.04425	1.05395	0.68777	0.586662	non-signif
1797	Cry2	0.931794	0.989588	0.465083	0.933361	non-signif
1798	D930015M05Rik	0.92923	1.00319	0.4625	0.980339	non-signif
1799	Slc35c1	1.21214	1.45401	0.0160483	1,32834070074177e-05	signif_in_both
1800	Gm13816	1.08075	1.21947	0.450338	0.0839401	non-signif
1801	Syt13	0.544419	0.638501	0.00902578	0.0289716	signif_in_both
1802	Prdm11	0.895591	0.993437	0.268403	0.958955	non-signif
1803	Trp53i11	0.948706	1.08884	0.63258	0.39636	non-signif
1804	Cd82	0.968576	1.50775	0.79768	0.0248577	signif_in_wt
1805	Ext2	0.986925	0.9831	0.910508	0.866569	non-signif
1806	Accs	0.705944	0.856183	0.00368992	0.108042	signif_in_KO
1807	Accsl	1.00697	0.944149	0.959132	0.578416	non-signif
1808	Gm13889	0.67261	0.91626	0.015638	0.39484	signif_in_KO
1809	Gm27027	1.05307	1.01491	0.574623	0.889509	non-signif
1810	Alkbh3os1	1.06091	1.02734	0.547369	0.797899	non-signif
1811	Alkbh3	1.0558	1.01569	0.531365	0.876473	non-signif
1812	Hsd17b12	1.48734	1.29319	0.000390738	0.0117579	signif_in_both
1813	Mir670hg	0.992721	1.00071	0.958601	0.995795	non-signif
1814	Ttc17	0.904974	0.957224	0.294733	0.660131	non-signif
1815	2810002D19Rik	0.971847	1.08211	0.819589	0.443855	non-signif
1816	Api5	1.08638	1.02547	0.132278	0.682924	non-signif
1817	Lrrc4c	1.0631	1.06047	0.587519	0.58889	non-signif
1818	4930445B16Rik	1.0542	1.13176	0.662547	0.311794	non-signif
1819	Gm10801	1.17252	1.11129	0.247047	0.392275	non-signif
1820	Gm10800	1.10826	1.09456	0.374728	0.415102	non-signif
1821	Iftap	0.966833	0.977497	0.766762	0.840421	non-signif
1822	Traf6	0.995959	0.988175	0.97462	0.916093	non-signif
1823	Prr5l	0.973612	0.996201	0.834001	0.977766	non-signif
1824	Commd9	0.957341	1.03839	0.679709	0.708869	non-signif
1825	Ldlrad3	1.10697	1.10229	0.312312	0.316922	non-signif
1826	Gm13919	1.04934	1.10902	0.678528	0.342986	non-signif
1827	Gm13920	1.02039	1.07158	0.878545	0.52657	non-signif
1828	Trim44	2.75132	2.56951	4,96507725725858e-36	1,46857215538281e-31	signif_in_both
1829	Fjx1	4.35643	4.86663	2,15296069696304e-10	8,06734304137307e-12	signif_in_both
1830	Pdhx	0.987862	0.975375	0.910508	0.761034	non-signif
1831	Apip	0.995728	0.970766	0.97462	0.779559	non-signif
1832	Ehf	0.903005	0.961487	0.402798	0.75892	non-signif
1833	Cat	0.964642	0.972998	0.689945	0.7384	non-signif
1834	Abtb2	1.02538	1.0461	0.833382	0.642382	non-signif
1835	Nat10	1.06522	1.14857	0.336189	0.017865	signif_in_wt
1836	Caprin1	1.04386	1.02322	0.622792	0.788146	non-signif
1837	Lmo2	1.04994	1.1211	0.687704	0.335603	non-signif
1838	4931422A03Rik	0.990394	1.02732	0.94288	0.813677	non-signif
1839	Fbxo3	0.962095	0.911964	0.662423	0.187808	non-signif
1840	Cd59b	0.742532	0.663247	0.00536475	0.000325627	signif_in_both
1841	Cd59a	0.61943	0.615851	0.000176108	0.000157768	signif_in_both
1842	D430041D05Rik	0.579952	0.723342	7,93326066279119e-11	7,29748758502343e-05	signif_in_both
1843	Gm13883	0.857276	0.846362	0.205185	0.173413	non-signif
1844	Hipk3	1.00169	0.927994	0.989692	0.412737	non-signif
1845	Mir1902	1.02956	0.942269	0.809922	0.555916	non-signif
1846	Platr14	0.994591	0.968495	0.967243	0.757334	non-signif
1847	Cstf3	0.884019	0.823563	0.13148	0.0226589	signif_in_wt
1848	Tcp11l1	0.896845	0.911652	0.196635	0.260664	non-signif
1849	Depdc7	1.41049	1.11867	0.00420692	0.224331	signif_in_KO
1850	Qser1	1.19305	1.03556	0.0574299	0.720141	non-signif
1851	Prrg4	1.26365	1.23955	0.0926043	0.107528	non-signif
1852	Ccdc73	1.05725	1.01641	0.521987	0.871204	non-signif
1853	Eif3m	1.05242	1.0178	0.572959	0.861875	non-signif
1854	Wt1	2.31505	2.99719	0.00245289	0.000249365	signif_in_both
1855	Them7	0.863884	0.848642	0.272909	0.233244	non-signif
1856	Rcn1	0.984301	1.00953	0.888421	0.926815	non-signif
1857	Pax6os1	0.884084	0.98367	0.232707	0.895369	non-signif
1858	Rpl10-ps1	1.0034	1.05549	0.981032	0.630733	non-signif
1859	Pax6	1.86966	1.56042	0.00116897	0.0104033	signif_in_both
1860	Elp4	1.02977	1.00246	0.767048	0.980821	non-signif
1861	Immp1l	0.985283	0.970825	0.889009	0.70623	non-signif
1862	Dnajc24	0.984298	0.971382	0.892148	0.755397	non-signif
1863	Gm14015	3.51632	1.35308	0.00186173	0.0986403	signif_in_KO
1864	BB218582	1.28808	1.16579	0.0772488	0.19555	non-signif
1865	Mpped2	1.78464	1.82022	6,75475284188820e-11	1,02567939367592e-11	signif_in_both
1866	Arl14ep	1.04863	0.968889	0.644828	0.758932	non-signif
1867	Hadhb-ps	0.964012	0.967827	0.719295	0.730454	non-signif
1868	Mettl15	1.03319	0.886938	0.768655	0.184765	non-signif
1869	Kif18a	0.978302	0.851606	0.852083	0.0751073	non-signif
1870	Lin7c	1.00017	0.919408	0.998918	0.220456	non-signif
1871	Platr8	8.19421	6.20561	2,75369655974207e-13	1,04623016212256e-10	signif_in_both
1872	Lgr4	1.65511	1.37657	1,80027015696087e-11	1,74066320023635e-05	signif_in_both
1873	Ccdc34	0.956565	0.849561	0.608615	0.0227578	signif_in_wt
1874	Ccdc34os	0.967144	0.861837	0.728434	0.0464242	signif_in_wt
1875	Ano3	0.92999	0.799473	0.504895	0.0875406	non-signif
1876	Lpcat4	1.15951	1.10805	0.134047	0.267792	non-signif
1877	Nop10	1.08516	1.14143	0.359366	0.12893	non-signif
1878	Slc12a6	0.972066	0.931735	0.788677	0.380462	non-signif
1879	Gm21985	0.990781	0.953635	0.935016	0.535366	non-signif
1880	Emc4	1.03433	1.02391	0.737617	0.806699	non-signif
1881	Katnbl1	1.11655	0.987022	0.105612	0.886446	non-signif
1882	Emc7	1.00005	0.996318	0.999322	0.974594	non-signif
1883	Aven	0.985185	1.03683	0.903279	0.710423	non-signif
1884	Ryr3	1.28952	1.33061	0.0656005	0.0471677	signif_in_wt
1885	Fmn1	0.944443	0.783035	0.596607	0.0505639	non-signif
1886	Gm13963	0.928805	0.931746	0.542286	0.554285	non-signif
1887	Gm13966	0.94868	0.82996	0.639483	0.128397	non-signif
1888	4930533B01Rik	0.929034	0.929483	0.502419	0.492875	non-signif
1889	Arhgap11a	0.986246	0.982355	0.89527	0.831022	non-signif
1890	Gm21596	1.0484	0.97444	0.693327	0.837206	non-signif
1891	Aqr	1.17594	1.09559	0.00611794	0.136265	signif_in_KO
1892	Zfp770	1.17844	1.0882	0.00458034	0.158145	signif_in_KO
1893	Dph6	1.02813	0.98891	0.804385	0.924436	non-signif
1894	Gm13972	0.981158	1.0184	0.887927	0.891474	non-signif
1895	Cdin1	1.03104	1.01382	0.76029	0.892233	non-signif
1896	Meis2	1.45021	1.4209	0.00014588	0.000306074	signif_in_both
1897	2700033N17Rik	1.00564	1.04884	0.968404	0.680529	non-signif
1898	G630016G05Rik	1.05057	1.014	0.673056	0.91878	non-signif
1899	Gm13991	0.851004	1.03401	0.218456	0.783662	non-signif
1900	D330050G23Rik	17.4153	7.37495	4,60648016801868e-07	1,2820892574759e-05	signif_in_both
1901	Spred1	4.7331	3.90981	1,42025963882788e-30	7,49451484470654e-24	signif_in_both
1902	Fam98b	1.16137	1.06894	0.0359019	0.35693	signif_in_KO
1903	Rasgrp1	0.569597	0.52161	0.0248281	0.0192569	signif_in_both
1904	Thbs1	1.69416	1.34328	0.0148465	0.0702048	signif_in_KO
1905	Fsip1	1.06942	0.941558	0.573912	0.605862	non-signif
1906	Eif2ak4	0.947377	0.919906	0.596201	0.358929	non-signif
1907	Srp14	1.01058	1.01617	0.933538	0.888594	non-signif
1908	Bmf	0.933984	0.967806	0.524246	0.773933	non-signif
1909	Bub1b	0.984734	0.988454	0.865781	0.87625	non-signif
1910	Pak6	1.03792	1.06656	0.761036	0.5589	non-signif
1911	Inafm2	1.04729	1.05197	0.670827	0.612835	non-signif
1912	Ccdc9b	1.23697	1.04644	0.160167	0.711133	non-signif
1913	Knstrn	0.907938	0.894834	0.19845	0.131624	non-signif
1914	Gm14091	0.948679	0.92474	0.591836	0.365734	non-signif
1915	Ivd	0.970981	0.962255	0.78356	0.671984	non-signif
1916	Bahd1	0.957535	0.995997	0.668901	0.973241	non-signif
1917	Chst14	0.967623	0.8283	0.784642	0.113566	non-signif
1918	Ccdc32	1.04167	1.00131	0.707403	0.991077	non-signif
1919	Rpusd2	1.13166	1.37946	0.150482	0.00127227	signif_in_wt
1920	Knl1	1.05327	0.927628	0.569845	0.348157	non-signif
1921	Rad51	0.986728	0.9675	0.890807	0.614969	non-signif
1922	Rmdn3	0.966895	0.999998	0.726232	0.999975	non-signif
1923	Gchfr	1.32792	1.10553	0.100576	0.407534	non-signif
1924	Dnajc17	0.966002	1.04045	0.743573	0.672195	non-signif
1925	Gm14137	0.993723	1.01788	0.963749	0.891831	non-signif
1926	Zfyve19	0.991786	1.02729	0.948685	0.787635	non-signif
1927	Ppp1r14d	1.01989	1.08262	0.870465	0.37474	non-signif
1928	Spint1	1.08846	1.19765	0.33941	0.047774	signif_in_wt
1929	Rhov	1.29628	1.63347	0.0156174	5,53810470258107e-05	signif_in_both
1930	Vps18	1.0182	1.04122	0.869519	0.622832	non-signif
1931	Chac1	0.902875	0.905763	0.374997	0.376465	non-signif
1932	Ino80	0.87993	0.879016	0.0603552	0.0595893	non-signif
1933	Exd1	0.843292	0.873144	0.120012	0.185495	non-signif
1934	Chp1	1.02845	0.990376	0.774205	0.923094	non-signif
1935	Oip5os1	0.970635	0.878423	0.782044	0.123839	non-signif
1936	Oip5	0.942425	0.90024	0.501614	0.1863	non-signif
1937	Nusap1	0.839971	0.720638	0.00749098	1,07259708660046e-06	signif_in_both
1938	Ndufaf1	0.987935	1.00691	0.923708	0.954898	non-signif
1939	H3f3c	0.992667	1.0457	0.958759	0.707936	non-signif
1940	Rtf1	1.18796	1.04411	0.000672753	0.443762	signif_in_KO
1941	Itpka	0.918995	0.9736	0.401352	0.81475	non-signif
1942	Ltk	0.775342	0.798895	0.0135778	0.0250591	signif_in_both
1943	Rpap1	0.824853	0.91711	0.00908903	0.231957	signif_in_KO
1944	Tyro3	0.775127	0.836568	0.00136764	0.0195496	signif_in_both
1945	Mga	1.02114	1.00508	0.850338	0.962267	non-signif
1946	Mapkbp1	0.829126	0.891765	0.0462619	0.188693	signif_in_KO
1947	Gm13999	0.729985	0.927948	0.010192	0.423347	signif_in_KO
1948	Jmjd7	0.965037	0.953899	0.747518	0.627903	non-signif
1949	Gm28042	0.956682	0.920584	0.64577	0.305115	non-signif
1950	Pla2g4b	0.973803	0.906351	0.812846	0.243515	non-signif
1951	Sptbn5	0.823855	0.80097	0.0968373	0.0635486	non-signif
1952	Ehd4	1.04012	1.04855	0.69899	0.596048	non-signif
1953	Pla2g4e	0.431483	0.370551	1,08019423742309e-06	7,26328312323348e-09	signif_in_both
1954	Gm13997	0.513908	0.485167	0.00844174	0.00623191	signif_in_both
1955	Pla2g4f	0.881368	0.982162	0.278289	0.891433	non-signif
1956	Vps39	0.857818	0.886374	0.0377488	0.0995459	signif_in_KO
1957	Tmem87a	1.04259	0.978834	0.605657	0.782643	non-signif
1958	Ganc	0.933091	1.00185	0.442083	0.986449	non-signif
1959	Gm52968	1.74871	1.63124	0.00329109	0.00729399	signif_in_both
1960	Capn3	1.90136	1.71866	0.00128877	0.00456698	signif_in_both
1961	Zfp106	1.08025	1.07579	0.201851	0.213462	non-signif
1962	Snap23	1.10857	1.0207	0.0622412	0.758732	non-signif
1963	Lrrc57	0.979298	0.908671	0.85536	0.241456	non-signif
1964	Haus2	1.03177	1.00292	0.782798	0.980948	non-signif
1965	Stard9	0.995922	1.01441	0.973326	0.888592	non-signif
1966	Cdan1	0.986713	1.00141	0.896906	0.986776	non-signif
1967	Ttbk2	0.93654	0.964899	0.49089	0.71923	non-signif
1968	AV039307	1.01781	0.87922	0.86963	0.0776188	non-signif
1969	Ubr1	1.02283	0.976513	0.819066	0.76611	non-signif
1970	Tmem62	0.915316	0.813159	0.430271	0.12282	non-signif
1971	Ccndbp1	0.916692	0.911442	0.219734	0.179305	non-signif
1972	Lcmt2	0.932447	1.01919	0.484163	0.873387	non-signif
1973	Adal	0.959912	0.975303	0.663749	0.78476	non-signif
1974	Zscan29	0.928581	0.998426	0.384463	0.98787	non-signif
1975	Tubgcp4	0.982289	0.980068	0.876532	0.842504	non-signif
1976	Trp53bp1	0.903533	0.886356	0.221209	0.141053	non-signif
1977	Map1a	1.87997	2.23349	0.000179509	2,03491879348457e-06	signif_in_both
1978	Ppip5k1	0.852787	0.812958	0.115318	0.0523463	non-signif
1979	Ckmt1	0.718464	0.851904	0.0120448	0.125906	signif_in_KO
1980	Catsper2	0.973779	1.01686	0.825629	0.889717	non-signif
1981	Pdia3	1.00009	0.964013	0.998918	0.706452	non-signif
1982	Ell3	0.701392	0.753816	0.0197593	0.0416178	signif_in_both
1983	Serinc4	0.90073	0.972497	0.228537	0.779758	non-signif
1984	Serf2	0.94035	1.01533	0.504869	0.891831	non-signif
1985	Gm22953	0.942939	0.991621	0.5405	0.945137	non-signif
1986	Hypk	0.968948	1.05002	0.779938	0.60973	non-signif
1987	Mfap1b	1.00672	0.904775	0.956214	0.206472	non-signif
1988	Gm14018	0.818763	0.929257	0.0911574	0.463385	non-signif
1989	Mfap1a	0.898957	0.846678	0.151932	0.0260337	signif_in_wt
1990	Wdr76	0.632024	0.645206	8,13057301623454e-11	5,59379787845347e-10	signif_in_both
1991	Frmd5	0.995969	0.981282	0.977709	0.885163	non-signif
1992	Golm2	1.08853	1.00037	0.257352	0.997262	non-signif
1993	Ctdspl2	0.994219	0.9577	0.958601	0.556299	non-signif
1994	Eif3j1	1.32476	1.07772	0.00156229	0.348139	signif_in_KO
1995	ENSMUSG00002076932	0.953812	1.02319	0.699956	0.862362	non-signif
1996	Spg11	1.00005	0.977701	0.999322	0.817844	non-signif
1997	Patl2	0.954421	0.848274	0.617051	0.0434224	signif_in_wt
1998	B2m	0.954779	0.774422	0.669343	0.0315845	signif_in_wt
1999	Trim69	1.16887	1.16668	0.121535	0.123839	non-signif
[truncated: 17,474 more rows]
